# Supplementary material for: Discovery of EMRE in fungi resolves the true evolutionary history of the mitochondrial calcium uniporter
Source: Nat Commun. 2020 Aug 12;11:4031. doi: 10.1038/s41467-020-17705-4 (PMC7423614; doi:10.1038/s41467-020-17705-4)
Supplement: Supplementary file 6 — Supplementary Data 2 [file 41467_2020_17705_MOESM6_ESM.xlsx]

## Sheet: phylogenies.newick
Supplementary Data 2. Raw phylogenetic trees in newick format of MCU and MICU families (Figure 2), and NCLX (not shown).
Protein family	Tree (newick)
MCU	(6279.Bm4745:0.2245318868,(((((((((((((((((((((((((9516.ENSCCAP00000015988.1:0.0122512887,37293.ENSANAP00000010339.1:0.0910640686)0/100:0.0045782653,39432.ENSSBOP00000019263.1:0.1664228137)0/26:0.0000021348,9483.ENSCJAP00000029743.2:0.0507464578)0/19:0.0000021908,37293.ENSANAP00000019088.1:0.0165521060)99.5/100:0.0577958329,(((((9545.ENSMNEP00000044575.1:0.0056775531,9541.ENSMFAP00000015763.1:0.0…
MICU	(5762.EFC45753:2.0657676977,(((((134013.CCW72109:0.2486745800,134006.CCW64521:0.1339101212)100/100:0.9125511679,((157538.KPA73222:0.1617685210,((((435258.CAM65603:0.0064128167,5661.CBZ31745:0.0000025287)85.3/100:0.0128796348,347515.LmjF.07.0110:0.0588570660)95.6/100:0.0453302025,929439.CBZ23624:0.0666731530)97.1/100:0.1147029756,(5679.AIN95699:0.0113822199,420245.CAM41622:0.0058899477)99.6/100:0.…
NCLX	(4790.KUF77124:0.0039695556,(((((((((((((((((((((((((((((((((((3702.AT3G14070.1:0.0598907282,81972.scaffold_301637.1:0.0673824739)99.7/100:0.1218083420,((51351.Bra027375.1-P:0.0129576022,3708.CDX97541:0.0301502886)98.9/100:0.0409884524,(109376.Bo5g131740.1:0.0000021720,3708.CDY52260:0.0000022959)84.8/100:0.0153238039)100/100:0.1421296812)100/100:0.1643201935,(((109376.Bo3g184490.1:0.0037817989,37…
