# Supplementary material for: Discovery of EMRE in fungi resolves the true evolutionary history of the mitochondrial calcium uniporter
Source: Nat Commun. 2020 Aug 12;11:4031. doi: 10.1038/s41467-020-17705-4 (PMC7423614; doi:10.1038/s41467-020-17705-4)
Supplement: Supplementary file 7 — Source Data [file 41467_2020_17705_MOESM7_ESM.xlsx]

## Sheet: Figure.3b
Figure 3b
	Time (s)	[Ca2+]mt (uM)																	Bar graph
		Hs-MCU+Hs-EMRE				Sp-MCUP+p425			Sp-MCUP+Sp-EMRE			Sp-MCU+p425			Sp-MCU+Sp-EMRE					Peak (% to control)
	0.5	0.296	0.261	0.25	0.217	0.307	0.277	0.296	0.0638	0.121	0.0716	0.205	0.17	0.302	0.215	0.283	0.245			Hs-MCU+Hs-EMRE	Sp-MCUP+p425	Sp-MCUP+Sp-EMRE	Sp-MCU+p425	Sp-MCU+Sp-EMRE
	1	0.296	0.257	0.253	0.216	0.313	0.32	0.296	0.0638	0.114	0.0631	0.233	0.157	0.288	0.216	0.286	0.244			102.837	23.617	10.4964	24.6133	162.431
	1.5	0.29	0.262	0.25	0.219	0.336	0.324	0.293	0.0658	0.118	0.0849	0.239	0.169	0.31	0.219	0.286	0.246			112.707	20.0709	8.58156	18.1492	157.459
	2	0.305	0.264	0.243	0.218	0.336	0.299	0.304	0.0996	0.088	0.0696	0.24	0.156	0.301	0.217	0.281	0.245			99.4475	20.2837	10.0709	24.1989	133.425
	2.5	0.295	0.256	0.25	0.217	0.327	0.324	0.308	0.0555	0.109	0.0515	0.246	0.149	0.274	0.22	0.286	0.245			87.8453
	3	0.294	0.268	0.247	0.223	0.304	0.333	0.291	0.0735	0.103	0.0653	0.225	0.185	0.291	0.219	0.284	0.245
	3.5	0.302	0.263	0.249	0.216	0.336	0.293	0.315	0.0414	0.107	0.0756	0.237	0.166	0.282	0.217	0.285	0.247
	4	0.295	0.265	0.247	0.218	0.304	0.32	0.319	0.0735	0.0937	0.0609	0.23	0.157	0.257	0.218	0.283	0.248
	4.5	0.291	0.262	0.246	0.218	0.308	0.331	0.275	0.0414	0.0806	0.0775	0.202	0.157	0.258	0.221	0.289	0.245
	5	0.292	0.266	0.24	0.221	0.304	0.293	0.286	0.0716	0.112	0.0586	0.227	0.157	0.242	0.218	0.282	0.247
	5.5	0.969	1.13	0.784	0.918	0.645	0.433	0.429	0.212	0.357	0.397	0.449	0.301	0.475	0.421	0.396	0.389
	6	2.85	3.37	2.89	2.55	1.56	1.31	0.996	0.687	1.29	1.09	1.06	0.877	1.34	1.22	1.14	0.932
	6.5	3.02	3.52	3.1	2.67	1.52	1.26	0.971	0.652	1.26	1.05	1	0.847	1.36	1.23	1.13	0.935
	7	2.75	3.22	2.87	2.47	1.34	1.13	0.87	0.575	1.1	0.921	0.873	0.775	1.22	1.1	1.02	0.858
	7.5	2.44	2.86	2.57	2.25	1.16	0.991	0.762	0.528	0.942	0.798	0.779	0.675	1.08	0.972	0.905	0.784
	8	2.16	2.51	2.29	2.04	1.03	0.889	0.701	0.442	0.816	0.69	0.709	0.61	0.966	0.854	0.81	0.723
	8.5	1.92	2.21	2.05	1.87	0.892	0.789	0.641	0.388	0.694	0.597	0.645	0.578	0.866	0.753	0.727	0.672
	9	1.71	1.94	1.84	1.72	0.81	0.737	0.607	0.357	0.597	0.525	0.605	0.523	0.777	0.671	0.666	0.63
	9.5	1.53	1.72	1.67	1.61	0.719	0.676	0.585	0.341	0.526	0.462	0.553	0.499	0.695	0.607	0.614	0.592
	10	1.39	1.55	1.53	1.51	0.667	0.649	0.541	0.333	0.447	0.41	0.525	0.472	0.626	0.551	0.575	0.564
	10.5	1.26	1.39	1.4	1.43	0.617	0.604	0.539	0.315	0.416	0.373	0.505	0.452	0.562	0.506	0.545	0.537
	11	1.15	1.27	1.3	1.35	0.57	0.562	0.529	0.29	0.353	0.335	0.504	0.435	0.53	0.477	0.52	0.517
	11.5	1.06	1.17	1.2	1.28	0.55	0.565	0.508	0.287	0.342	0.31	0.497	0.442	0.481	0.454	0.503	0.505
	12	0.986	1.08	1.11	1.22	0.513	0.545	0.528	0.25	0.318	0.294	0.484	0.405	0.45	0.435	0.488	0.492
	12.5	0.914	1.01	1.03	1.15	0.525	0.512	0.5	0.228	0.294	0.257	0.471	0.4	0.438	0.422	0.476	0.48
	13	0.852	0.935	0.955	1.09	0.483	0.491	0.459	0.228	0.284	0.266	0.447	0.413	0.413	0.407	0.464	0.467
	13.5	0.82	0.881	0.894	1.04	0.488	0.459	0.47	0.234	0.28	0.253	0.442	0.397	0.399	0.407	0.454	0.46
	14	0.766	0.83	0.832	0.976	0.453	0.459	0.427	0.219	0.271	0.247	0.414	0.389	0.383	0.392	0.449	0.45
	14.5	0.726	0.783	0.778	0.925	0.43	0.461	0.419	0.205	0.26	0.238	0.431	0.399	0.368	0.392	0.442	0.44
	15	0.685	0.746	0.736	0.877	0.461	0.433	0.424	0.206	0.265	0.234	0.395	0.389	0.342	0.384	0.43	0.433
	15.5	0.661	0.712	0.694	0.827	0.436	0.412	0.418	0.197	0.26	0.225	0.397	0.356	0.355	0.38	0.433	0.426
	16	0.63	0.685	0.665	0.784	0.422	0.404	0.422	0.197	0.24	0.23	0.377	0.36	0.347	0.381	0.428	0.415
	16.5	0.603	0.668	0.632	0.74	0.423	0.414	0.371	0.196	0.244	0.237	0.366	0.348	0.331	0.379	0.423	0.413
	17	0.582	0.644	0.616	0.7	0.427	0.417	0.383	0.193	0.254	0.225	0.368	0.345	0.334	0.375	0.422	0.402
	17.5	0.57	0.63	0.587	0.661	0.449	0.416	0.391	0.189	0.256	0.228	0.347	0.335	0.306	0.381	0.416	0.4
	18	0.542	0.608	0.563	0.639	0.421	0.414	0.372	0.197	0.237	0.223	0.33	0.317	0.299	0.379	0.415	0.391
	18.5	0.537	0.6	0.549	0.608	0.412	0.429	0.373	0.185	0.244	0.214	0.343	0.299	0.312	0.381	0.415	0.387
	19	0.519	0.581	0.542	0.581	0.397	0.378	0.385	0.17	0.237	0.217	0.334	0.304	0.287	0.378	0.414	0.383
	19.5	0.51	0.581	0.523	0.56	0.427	0.439	0.368	0.171	0.24	0.217	0.324	0.298	0.299	0.377	0.409	0.38
	20	0.502	0.566	0.514	0.543	0.39	0.414	0.384	0.168	0.237	0.228	0.319	0.29	0.298	0.374	0.408	0.378
	20.5	0.494	0.556	0.502	0.521	0.415	0.4	0.373	0.181	0.247	0.212	0.301	0.273	0.276	0.378	0.41	0.376
	21	0.483	0.551	0.492	0.515	0.405	0.401	0.379	0.169	0.24	0.191	0.315	0.283	0.28	0.375	0.412	0.371
	21.5	0.477	0.545	0.481	0.494	0.397	0.396	0.377	0.178	0.233	0.2	0.287	0.28	0.285	0.378	0.409	0.372
	22	0.48	0.543	0.48	0.489	0.436	0.399	0.381	0.181	0.24	0.217	0.306	0.28	0.277	0.38	0.411	0.373
	22.5	0.472	0.538	0.472	0.475	0.405	0.39	0.366	0.18	0.21	0.223	0.297	0.278	0.273	0.379	0.409	0.367
	23	0.466	0.527	0.468	0.468	0.394	0.408	0.371	0.175	0.238	0.21	0.284	0.259	0.306	0.379	0.408	0.369
	23.5	0.466	0.528	0.462	0.453	0.423	0.4	0.39	0.185	0.253	0.199	0.294	0.255	0.3	0.377	0.408	0.367
	24	0.455	0.521	0.465	0.444	0.416	0.387	0.355	0.205	0.236	0.196	0.299	0.232	0.272	0.383	0.41	0.367
	24.5	0.463	0.509	0.457	0.44	0.431	0.389	0.377	0.171	0.232	0.221	0.305	0.269	0.282	0.378	0.409	0.365
	25	0.454	0.513	0.453	0.431	0.405	0.405	0.362	0.18	0.235	0.189	0.29	0.259	0.281	0.381	0.413	0.364
	25.5	0.456	0.504	0.451	0.427	0.405	0.399	0.368	0.195	0.214	0.209	0.289	0.26	0.271	0.382	0.415	0.368
	26	0.439	0.502	0.443	0.424	0.398	0.366	0.355	0.185	0.237	0.212	0.305	0.274	0.278	0.379	0.415	0.367
	26.5	0.444	0.498	0.437	0.418	0.423	0.37	0.332	0.169	0.239	0.198	0.308	0.247	0.283	0.384	0.413	0.372
	27	0.44	0.497	0.443	0.406	0.405	0.393	0.353	0.181	0.227	0.209	0.281	0.253	0.25	0.387	0.415	0.369
	27.5	0.444	0.497	0.441	0.41	0.408	0.362	0.371	0.192	0.223	0.215	0.295	0.262	0.275	0.38	0.416	0.368
	28	0.435	0.495	0.438	0.402	0.416	0.407	0.369	0.18	0.219	0.215	0.293	0.257	0.271	0.383	0.413	0.37
	28.5	0.435	0.493	0.43	0.407	0.41	0.376	0.341	0.158	0.233	0.215	0.291	0.257	0.259	0.382	0.413	0.368
	29	0.429	0.488	0.433	0.391	0.411	0.397	0.348	0.176	0.209	0.201	0.295	0.256	0.267	0.385	0.415	0.37
	29.5	0.441	0.474	0.428	0.394	0.404	0.409	0.348	0.157	0.227	0.211	0.291	0.247	0.246	0.383	0.411	0.368
	30	0.428	0.482	0.426	0.39	0.402	0.375	0.36	0.184	0.247	0.215	0.298	0.263	0.259	0.386	0.414	0.365
	30.5	0.431	0.481	0.421	0.393	0.398	0.381	0.343	0.175	0.23	0.191	0.285	0.265	0.272	0.388	0.411	0.367
	31	0.425	0.478	0.419	0.386	0.394	0.378	0.355	0.176	0.227	0.195	0.278	0.236	0.245	0.387	0.412	0.367
	31.5	0.431	0.475	0.429	0.38	0.376	0.349	0.355	0.175	0.236	0.232	0.316	0.242	0.254	0.387	0.414	0.366
	32	0.434	0.48	0.412	0.382	0.403	0.374	0.351	0.176	0.225	0.201	0.31	0.256	0.268	0.386	0.412	0.367
	32.5	0.433	0.474	0.423	0.38	0.407	0.395	0.34	0.171	0.21	0.202	0.284	0.243	0.257	0.383	0.415	0.361
	33	0.436	0.473	0.418	0.381	0.386	0.391	0.338	0.18	0.219	0.218	0.285	0.247	0.25	0.385	0.411	0.363
	33.5	0.435	0.462	0.42	0.378	0.396	0.379	0.36	0.187	0.227	0.189	0.271	0.242	0.268	0.382	0.41	0.364
	34	0.441	0.468	0.416	0.378	0.385	0.391	0.373	0.179	0.227	0.205	0.285	0.253	0.258	0.388	0.414	0.366
	34.5	0.436	0.463	0.422	0.384	0.381	0.387	0.377	0.188	0.226	0.205	0.291	0.258	0.226	0.389	0.413	0.363
	35	0.442	0.466	0.422	0.373	0.383	0.372	0.358	0.179	0.225	0.186	0.273	0.247	0.256	0.389	0.412	0.365
	35.5	0.442	0.467	0.418	0.381	0.408	0.353	0.369	0.183	0.224	0.185	0.293	0.27	0.243	0.388	0.415	0.363
	36	0.455	0.471	0.427	0.386	0.373	0.374	0.348	0.183	0.202	0.194	0.295	0.235	0.239	0.384	0.41	0.365
	36.5	0.45	0.461	0.425	0.376	0.357	0.4	0.363	0.173	0.202	0.196	0.287	0.263	0.244	0.385	0.412	0.363
	37	0.461	0.466	0.425	0.376	0.374	0.381	0.351	0.154	0.208	0.184	0.273	0.254	0.248	0.383	0.414	0.361
	37.5	0.457	0.464	0.424	0.378	0.397	0.369	0.369	0.175	0.207	0.19	0.278	0.26	0.247	0.381	0.417	0.366
	38	0.46	0.47	0.425	0.37	0.406	0.401	0.354	0.165	0.21	0.191	0.278	0.244	0.257	0.386	0.411	0.363
	38.5	0.455	0.474	0.427	0.379	0.417	0.376	0.337	0.183	0.208	0.2	0.291	0.253	0.242	0.389	0.415	0.364
	39	0.47	0.474	0.42	0.378	0.382	0.374	0.371	0.177	0.205	0.199	0.282	0.248	0.243	0.384	0.41	0.359
	39.5	0.469	0.474	0.428	0.379	0.384	0.371	0.336	0.181	0.225	0.193	0.292	0.245	0.261	0.387	0.414	0.365
	40	0.466	0.475	0.427	0.38	0.388	0.399	0.385	0.172	0.217	0.198	0.26	0.27	0.253	0.39	0.412	0.361
	40.5	0.482	0.474	0.431	0.379	0.375	0.366	0.356	0.171	0.21	0.188	0.286	0.25	0.24	0.389	0.413	0.363
	41	0.482	0.481	0.437	0.382	0.394	0.347	0.333	0.167	0.219	0.189	0.273	0.232	0.255	0.393	0.416	0.365
	41.5	0.482	0.477	0.429	0.381	0.385	0.37	0.347	0.18	0.228	0.195	0.284	0.25	0.248	0.393	0.414	0.366
	42	0.492	0.486	0.436	0.383	0.393	0.375	0.346	0.181	0.198	0.193	0.3	0.235	0.226	0.392	0.419	0.371
	42.5	0.498	0.488	0.444	0.382	0.369	0.371	0.383	0.187	0.21	0.201	0.287	0.24	0.257	0.397	0.421	0.369
	43	0.496	0.49	0.442	0.386	0.378	0.377	0.344	0.188	0.211	0.205	0.269	0.234	0.242	0.4	0.42	0.367
	43.5	0.503	0.494	0.448	0.388	0.37	0.385	0.328	0.165	0.202	0.201	0.275	0.23	0.229	0.401	0.417	0.366
	44	0.505	0.5	0.446	0.388	0.389	0.386	0.333	0.169	0.21	0.171	0.271	0.232	0.22	0.402	0.414	0.368
	44.5	0.505	0.504	0.448	0.399	0.385	0.387	0.36	0.17	0.178	0.193	0.277	0.247	0.249	0.404	0.419	0.367
	45	0.506	0.504	0.452	0.387	0.378	0.379	0.335	0.169	0.194	0.194	0.274	0.237	0.239	0.41	0.425	0.371
	45.5	0.523	0.51	0.454	0.39	0.382	0.353	0.36	0.175	0.2	0.208	0.276	0.255	0.255	0.409	0.423	0.37
	46	0.529	0.512	0.456	0.393	0.378	0.369	0.335	0.175	0.202	0.177	0.275	0.236	0.254	0.417	0.424	0.366
	46.5	0.533	0.516	0.46	0.396	0.398	0.382	0.321	0.175	0.191	0.173	0.281	0.245	0.246	0.417	0.428	0.366
	47	0.539	0.52	0.469	0.398	0.391	0.379	0.35	0.179	0.206	0.197	0.268	0.244	0.229	0.419	0.431	0.369
	47.5	0.545	0.527	0.476	0.407	0.368	0.353	0.344	0.176	0.189	0.188	0.259	0.219	0.229	0.426	0.433	0.371
	48	0.55	0.534	0.473	0.403	0.35	0.369	0.37	0.177	0.211	0.172	0.292	0.25	0.248	0.43	0.435	0.376
	48.5	0.545	0.536	0.477	0.408	0.371	0.358	0.351	0.178	0.194	0.192	0.281	0.237	0.221	0.436	0.436	0.369
	49	0.563	0.54	0.488	0.419	0.371	0.347	0.34	0.193	0.191	0.201	0.285	0.254	0.238	0.438	0.444	0.374
	49.5	0.562	0.541	0.491	0.417	0.367	0.375	0.351	0.181	0.196	0.207	0.283	0.228	0.221	0.443	0.446	0.38
	50	0.57	0.553	0.497	0.416	0.396	0.377	0.339	0.154	0.192	0.199	0.272	0.22	0.23	0.45	0.446	0.382
	50.5	0.572	0.557	0.502	0.419	0.372	0.358	0.316	0.165	0.2	0.179	0.285	0.242	0.229	0.453	0.457	0.388
	51	0.58	0.564	0.502	0.419	0.357	0.384	0.348	0.171	0.201	0.178	0.292	0.25	0.216	0.462	0.462	0.384
	51.5	0.585	0.566	0.501	0.423	0.39	0.352	0.331	0.172	0.197	0.174	0.289	0.231	0.218	0.471	0.463	0.386
	52	0.582	0.571	0.513	0.422	0.366	0.378	0.35	0.181	0.178	0.184	0.275	0.253	0.235	0.479	0.471	0.391
	52.5	0.587	0.579	0.512	0.432	0.399	0.359	0.343	0.167	0.177	0.183	0.269	0.23	0.229	0.484	0.471	0.395
	53	0.602	0.584	0.524	0.441	0.356	0.377	0.338	0.183	0.193	0.181	0.251	0.266	0.233	0.487	0.475	0.398
	53.5	0.602	0.597	0.531	0.446	0.401	0.343	0.34	0.177	0.198	0.171	0.259	0.237	0.22	0.5	0.484	0.404
	54	0.612	0.6	0.532	0.449	0.392	0.377	0.321	0.159	0.194	0.187	0.279	0.224	0.202	0.508	0.491	0.408
	54.5	0.624	0.61	0.54	0.446	0.352	0.372	0.351	0.184	0.188	0.178	0.295	0.244	0.233	0.514	0.501	0.411
	55	0.634	0.615	0.536	0.446	0.374	0.365	0.333	0.16	0.175	0.161	0.254	0.216	0.229	0.523	0.508	0.417
	55.5	0.636	0.622	0.549	0.453	0.382	0.352	0.325	0.173	0.178	0.184	0.271	0.235	0.217	0.531	0.517	0.418
	56	0.645	0.631	0.548	0.466	0.367	0.372	0.344	0.167	0.178	0.196	0.267	0.241	0.231	0.54	0.526	0.425
	56.5	0.651	0.632	0.556	0.464	0.358	0.355	0.351	0.176	0.202	0.171	0.26	0.235	0.233	0.556	0.532	0.427
	57	0.657	0.643	0.563	0.467	0.36	0.355	0.333	0.169	0.181	0.158	0.262	0.226	0.232	0.565	0.543	0.436
	57.5	0.669	0.647	0.571	0.475	0.396	0.36	0.324	0.159	0.175	0.168	0.264	0.241	0.238	0.574	0.551	0.437
	58	0.67	0.658	0.576	0.484	0.344	0.366	0.353	0.159	0.182	0.169	0.27	0.214	0.213	0.587	0.559	0.447
	58.5	0.685	0.669	0.579	0.483	0.359	0.332	0.334	0.177	0.189	0.191	0.264	0.232	0.227	0.598	0.569	0.449
	59	0.685	0.666	0.586	0.487	0.377	0.359	0.344	0.173	0.187	0.174	0.262	0.24	0.227	0.612	0.577	0.46
	59.5	0.702	0.678	0.597	0.489	0.355	0.351	0.324	0.148	0.18	0.175	0.262	0.206	0.226	0.616	0.589	0.465
	60	0.71	0.687	0.608	0.493	0.37	0.342	0.323	0.169	0.196	0.17	0.262	0.225	0.238	0.63	0.6	0.47
	60.5	0.715	0.688	0.616	0.499	0.385	0.361	0.333	0.169	0.171	0.168	0.25	0.225	0.234	0.643	0.61	0.477
	61	0.722	0.697	0.618	0.506	0.362	0.325	0.325	0.151	0.189	0.166	0.269	0.228	0.234	0.654	0.614	0.484
	61.5	0.734	0.705	0.627	0.505	0.359	0.32	0.352	0.171	0.175	0.176	0.253	0.23	0.227	0.665	0.629	0.49
	62	0.747	0.712	0.634	0.517	0.367	0.359	0.32	0.156	0.196	0.158	0.277	0.225	0.229	0.678	0.639	0.496
	62.5	0.749	0.723	0.64	0.513	0.377	0.352	0.343	0.171	0.165	0.179	0.274	0.25	0.225	0.691	0.65	0.508
	63	0.761	0.73	0.646	0.536	0.369	0.368	0.338	0.167	0.172	0.16	0.272	0.242	0.22	0.703	0.663	0.514
	63.5	0.773	0.743	0.654	0.539	0.392	0.383	0.346	0.188	0.171	0.179	0.283	0.234	0.207	0.719	0.673	0.525
	64	0.776	0.753	0.661	0.544	0.372	0.361	0.333	0.154	0.171	0.169	0.259	0.246	0.232	0.727	0.688	0.533
	64.5	0.781	0.759	0.67	0.546	0.367	0.385	0.344	0.168	0.184	0.18	0.256	0.217	0.212	0.743	0.693	0.548
	65	0.796	0.769	0.677	0.554	0.371	0.344	0.369	0.171	0.185	0.165	0.23	0.222	0.21	0.756	0.705	0.557
	65.5	0.8	0.772	0.687	0.563	0.363	0.377	0.338	0.18	0.175	0.154	0.259	0.236	0.238	0.769	0.716	0.565
	66	0.801	0.783	0.69	0.563	0.369	0.342	0.316	0.169	0.182	0.175	0.289	0.24	0.228	0.783	0.729	0.574
	66.5	0.816	0.788	0.703	0.569	0.354	0.363	0.334	0.156	0.162	0.166	0.259	0.22	0.219	0.798	0.741	0.58
	67	0.82	0.801	0.705	0.575	0.35	0.358	0.334	0.168	0.165	0.174	0.274	0.209	0.219	0.808	0.751	0.595
	67.5	0.828	0.805	0.72	0.589	0.365	0.353	0.358	0.171	0.17	0.164	0.283	0.237	0.213	0.824	0.766	0.598
	68	0.837	0.82	0.728	0.594	0.364	0.328	0.317	0.167	0.189	0.171	0.265	0.214	0.217	0.835	0.775	0.61
	68.5	0.84	0.829	0.731	0.6	0.364	0.337	0.31	0.183	0.167	0.166	0.26	0.217	0.215	0.849	0.791	0.618
	69	0.846	0.839	0.742	0.601	0.357	0.357	0.311	0.176	0.163	0.174	0.263	0.229	0.222	0.864	0.803	0.631
	69.5	0.855	0.853	0.741	0.61	0.38	0.374	0.306	0.156	0.178	0.171	0.259	0.211	0.229	0.877	0.815	0.642
	70	0.87	0.859	0.752	0.617	0.341	0.345	0.316	0.146	0.174	0.162	0.283	0.223	0.235	0.888	0.828	0.65
	70.5	0.872	0.865	0.766	0.621	0.365	0.351	0.317	0.187	0.168	0.158	0.279	0.229	0.243	0.903	0.839	0.664
	71	0.885	0.875	0.771	0.629	0.375	0.351	0.326	0.176	0.176	0.158	0.265	0.232	0.223	0.919	0.854	0.671
	71.5	0.888	0.877	0.773	0.632	0.369	0.365	0.313	0.168	0.167	0.172	0.263	0.216	0.225	0.931	0.867	0.681
	72	0.892	0.89	0.788	0.646	0.364	0.347	0.319	0.161	0.165	0.163	0.255	0.222	0.22	0.946	0.879	0.69
	72.5	0.896	0.902	0.797	0.653	0.355	0.36	0.35	0.163	0.176	0.164	0.262	0.204	0.223	0.961	0.892	0.699
	73	0.908	0.908	0.801	0.655	0.373	0.324	0.349	0.17	0.169	0.154	0.273	0.229	0.21	0.973	0.905	0.711
	73.5	0.91	0.926	0.804	0.66	0.37	0.325	0.319	0.137	0.171	0.165	0.287	0.213	0.246	0.993	0.917	0.718
	74	0.922	0.928	0.816	0.666	0.35	0.361	0.316	0.169	0.162	0.176	0.274	0.219	0.228	1	0.932	0.725
	74.5	0.919	0.938	0.823	0.676	0.348	0.333	0.343	0.158	0.168	0.168	0.301	0.224	0.25	1.02	0.947	0.739
	75	0.927	0.948	0.831	0.684	0.349	0.35	0.325	0.166	0.167	0.161	0.268	0.231	0.226	1.03	0.959	0.747
	75.5	0.928	0.959	0.836	0.691	0.376	0.331	0.333	0.158	0.178	0.14	0.264	0.226	0.227	1.05	0.972	0.757
	76	0.936	0.965	0.844	0.696	0.334	0.303	0.301	0.177	0.171	0.167	0.276	0.223	0.248	1.06	0.987	0.77
	76.5	0.94	0.976	0.855	0.7	0.326	0.354	0.326	0.169	0.167	0.185	0.259	0.235	0.234	1.08	0.999	0.781
	77	0.949	0.981	0.864	0.706	0.356	0.342	0.306	0.168	0.165	0.159	0.261	0.229	0.233	1.09	1.01	0.79
	77.5	0.957	0.993	0.873	0.715	0.357	0.358	0.298	0.176	0.167	0.143	0.265	0.225	0.221	1.11	1.03	0.806
	78	0.961	1.01	0.878	0.714	0.349	0.365	0.291	0.179	0.172	0.162	0.264	0.218	0.236	1.12	1.04	0.816
	78.5	0.957	1.01	0.885	0.727	0.349	0.34	0.306	0.145	0.169	0.152	0.259	0.221	0.225	1.14	1.06	0.825
	79	0.957	1.02	0.889	0.727	0.361	0.333	0.322	0.158	0.185	0.165	0.266	0.215	0.235	1.16	1.07	0.839
	79.5	0.964	1.03	0.896	0.741	0.367	0.341	0.31	0.137	0.168	0.151	0.262	0.224	0.25	1.17	1.08	0.846
	80	0.97	1.04	0.903	0.745	0.322	0.338	0.285	0.161	0.157	0.167	0.263	0.22	0.232	1.18	1.1	0.862
	80.5	0.977	1.05	0.911	0.75	0.347	0.342	0.334	0.135	0.16	0.16	0.252	0.218	0.25	1.2	1.11	0.871
	81	0.975	1.06	0.919	0.756	0.353	0.332	0.32	0.172	0.171	0.141	0.277	0.224	0.229	1.21	1.12	0.881
	81.5	0.98	1.07	0.924	0.764	0.368	0.345	0.329	0.159	0.12	0.165	0.276	0.211	0.253	1.22	1.14	0.892
	82	0.981	1.08	0.932	0.771	0.357	0.332	0.28	0.166	0.155	0.15	0.277	0.238	0.239	1.24	1.15	0.905
	82.5	0.983	1.09	0.939	0.776	0.334	0.36	0.317	0.157	0.156	0.162	0.285	0.212	0.243	1.25	1.16	0.916
	83	0.985	1.09	0.944	0.78	0.352	0.336	0.316	0.133	0.16	0.144	0.257	0.231	0.247	1.27	1.18	0.924
	83.5	0.994	1.1	0.953	0.784	0.381	0.347	0.298	0.162	0.162	0.172	0.261	0.235	0.252	1.28	1.19	0.936
	84	0.998	1.11	0.955	0.792	0.336	0.342	0.307	0.149	0.146	0.147	0.277	0.22	0.233	1.3	1.2	0.945
	84.5	0.995	1.12	0.964	0.797	0.35	0.35	0.319	0.145	0.159	0.157	0.253	0.235	0.239	1.31	1.22	0.958
	85	1	1.13	0.971	0.803	0.374	0.347	0.302	0.149	0.162	0.171	0.259	0.216	0.245	1.32	1.23	0.968
	85.5	1	1.13	0.979	0.809	0.348	0.336	0.323	0.173	0.167	0.144	0.286	0.222	0.242	1.34	1.24	0.977
	86	1	1.13	0.987	0.816	0.369	0.352	0.33	0.133	0.147	0.16	0.273	0.221	0.244	1.35	1.25	0.992
	86.5	1	1.14	0.988	0.816	0.375	0.325	0.291	0.165	0.175	0.147	0.263	0.224	0.237	1.36	1.27	1
	87	1.01	1.15	0.997	0.819	0.339	0.336	0.309	0.135	0.16	0.165	0.291	0.208	0.248	1.37	1.28	1.01
	87.5	1.01	1.16	1	0.833	0.35	0.295	0.332	0.168	0.149	0.17	0.269	0.199	0.254	1.39	1.29	1.02
	88	1.02	1.17	1.01	0.836	0.321	0.321	0.296	0.153	0.167	0.159	0.271	0.218	0.258	1.4	1.3	1.03
	88.5	1.02	1.17	1.02	0.843	0.324	0.337	0.341	0.134	0.167	0.134	0.276	0.229	0.225	1.41	1.31	1.04
	89	1.02	1.18	1.02	0.842	0.337	0.356	0.307	0.144	0.167	0.158	0.288	0.229	0.24	1.43	1.33	1.05
	89.5	1.03	1.19	1.03	0.851	0.336	0.328	0.321	0.166	0.172	0.165	0.272	0.225	0.258	1.44	1.34	1.06
	90	1.04	1.19	1.03	0.856	0.34	0.331	0.312	0.172	0.153	0.161	0.279	0.233	0.249	1.45	1.35	1.07
	90.5	1.04	1.19	1.03	0.858	0.336	0.337	0.306	0.126	0.161	0.15	0.27	0.204	0.232	1.47	1.36	1.08
	91	1.05	1.2	1.04	0.869	0.355	0.343	0.305	0.144	0.165	0.164	0.283	0.234	0.253	1.49	1.37	1.09
	91.5	1.06	1.2	1.05	0.864	0.317	0.351	0.302	0.147	0.157	0.133	0.266	0.21	0.263	1.5	1.39	1.1
	92	1.05	1.22	1.05	0.874	0.349	0.331	0.319	0.145	0.167	0.161	0.245	0.218	0.261	1.51	1.4	1.11
	92.5	1.06	1.23	1.06	0.882	0.357	0.342	0.34	0.163	0.157	0.15	0.288	0.222	0.26	1.52	1.41	1.12
	93	1.07	1.23	1.06	0.885	0.349	0.321	0.288	0.164	0.161	0.14	0.247	0.221	0.262	1.53	1.42	1.13
	93.5	1.08	1.23	1.07	0.887	0.324	0.314	0.299	0.146	0.17	0.182	0.273	0.21	0.256	1.54	1.43	1.14
	94	1.09	1.24	1.07	0.889	0.347	0.328	0.332	0.16	0.161	0.144	0.278	0.208	0.27	1.56	1.44	1.15
	94.5	1.08	1.24	1.08	0.893	0.341	0.31	0.312	0.144	0.155	0.152	0.266	0.202	0.256	1.57	1.45	1.16
	95	1.09	1.25	1.08	0.893	0.348	0.321	0.326	0.146	0.148	0.155	0.28	0.218	0.271	1.58	1.46	1.17
	95.5	1.11	1.25	1.09	0.905	0.354	0.336	0.307	0.168	0.14	0.157	0.259	0.218	0.269	1.59	1.48	1.18
	96	1.11	1.26	1.1	0.91	0.344	0.34	0.31	0.157	0.152	0.143	0.269	0.222	0.247	1.6	1.49	1.19
	96.5	1.12	1.26	1.1	0.917	0.341	0.306	0.299	0.135	0.158	0.144	0.298	0.221	0.278	1.61	1.5	1.2
	97	1.13	1.27	1.1	0.914	0.328	0.314	0.295	0.137	0.144	0.146	0.282	0.227	0.259	1.62	1.51	1.21
	97.5	1.13	1.27	1.11	0.921	0.361	0.31	0.268	0.143	0.14	0.175	0.266	0.229	0.26	1.63	1.52	1.22
	98	1.14	1.28	1.11	0.925	0.337	0.329	0.325	0.142	0.159	0.169	0.284	0.222	0.265	1.64	1.53	1.23
	98.5	1.15	1.28	1.12	0.934	0.351	0.328	0.271	0.14	0.142	0.144	0.256	0.229	0.26	1.65	1.54	1.24
	99	1.16	1.29	1.12	0.931	0.316	0.342	0.281	0.145	0.156	0.149	0.284	0.217	0.268	1.67	1.55	1.24
	99.5	1.17	1.29	1.13	0.938	0.331	0.31	0.312	0.148	0.152	0.136	0.284	0.221	0.261	1.68	1.56	1.25
	100	1.17	1.3	1.13	0.94	0.34	0.341	0.287	0.141	0.167	0.175	0.295	0.229	0.275	1.69	1.57	1.26
	100.5	1.18	1.3	1.13	0.946	0.352	0.331	0.301	0.14	0.147	0.148	0.284	0.206	0.259	1.7	1.57	1.27
	101	1.19	1.3	1.14	0.95	0.338	0.339	0.304	0.15	0.145	0.153	0.277	0.223	0.27	1.71	1.59	1.28
	101.5	1.2	1.3	1.14	0.954	0.352	0.323	0.281	0.151	0.162	0.148	0.275	0.217	0.259	1.72	1.6	1.29
	102	1.2	1.31	1.14	0.961	0.326	0.341	0.295	0.156	0.157	0.13	0.286	0.226	0.27	1.73	1.61	1.29
	102.5	1.21	1.31	1.14	0.959	0.349	0.328	0.31	0.151	0.151	0.159	0.294	0.205	0.262	1.73	1.61	1.31
	103	1.22	1.32	1.15	0.968	0.308	0.309	0.31	0.134	0.149	0.147	0.268	0.209	0.279	1.74	1.62	1.32
	103.5	1.23	1.32	1.15	0.968	0.325	0.313	0.285	0.169	0.136	0.149	0.286	0.222	0.257	1.75	1.63	1.33
	104	1.24	1.33	1.16	0.971	0.345	0.331	0.322	0.137	0.157	0.121	0.29	0.229	0.264	1.76	1.64	1.33
	104.5	1.25	1.32	1.16	0.972	0.328	0.32	0.331	0.148	0.154	0.143	0.274	0.208	0.272	1.77	1.65	1.34
	105	1.25	1.33	1.17	0.978	0.323	0.324	0.296	0.127	0.145	0.139	0.274	0.221	0.26	1.78	1.66	1.35
	105.5	1.26	1.33	1.17	0.978	0.335	0.328	0.312	0.144	0.156	0.141	0.286	0.222	0.28	1.79	1.67	1.36
	106	1.27	1.34	1.17	0.98	0.352	0.341	0.296	0.164	0.13	0.146	0.274	0.216	0.277	1.79	1.68	1.36
	106.5	1.28	1.34	1.17	0.981	0.339	0.341	0.31	0.142	0.133	0.154	0.292	0.229	0.283	1.8	1.69	1.37
	107	1.29	1.34	1.17	0.994	0.338	0.339	0.271	0.146	0.134	0.153	0.263	0.229	0.289	1.81	1.69	1.38
	107.5	1.29	1.34	1.18	0.99	0.353	0.293	0.297	0.158	0.139	0.137	0.302	0.228	0.273	1.82	1.7	1.38
	108	1.3	1.35	1.18	0.993	0.321	0.34	0.314	0.145	0.16	0.168	0.282	0.22	0.278	1.82	1.71	1.39
	108.5	1.31	1.35	1.18	1	0.352	0.355	0.291	0.157	0.154	0.143	0.282	0.213	0.286	1.83	1.71	1.4
	109	1.31	1.35	1.19	1	0.33	0.355	0.285	0.147	0.153	0.158	0.283	0.23	0.273	1.84	1.72	1.4
	109.5	1.31	1.35	1.19	1.01	0.344	0.32	0.29	0.138	0.146	0.11	0.281	0.209	0.291	1.84	1.73	1.41
	110	1.32	1.35	1.19	1.01	0.32	0.3	0.29	0.139	0.144	0.148	0.286	0.212	0.262	1.85	1.74	1.42
	110.5	1.33	1.36	1.19	1.01	0.354	0.307	0.319	0.144	0.146	0.134	0.284	0.223	0.277	1.85	1.75	1.43
	111	1.33	1.35	1.19	1.01	0.307	0.316	0.295	0.151	0.133	0.125	0.291	0.202	0.277	1.86	1.75	1.43
	111.5	1.34	1.36	1.19	1.01	0.351	0.326	0.301	0.145	0.153	0.17	0.292	0.213	0.267	1.87	1.76	1.44
	112	1.34	1.36	1.19	1.01	0.336	0.333	0.304	0.155	0.137	0.136	0.29	0.235	0.285	1.88	1.76	1.44
	112.5	1.35	1.36	1.2	1.02	0.34	0.32	0.255	0.156	0.146	0.153	0.287	0.209	0.27	1.88	1.77	1.45
	113	1.35	1.36	1.19	1.02	0.353	0.286	0.297	0.149	0.163	0.143	0.276	0.223	0.28	1.88	1.78	1.45
	113.5	1.35	1.36	1.2	1.03	0.356	0.309	0.28	0.151	0.132	0.122	0.292	0.223	0.278	1.89	1.78	1.46
	114	1.36	1.36	1.2	1.02	0.33	0.302	0.28	0.127	0.147	0.137	0.291	0.236	0.282	1.89	1.79	1.46
	114.5	1.37	1.37	1.2	1.03	0.328	0.305	0.302	0.148	0.158	0.147	0.264	0.211	0.273	1.89	1.8	1.47
	115	1.36	1.36	1.19	1.03	0.312	0.349	0.279	0.149	0.163	0.164	0.271	0.21	0.272	1.9	1.8	1.48
	115.5	1.37	1.36	1.2	1.03	0.331	0.321	0.299	0.119	0.138	0.148	0.276	0.241	0.284	1.9	1.81	1.48
	116	1.37	1.37	1.2	1.04	0.346	0.303	0.311	0.139	0.132	0.135	0.294	0.221	0.274	1.91	1.81	1.49
	116.5	1.38	1.36	1.21	1.04	0.316	0.31	0.324	0.142	0.155	0.15	0.288	0.2	0.266	1.91	1.82	1.49
	117	1.37	1.36	1.21	1.04	0.342	0.333	0.281	0.153	0.154	0.141	0.298	0.232	0.287	1.92	1.82	1.5
	117.5	1.38	1.37	1.2	1.04	0.355	0.333	0.292	0.14	0.168	0.14	0.286	0.236	0.278	1.92	1.83	1.5
	118	1.38	1.37	1.2	1.03	0.333	0.312	0.301	0.148	0.156	0.121	0.285	0.219	0.272	1.92	1.83	1.51
	118.5	1.38	1.36	1.2	1.04	0.341	0.299	0.276	0.127	0.127	0.121	0.282	0.227	0.277	1.93	1.83	1.51
	119	1.38	1.36	1.2	1.05	0.347	0.333	0.292	0.137	0.157	0.149	0.293	0.211	0.296	1.93	1.84	1.52
	119.5	1.38	1.37	1.2	1.05	0.345	0.288	0.276	0.146	0.165	0.129	0.291	0.222	0.285	1.93	1.84	1.52
	120	1.39	1.37	1.2	1.05	0.339	0.331	0.281	0.146	0.148	0.126	0.286	0.217	0.289	1.93	1.85	1.53
	120.5	1.39	1.37	1.2	1.05	0.311	0.358	0.305	0.139	0.145	0.164	0.296	0.228	0.26	1.94	1.85	1.53
	121	1.39	1.37	1.2	1.05	0.34	0.31	0.264	0.127	0.145	0.157	0.293	0.228	0.282	1.94	1.85	1.54
	121.5	1.39	1.36	1.2	1.05	0.324	0.322	0.297	0.119	0.139	0.127	0.282	0.239	0.281	1.94	1.86	1.54
	122	1.4	1.36	1.21	1.05	0.344	0.302	0.306	0.155	0.159	0.134	0.275	0.233	0.265	1.94	1.86	1.55
	122.5	1.39	1.37	1.2	1.05	0.344	0.294	0.304	0.126	0.155	0.143	0.284	0.23	0.274	1.95	1.86	1.55
	123	1.39	1.36	1.2	1.05	0.335	0.294	0.309	0.147	0.142	0.146	0.301	0.219	0.287	1.95	1.87	1.55
	123.5	1.4	1.36	1.2	1.06	0.308	0.322	0.304	0.15	0.145	0.134	0.284	0.195	0.289	1.95	1.87	1.56
	124	1.4	1.36	1.2	1.06	0.33	0.312	0.284	0.146	0.139	0.146	0.297	0.219	0.292	1.95	1.87	1.56
	124.5	1.4	1.36	1.2	1.06	0.308	0.296	0.295	0.143	0.14	0.127	0.301	0.201	0.279	1.95	1.87	1.56
	125	1.4	1.36	1.2	1.06	0.335	0.299	0.301	0.142	0.148	0.136	0.297	0.226	0.268	1.95	1.88	1.57
	125.5	1.41	1.36	1.2	1.06	0.311	0.32	0.273	0.139	0.138	0.139	0.268	0.198	0.286	1.95	1.88	1.57
	126	1.4	1.35	1.2	1.06	0.329	0.294	0.267	0.156	0.163	0.141	0.288	0.203	0.272	1.95	1.89	1.58
	126.5	1.4	1.35	1.19	1.06	0.295	0.33	0.312	0.145	0.144	0.15	0.301	0.196	0.276	1.95	1.89	1.58
	127	1.41	1.35	1.2	1.06	0.321	0.335	0.299	0.156	0.123	0.146	0.288	0.223	0.269	1.95	1.89	1.58
	127.5	1.41	1.35	1.2	1.06	0.334	0.306	0.295	0.149	0.143	0.142	0.279	0.206	0.279	1.96	1.88	1.59
	128	1.42	1.35	1.19	1.06	0.372	0.34	0.308	0.147	0.136	0.124	0.307	0.213	0.299	1.96	1.89	1.59
	128.5	1.41	1.35	1.19	1.06	0.329	0.322	0.304	0.137	0.143	0.134	0.293	0.213	0.281	1.96	1.89	1.59
	129	1.42	1.35	1.19	1.06	0.319	0.326	0.287	0.133	0.131	0.127	0.283	0.218	0.312	1.96	1.89	1.59
	129.5	1.42	1.35	1.19	1.06	0.315	0.285	0.291	0.15	0.14	0.134	0.284	0.225	0.296	1.96	1.89	1.6
	130	1.42	1.34	1.19	1.06	0.294	0.334	0.279	0.15	0.138	0.141	0.273	0.207	0.272	1.96	1.89	1.6
	130.5	1.42	1.34	1.19	1.06	0.344	0.332	0.272	0.167	0.153	0.143	0.277	0.209	0.293	1.96	1.89	1.6
	131	1.42	1.34	1.19	1.06	0.333	0.306	0.273	0.137	0.153	0.146	0.284	0.203	0.29	1.96	1.89	1.6
	131.5	1.42	1.34	1.18	1.06	0.334	0.323	0.283	0.155	0.151	0.131	0.272	0.211	0.285	1.96	1.9	1.61
	132	1.42	1.33	1.18	1.06	0.335	0.306	0.291	0.142	0.151	0.146	0.28	0.204	0.278	1.96	1.89	1.61
	132.5	1.42	1.33	1.18	1.07	0.332	0.312	0.288	0.151	0.13	0.126	0.295	0.19	0.294	1.96	1.9	1.61
	133	1.43	1.32	1.19	1.06	0.335	0.331	0.276	0.141	0.141	0.135	0.29	0.208	0.297	1.96	1.9	1.62
	133.5	1.43	1.32	1.18	1.06	0.307	0.317	0.287	0.126	0.142	0.151	0.289	0.21	0.287	1.96	1.9	1.62
	134	1.43	1.32	1.18	1.06	0.332	0.303	0.28	0.142	0.149	0.127	0.293	0.217	0.292	1.96	1.9	1.62
	134.5	1.43	1.32	1.18	1.06	0.334	0.315	0.273	0.148	0.164	0.127	0.296	0.222	0.276	1.96	1.9	1.62
	135	1.43	1.31	1.17	1.06	0.329	0.317	0.274	0.144	0.148	0.139	0.275	0.197	0.271	1.95	1.89	1.62
	135.5	1.44	1.31	1.18	1.06	0.33	0.32	0.269	0.148	0.135	0.13	0.298	0.181	0.26	1.95	1.9	1.63
	136	1.44	1.31	1.17	1.07	0.321	0.299	0.26	0.172	0.151	0.131	0.283	0.21	0.263	1.95	1.9	1.63
	136.5	1.44	1.3	1.17	1.06	0.327	0.317	0.295	0.141	0.153	0.137	0.28	0.207	0.293	1.95	1.9	1.64
	137	1.44	1.3	1.17	1.06	0.333	0.33	0.303	0.172	0.139	0.136	0.317	0.215	0.284	1.95	1.9	1.64
	137.5	1.43	1.3	1.17	1.06	0.361	0.317	0.27	0.148	0.148	0.143	0.288	0.214	0.277	1.95	1.9	1.64
	138	1.44	1.3	1.17	1.06	0.324	0.308	0.266	0.132	0.134	0.13	0.275	0.216	0.29	1.95	1.9	1.64
	138.5	1.45	1.29	1.16	1.06	0.361	0.303	0.288	0.144	0.142	0.131	0.276	0.228	0.274	1.95	1.9	1.64
	139	1.44	1.29	1.17	1.06	0.318	0.28	0.272	0.132	0.148	0.139	0.275	0.223	0.279	1.95	1.9	1.64
	139.5	1.45	1.28	1.16	1.05	0.35	0.286	0.294	0.155	0.113	0.131	0.331	0.222	0.279	1.95	1.9	1.64
	140	1.44	1.28	1.16	1.06	0.322	0.297	0.276	0.124	0.13	0.126	0.268	0.247	0.261	1.94	1.9	1.64
	140.5	1.45	1.28	1.16	1.06	0.334	0.3	0.279	0.13	0.136	0.13	0.299	0.226	0.275	1.94	1.9	1.64
	141	1.45	1.28	1.16	1.05	0.327	0.323	0.294	0.144	0.151	0.14	0.303	0.213	0.263	1.94	1.9	1.64
	141.5	1.44	1.27	1.16	1.05	0.341	0.315	0.277	0.142	0.138	0.137	0.294	0.204	0.279	1.94	1.9	1.64
	142	1.45	1.27	1.15	1.06	0.351	0.313	0.288	0.143	0.122	0.141	0.31	0.204	0.267	1.94	1.9	1.64
	142.5	1.45	1.27	1.16	1.06	0.346	0.322	0.274	0.134	0.14	0.13	0.296	0.22	0.268	1.94	1.9	1.64
	143	1.45	1.27	1.15	1.05	0.332	0.302	0.273	0.137	0.137	0.111	0.281	0.208	0.255	1.94	1.89	1.65
	143.5	1.45	1.26	1.16	1.06	0.315	0.315	0.281	0.148	0.142	0.136	0.289	0.213	0.27	1.93	1.9	1.64
	144	1.45	1.26	1.15	1.06	0.307	0.302	0.279	0.138	0.134	0.148	0.291	0.229	0.267	1.93	1.89	1.64
	144.5	1.45	1.26	1.15	1.06	0.343	0.287	0.284	0.134	0.138	0.149	0.28	0.2	0.286	1.93	1.89	1.64
	145	1.45	1.25	1.15	1.05	0.327	0.312	0.295	0.142	0.14	0.121	0.285	0.216	0.271	1.93	1.89	1.65
	145.5	1.45	1.25	1.15	1.06	0.335	0.313	0.291	0.154	0.145	0.125	0.268	0.219	0.277	1.93	1.89	1.65
	146	1.45	1.24	1.15	1.05	0.304	0.291	0.273	0.148	0.138	0.144	0.293	0.215	0.271	1.93	1.89	1.64
	146.5	1.45	1.25	1.15	1.05	0.328	0.33	0.287	0.143	0.141	0.129	0.3	0.203	0.276	1.93	1.89	1.65
	147	1.45	1.25	1.15	1.05	0.333	0.283	0.286	0.148	0.121	0.142	0.281	0.223	0.268	1.93	1.88	1.65
	147.5	1.45	1.24	1.14	1.05	0.33	0.287	0.303	0.145	0.135	0.122	0.289	0.244	0.267	1.93	1.88	1.64
	148	1.46	1.25	1.14	1.05	0.306	0.311	0.257	0.13	0.128	0.142	0.317	0.228	0.278	1.92	1.88	1.65
	148.5	1.46	1.24	1.14	1.05	0.334	0.303	0.287	0.14	0.127	0.124	0.298	0.215	0.279	1.92	1.88	1.65
	149	1.45	1.24	1.13	1.05	0.343	0.3	0.272	0.13	0.136	0.139	0.299	0.236	0.271	1.92	1.88	1.65
	149.5	1.45	1.23	1.14	1.04	0.322	0.302	0.3	0.156	0.126	0.143	0.291	0.218	0.28	1.92	1.88	1.65
	150	1.46	1.23	1.14	1.04	0.318	0.331	0.275	0.133	0.134	0.148	0.28	0.197	0.257	1.92	1.88	1.65
	150.5	1.44	1.23	1.13	1.04	0.278	0.296	0.283	0.14	0.127	0.128	0.279	0.209	0.277	1.91	1.88	1.65
	151	1.46	1.23	1.14	1.05	0.315	0.319	0.263	0.137	0.153	0.125	0.297	0.22	0.262	1.91	1.88	1.65
	151.5	1.45	1.23	1.13	1.04	0.345	0.312	0.266	0.132	0.154	0.137	0.281	0.211	0.253	1.91	1.87	1.65
	152	1.45	1.22	1.14	1.04	0.311	0.316	0.29	0.139	0.131	0.134	0.285	0.235	0.276	1.9	1.87	1.65
	152.5	1.45	1.22	1.13	1.04	0.343	0.287	0.26	0.14	0.141	0.128	0.275	0.21	0.278	1.9	1.87	1.65
	153	1.44	1.22	1.13	1.04	0.329	0.285	0.264	0.125	0.127	0.136	0.293	0.208	0.267	1.9	1.87	1.65
	153.5	1.45	1.21	1.13	1.04	0.297	0.308	0.282	0.139	0.15	0.13	0.288	0.219	0.261	1.89	1.87	1.65
	154	1.45	1.21	1.13	1.03	0.328	0.308	0.273	0.123	0.13	0.129	0.279	0.207	0.272	1.89	1.87	1.65
	154.5	1.45	1.21	1.12	1.04	0.347	0.296	0.286	0.138	0.143	0.134	0.276	0.197	0.271	1.89	1.87	1.65
	155	1.45	1.21	1.13	1.04	0.328	0.288	0.27	0.151	0.141	0.137	0.288	0.208	0.257	1.88	1.87	1.65
	155.5	1.45	1.21	1.13	1.03	0.303	0.313	0.261	0.13	0.148	0.122	0.282	0.215	0.267	1.88	1.86	1.64
	156	1.45	1.2	1.12	1.03	0.329	0.309	0.304	0.147	0.133	0.13	0.288	0.225	0.258	1.88	1.86	1.64
	156.5	1.45	1.2	1.12	1.03	0.318	0.285	0.272	0.148	0.135	0.13	0.267	0.211	0.275	1.88	1.86	1.64
	157	1.44	1.19	1.11	1.03	0.323	0.278	0.279	0.141	0.137	0.138	0.284	0.234	0.26	1.87	1.85	1.64
	157.5	1.45	1.2	1.12	1.03	0.36	0.324	0.282	0.126	0.143	0.131	0.278	0.194	0.267	1.87	1.85	1.64
	158	1.44	1.19	1.11	1.03	0.336	0.305	0.294	0.137	0.139	0.134	0.29	0.197	0.257	1.87	1.85	1.64
	158.5	1.45	1.19	1.11	1.03	0.327	0.327	0.252	0.126	0.136	0.135	0.289	0.214	0.265	1.87	1.85	1.64
	159	1.44	1.19	1.12	1.03	0.316	0.275	0.264	0.137	0.147	0.111	0.283	0.219	0.26	1.86	1.85	1.64
	159.5	1.44	1.19	1.11	1.02	0.324	0.302	0.25	0.165	0.128	0.131	0.289	0.211	0.278	1.86	1.85	1.64
	160	1.44	1.19	1.11	1.03	0.323	0.308	0.276	0.138	0.132	0.145	0.288	0.214	0.267	1.86	1.85	1.64
	160.5	1.45	1.19	1.11	1.02	0.3	0.331	0.301	0.139	0.149	0.145	0.303	0.22	0.244	1.86	1.84	1.64
	161	1.44	1.19	1.1	1.02	0.318	0.293	0.286	0.147	0.147	0.134	0.289	0.206	0.261	1.85	1.84	1.64
	161.5	1.45	1.19	1.1	1.02	0.316	0.287	0.296	0.133	0.129	0.152	0.301	0.22	0.264	1.85	1.84	1.64
	162	1.44	1.18	1.1	1.02	0.328	0.302	0.282	0.137	0.121	0.141	0.278	0.205	0.254	1.84	1.83	1.64
	162.5	1.44	1.18	1.1	1.02	0.311	0.315	0.267	0.136	0.121	0.11	0.293	0.193	0.251	1.84	1.83	1.63
	163	1.44	1.18	1.09	1.02	0.324	0.306	0.252	0.143	0.136	0.15	0.278	0.205	0.267	1.83	1.83	1.63
	163.5	1.44	1.18	1.09	1.02	0.36	0.322	0.272	0.144	0.152	0.145	0.291	0.215	0.264	1.83	1.83	1.63
	164	1.44	1.18	1.09	1.02	0.322	0.302	0.283	0.145	0.127	0.147	0.273	0.221	0.27	1.83	1.82	1.63
	164.5	1.43	1.17	1.09	1.01	0.319	0.296	0.263	0.134	0.141	0.129	0.277	0.195	0.258	1.82	1.82	1.64
	165	1.43	1.17	1.09	1.01	0.314	0.303	0.3	0.146	0.134	0.131	0.275	0.213	0.247	1.82	1.82	1.63
	165.5	1.43	1.17	1.09	1.01	0.314	0.305	0.282	0.126	0.127	0.125	0.278	0.217	0.257	1.82	1.82	1.63
	166	1.43	1.17	1.08	1.01	0.318	0.263	0.27	0.141	0.132	0.0956	0.281	0.222	0.267	1.81	1.81	1.63
	166.5	1.43	1.16	1.08	1	0.308	0.32	0.263	0.144	0.117	0.12	0.284	0.196	0.275	1.81	1.81	1.63
	167	1.43	1.16	1.07	1	0.294	0.315	0.292	0.15	0.119	0.141	0.262	0.226	0.263	1.81	1.81	1.63
	167.5	1.43	1.16	1.08	1.01	0.356	0.288	0.275	0.126	0.144	0.113	0.289	0.221	0.249	1.8	1.81	1.63
	168	1.43	1.16	1.08	1	0.332	0.277	0.288	0.145	0.129	0.128	0.257	0.208	0.264	1.8	1.8	1.63
	168.5	1.43	1.15	1.07	1.01	0.326	0.277	0.28	0.142	0.111	0.139	0.273	0.216	0.261	1.8	1.8	1.63
	169	1.42	1.15	1.07	1	0.342	0.296	0.292	0.132	0.143	0.145	0.298	0.229	0.269	1.8	1.8	1.62
	169.5	1.43	1.15	1.07	1	0.322	0.297	0.255	0.129	0.149	0.111	0.285	0.221	0.248	1.79	1.8	1.62
	170	1.42	1.15	1.06	1	0.318	0.277	0.303	0.14	0.114	0.135	0.27	0.212	0.266	1.79	1.79	1.62
	170.5	1.42	1.14	1.07	0.998	0.328	0.312	0.239	0.146	0.141	0.115	0.257	0.217	0.257	1.78	1.79	1.62
	171	1.42	1.14	1.07	0.996	0.314	0.322	0.232	0.136	0.125	0.151	0.259	0.206	0.231	1.78	1.79	1.62
	171.5	1.42	1.14	1.06	0.994	0.296	0.267	0.28	0.144	0.123	0.122	0.267	0.223	0.238	1.78	1.79	1.62
	172	1.43	1.14	1.06	0.993	0.291	0.311	0.273	0.131	0.145	0.131	0.291	0.191	0.264	1.77	1.78	1.62
	172.5	1.42	1.13	1.06	0.987	0.306	0.299	0.272	0.149	0.134	0.124	0.293	0.204	0.262	1.77	1.78	1.62
	173	1.42	1.13	1.06	0.989	0.317	0.282	0.291	0.118	0.114	0.13	0.261	0.213	0.242	1.77	1.77	1.62
	173.5	1.42	1.13	1.05	0.993	0.336	0.299	0.276	0.124	0.143	0.131	0.273	0.209	0.245	1.76	1.77	1.62
	174	1.42	1.13	1.06	0.987	0.314	0.279	0.239	0.129	0.125	0.16	0.283	0.213	0.257	1.76	1.77	1.62
	174.5	1.42	1.12	1.05	0.987	0.314	0.303	0.269	0.125	0.108	0.134	0.288	0.221	0.263	1.76	1.77	1.61
	175	1.42	1.12	1.05	0.984	0.331	0.29	0.263	0.127	0.127	0.14	0.254	0.216	0.257	1.76	1.76	1.61
	175.5	1.42	1.11	1.05	0.989	0.3	0.33	0.258	0.133	0.12	0.14	0.283	0.193	0.24	1.76	1.76	1.61
	176	1.41	1.11	1.05	0.987	0.329	0.28	0.282	0.144	0.14	0.157	0.278	0.208	0.243	1.75	1.76	1.61
	176.5	1.41	1.12	1.04	0.982	0.353	0.308	0.283	0.144	0.141	0.128	0.284	0.223	0.25	1.75	1.76	1.61
	177	1.42	1.11	1.04	0.981	0.318	0.287	0.267	0.131	0.122	0.136	0.268	0.21	0.249	1.75	1.76	1.61
	177.5	1.41	1.11	1.04	0.983	0.307	0.316	0.27	0.137	0.142	0.122	0.278	0.188	0.264	1.75	1.75	1.61
	178	1.41	1.11	1.04	0.98	0.308	0.291	0.286	0.121	0.142	0.133	0.272	0.181	0.255	1.74	1.75	1.61
	178.5	1.4	1.11	1.04	0.977	0.328	0.305	0.264	0.119	0.108	0.133	0.28	0.214	0.251	1.74	1.74	1.61
	179	1.41	1.11	1.04	0.982	0.313	0.293	0.266	0.124	0.138	0.145	0.275	0.216	0.257	1.74	1.74	1.6
	179.5	1.4	1.1	1.03	0.979	0.301	0.298	0.289	0.131	0.132	0.143	0.256	0.223	0.242	1.73	1.74	1.6
	180	1.41	1.1	1.03	0.974	0.3	0.311	0.279	0.118	0.14	0.136	0.298	0.199	0.256	1.73	1.73	1.6
	180.5	1.4	1.1	1.03	0.973	0.322	0.312	0.295	0.127	0.14	0.14	0.281	0.199	0.238	1.73	1.73	1.6
	181	1.4	1.1	1.03	0.969	0.308	0.29	0.282	0.124	0.13	0.129	0.274	0.222	0.254	1.73	1.73	1.6
	181.5	1.4	1.09	1.03	0.967	0.326	0.303	0.264	0.14	0.132	0.131	0.272	0.238	0.249	1.73	1.72	1.59
	182	1.4	1.08	1.02	0.973	0.318	0.296	0.255	0.143	0.119	0.142	0.266	0.207	0.238	1.73	1.72	1.59
	182.5	1.4	1.08	1.03	0.966	0.332	0.296	0.264	0.127	0.136	0.131	0.253	0.188	0.254	1.72	1.72	1.59
	183	1.39	1.08	1.02	0.969	0.303	0.302	0.237	0.147	0.132	0.142	0.28	0.183	0.247	1.72	1.71	1.6
	183.5	1.39	1.08	1.02	0.963	0.307	0.293	0.272	0.134	0.145	0.129	0.274	0.212	0.248	1.71	1.71	1.59
	184	1.39	1.09	1.02	0.964	0.303	0.327	0.255	0.124	0.149	0.124	0.268	0.211	0.253	1.71	1.71	1.59
	184.5	1.39	1.08	1.01	0.967	0.324	0.282	0.279	0.136	0.113	0.142	0.251	0.216	0.247	1.71	1.7	1.59
	185	1.39	1.07	1.01	0.964	0.309	0.284	0.225	0.136	0.127	0.126	0.25	0.227	0.243	1.7	1.7	1.59
	185.5	1.4	1.07	1.01	0.965	0.299	0.299	0.237	0.132	0.139	0.135	0.264	0.197	0.23	1.7	1.7	1.59
	186	1.39	1.07	1.01	0.953	0.332	0.311	0.255	0.125	0.137	0.114	0.259	0.211	0.231	1.7	1.7	1.59
	186.5	1.39	1.07	1.01	0.954	0.299	0.329	0.254	0.154	0.127	0.129	0.294	0.205	0.258	1.7	1.69	1.59
	187	1.39	1.06	1	0.956	0.309	0.293	0.277	0.123	0.139	0.155	0.275	0.2	0.252	1.7	1.69	1.59
	187.5	1.39	1.06	1	0.952	0.304	0.274	0.298	0.127	0.133	0.131	0.281	0.219	0.249	1.69	1.69	1.59
	188	1.38	1.06	1	0.957	0.304	0.284	0.284	0.12	0.133	0.13	0.283	0.209	0.229	1.69	1.68	1.59
	188.5	1.38	1.06	0.998	0.951	0.319	0.302	0.242	0.147	0.126	0.115	0.271	0.215	0.233	1.69	1.68	1.58
	189	1.39	1.05	1	0.955	0.299	0.284	0.287	0.13	0.135	0.118	0.27	0.201	0.241	1.69	1.68	1.58
	189.5	1.38	1.06	0.997	0.949	0.304	0.315	0.264	0.139	0.144	0.146	0.292	0.203	0.249	1.68	1.68	1.58
	190	1.37	1.04	0.995	0.943	0.338	0.293	0.241	0.133	0.123	0.139	0.27	0.198	0.24	1.68	1.67	1.58
	190.5	1.38	1.04	0.993	0.947	0.304	0.287	0.273	0.131	0.126	0.107	0.264	0.206	0.255	1.68	1.67	1.58
	191	1.37	1.05	0.99	0.945	0.286	0.293	0.264	0.142	0.133	0.135	0.27	0.201	0.249	1.68	1.67	1.58
	191.5	1.37	1.04	0.989	0.94	0.286	0.301	0.295	0.156	0.131	0.133	0.273	0.209	0.224	1.68	1.67	1.58
	192	1.37	1.04	0.989	0.936	0.327	0.291	0.239	0.138	0.127	0.125	0.274	0.191	0.22	1.67	1.66	1.58
	192.5	1.37	1.04	0.981	0.939	0.323	0.293	0.295	0.152	0.139	0.155	0.268	0.213	0.238	1.67	1.66	1.58
	193	1.37	1.04	0.977	0.941	0.337	0.311	0.283	0.143	0.147	0.128	0.293	0.2	0.238	1.67	1.66	1.58
	193.5	1.37	1.03	0.978	0.938	0.311	0.299	0.258	0.138	0.125	0.141	0.271	0.203	0.253	1.66	1.65	1.58
	194	1.36	1.03	0.976	0.936	0.29	0.284	0.26	0.133	0.143	0.151	0.273	0.209	0.24	1.66	1.65	1.58
	194.5	1.36	1.03	0.978	0.94	0.306	0.284	0.237	0.131	0.127	0.131	0.265	0.204	0.25	1.66	1.65	1.58
	195	1.36	1.03	0.982	0.931	0.304	0.282	0.26	0.148	0.119	0.147	0.258	0.212	0.249	1.65	1.65	1.57
	195.5	1.36	1.03	0.973	0.94	0.336	0.299	0.266	0.134	0.149	0.147	0.264	0.202	0.238	1.65	1.65	1.57
	196	1.36	1.03	0.972	0.933	0.3	0.293	0.244	0.11	0.13	0.141	0.274	0.212	0.248	1.65	1.64	1.57
	196.5	1.36	1.02	0.976	0.935	0.304	0.291	0.282	0.126	0.147	0.139	0.258	0.2	0.232	1.65	1.64	1.57
	197	1.35	1.02	0.975	0.931	0.327	0.298	0.27	0.14	0.14	0.138	0.264	0.194	0.225	1.64	1.64	1.56
	197.5	1.35	1.01	0.969	0.928	0.336	0.274	0.263	0.107	0.131	0.129	0.278	0.2	0.235	1.64	1.63	1.56
	198	1.35	1.02	0.965	0.931	0.311	0.256	0.26	0.144	0.145	0.128	0.29	0.204	0.255	1.64	1.63	1.56
	198.5	1.35	1.01	0.965	0.927	0.309	0.258	0.244	0.133	0.139	0.131	0.265	0.192	0.261	1.64	1.63	1.56
	199	1.34	1.01	0.966	0.925	0.321	0.287	0.278	0.137	0.126	0.113	0.26	0.188	0.235	1.64	1.63	1.56
	199.5	1.35	1.01	0.961	0.924	0.304	0.267	0.298	0.137	0.138	0.117	0.281	0.203	0.231	1.63	1.63	1.56
	200	1.34	1	0.959	0.922	0.284	0.277	0.261	0.139	0.15	0.115	0.236	0.227	0.238	1.64	1.62	1.56
	200.5	1.35	1	0.964	0.922	0.275	0.299	0.255	0.134	0.126	0.126	0.257	0.203	0.228	1.63	1.62	1.56
	201	1.34	1.01	0.955	0.92	0.319	0.275	0.27	0.132	0.149	0.143	0.251	0.207	0.25	1.63	1.62	1.56
	201.5	1.35	0.995	0.955	0.926	0.311	0.274	0.269	0.147	0.127	0.138	0.277	0.213	0.247	1.63	1.62	1.56
	202	1.34	0.999	0.952	0.918	0.324	0.306	0.254	0.131	0.118	0.133	0.255	0.194	0.226	1.62	1.62	1.55
	202.5	1.34	0.996	0.949	0.914	0.303	0.301	0.266	0.139	0.143	0.15	0.277	0.211	0.253	1.62	1.62	1.55
	203	1.34	0.992	0.952	0.917	0.302	0.301	0.244	0.144	0.146	0.115	0.269	0.204	0.229	1.62	1.62	1.55
	203.5	1.33	0.989	0.952	0.913	0.31	0.28	0.249	0.126	0.131	0.129	0.268	0.207	0.248	1.62	1.61	1.55
	204	1.32	0.987	0.951	0.919	0.302	0.282	0.278	0.145	0.145	0.118	0.255	0.218	0.24	1.61	1.61	1.55
	204.5	1.33	0.992	0.944	0.917	0.309	0.28	0.232	0.149	0.128	0.133	0.277	0.205	0.248	1.61	1.61	1.55
	205	1.33	0.984	0.951	0.906	0.309	0.272	0.273	0.131	0.141	0.135	0.274	0.19	0.233	1.61	1.61	1.55
	205.5	1.32	0.981	0.94	0.902	0.302	0.285	0.258	0.138	0.116	0.135	0.269	0.201	0.242	1.61	1.6	1.55
	206	1.32	0.981	0.939	0.905	0.281	0.274	0.272	0.107	0.14	0.143	0.276	0.222	0.222	1.61	1.6	1.54
	206.5	1.32	0.982	0.939	0.905	0.327	0.274	0.26	0.148	0.125	0.131	0.264	0.177	0.229	1.61	1.6	1.54
	207	1.33	0.98	0.942	0.905	0.337	0.304	0.266	0.14	0.147	0.124	0.251	0.221	0.234	1.6	1.6	1.54
	207.5	1.32	0.976	0.937	0.907	0.296	0.29	0.254	0.133	0.131	0.134	0.245	0.184	0.235	1.6	1.59	1.54
	208	1.32	0.976	0.934	0.902	0.309	0.282	0.266	0.12	0.135	0.122	0.24	0.189	0.247	1.6	1.59	1.54
	208.5	1.32	0.976	0.935	0.9	0.279	0.285	0.251	0.134	0.123	0.131	0.251	0.194	0.22	1.59	1.59	1.54
	209	1.32	0.974	0.934	0.906	0.303	0.285	0.252	0.115	0.125	0.121	0.249	0.175	0.231	1.59	1.59	1.54
	209.5	1.32	0.97	0.933	0.906	0.314	0.247	0.26	0.144	0.117	0.139	0.245	0.225	0.251	1.59	1.59	1.54
	210	1.31	0.969	0.928	0.903	0.309	0.279	0.249	0.11	0.144	0.111	0.265	0.186	0.236	1.59	1.59	1.54
	210.5	1.32	0.967	0.923	0.897	0.331	0.275	0.267	0.13	0.134	0.146	0.269	0.194	0.223	1.59	1.58	1.53
	211	1.31	0.963	0.927	0.899	0.314	0.299	0.264	0.131	0.147	0.115	0.265	0.186	0.23	1.58	1.58	1.53
	211.5	1.31	0.968	0.922	0.895	0.303	0.301	0.241	0.13	0.129	0.14	0.256	0.203	0.242	1.58	1.58	1.53
	212	1.31	0.967	0.923	0.9	0.299	0.285	0.225	0.152	0.122	0.13	0.269	0.211	0.247	1.59	1.58	1.53
	212.5	1.3	0.961	0.924	0.896	0.314	0.272	0.275	0.131	0.122	0.139	0.272	0.202	0.224	1.58	1.57	1.53
	213	1.31	0.954	0.923	0.89	0.3	0.279	0.27	0.131	0.128	0.152	0.278	0.195	0.234	1.58	1.58	1.53
	213.5	1.3	0.961	0.916	0.891	0.29	0.285	0.236	0.143	0.126	0.128	0.273	0.215	0.244	1.58	1.57	1.52
	214	1.3	0.956	0.913	0.89	0.3	0.301	0.276	0.133	0.13	0.155	0.261	0.205	0.227	1.57	1.57	1.52
	214.5	1.3	0.951	0.92	0.888	0.314	0.263	0.237	0.12	0.121	0.128	0.27	0.2	0.237	1.57	1.56	1.52
	215	1.3	0.946	0.911	0.891	0.302	0.285	0.257	0.128	0.122	0.147	0.246	0.208	0.232	1.57	1.56	1.52
	215.5	1.29	0.947	0.91	0.887	0.338	0.287	0.225	0.133	0.129	0.131	0.262	0.195	0.225	1.57	1.56	1.52
	216	1.29	0.947	0.914	0.886	0.299	0.288	0.246	0.139	0.12	0.11	0.249	0.178	0.221	1.57	1.56	1.51
	216.5	1.29	0.942	0.909	0.886	0.295	0.265	0.278	0.134	0.141	0.138	0.277	0.22	0.237	1.56	1.55	1.52
	217	1.29	0.945	0.911	0.881	0.293	0.29	0.27	0.126	0.135	0.128	0.261	0.197	0.222	1.56	1.55	1.51
	217.5	1.29	0.94	0.9	0.881	0.319	0.301	0.294	0.147	0.136	0.136	0.252	0.194	0.212	1.56	1.55	1.51
	218	1.29	0.942	0.896	0.878	0.319	0.27	0.244	0.132	0.125	0.128	0.259	0.187	0.229	1.56	1.55	1.51
	218.5	1.29	0.931	0.899	0.882	0.307	0.277	0.278	0.148	0.133	0.121	0.245	0.212	0.242	1.56	1.54	1.51
	219	1.28	0.936	0.905	0.88	0.306	0.262	0.244	0.126	0.136	0.134	0.268	0.227	0.22	1.56	1.54	1.51
	219.5	1.28	0.929	0.904	0.88	0.295	0.282	0.23	0.131	0.103	0.12	0.258	0.212	0.233	1.55	1.54	1.51
	220	1.28	0.932	0.896	0.886	0.33	0.28	0.268	0.139	0.148	0.135	0.251	0.198	0.217	1.55	1.53	1.51
	220.5	1.28	0.932	0.894	0.879	0.311	0.263	0.246	0.12	0.126	0.113	0.273	0.211	0.228	1.54	1.53	1.5
	221	1.28	0.929	0.899	0.878	0.302	0.287	0.264	0.143	0.133	0.113	0.268	0.222	0.236	1.54	1.53	1.51
	221.5	1.28	0.926	0.892	0.869	0.303	0.277	0.27	0.136	0.111	0.124	0.256	0.216	0.198	1.54	1.53	1.5
	222	1.27	0.918	0.894	0.875	0.302	0.282	0.26	0.13	0.113	0.12	0.24	0.194	0.238	1.54	1.53	1.5
	222.5	1.27	0.919	0.895	0.872	0.297	0.302	0.257	0.142	0.129	0.131	0.264	0.195	0.231	1.54	1.52	1.5
	223	1.27	0.926	0.885	0.867	0.292	0.301	0.266	0.121	0.116	0.135	0.249	0.213	0.22	1.53	1.52	1.5
	223.5	1.27	0.914	0.883	0.866	0.283	0.298	0.242	0.126	0.13	0.145	0.257	0.199	0.223	1.53	1.52	1.5
	224	1.27	0.912	0.883	0.868	0.29	0.284	0.273	0.129	0.112	0.128	0.258	0.192	0.229	1.53	1.52	1.49
	224.5	1.26	0.92	0.887	0.869	0.298	0.287	0.252	0.138	0.118	0.136	0.246	0.181	0.234	1.53	1.52	1.49
	225	1.27	0.908	0.877	0.867	0.3	0.298	0.265	0.134	0.125	0.157	0.267	0.21	0.236	1.52	1.52	1.49
	225.5	1.26	0.908	0.883	0.869	0.321	0.262	0.242	0.121	0.126	0.131	0.247	0.198	0.23	1.53	1.51	1.49
	226	1.26	0.917	0.883	0.868	0.315	0.279	0.239	0.133	0.15	0.158	0.255	0.208	0.228	1.52	1.51	1.49
	226.5	1.26	0.908	0.885	0.867	0.314	0.262	0.254	0.141	0.111	0.129	0.254	0.181	0.215	1.52	1.51	1.49
	227	1.26	0.912	0.873	0.865	0.314	0.258	0.252	0.13	0.103	0.121	0.239	0.199	0.213	1.51	1.51	1.48
	227.5	1.25	0.91	0.879	0.862	0.3	0.251	0.265	0.155	0.127	0.122	0.249	0.202	0.203	1.51	1.51	1.48
	228	1.25	0.908	0.875	0.861	0.317	0.249	0.252	0.14	0.127	0.142	0.258	0.203	0.202	1.51	1.51	1.48
	228.5	1.26	0.899	0.874	0.856	0.303	0.287	0.232	0.142	0.128	0.133	0.252	0.176	0.218	1.51	1.51	1.48
	229	1.25	0.903	0.867	0.861	0.299	0.285	0.257	0.131	0.147	0.146	0.233	0.203	0.226	1.51	1.5	1.48
	229.5	1.25	0.901	0.876	0.855	0.306	0.256	0.23	0.132	0.136	0.142	0.259	0.207	0.219	1.51	1.51	1.47
	230	1.24	0.894	0.868	0.859	0.296	0.28	0.263	0.147	0.132	0.125	0.268	0.196	0.228	1.51	1.5	1.48
	230.5	1.24	0.902	0.869	0.847	0.307	0.237	0.251	0.143	0.106	0.131	0.24	0.192	0.221	1.51	1.5	1.47
	231	1.25	0.893	0.86	0.859	0.311	0.29	0.239	0.12	0.129	0.131	0.246	0.186	0.231	1.51	1.5	1.47
	231.5	1.24	0.894	0.863	0.856	0.307	0.264	0.236	0.118	0.146	0.111	0.254	0.208	0.228	1.5	1.5	1.47
	232	1.24	0.893	0.865	0.86	0.31	0.27	0.262	0.138	0.114	0.128	0.254	0.194	0.212	1.5	1.49	1.47
	232.5	1.24	0.893	0.861	0.852	0.286	0.29	0.273	0.126	0.117	0.133	0.258	0.201	0.21	1.5	1.49	1.47
	233	1.24	0.882	0.862	0.849	0.287	0.264	0.257	0.13	0.122	0.14	0.25	0.194	0.228	1.5	1.49	1.46
	233.5	1.23	0.887	0.857	0.849	0.306	0.285	0.257	0.119	0.113	0.136	0.234	0.199	0.232	1.5	1.49	1.46
	234	1.23	0.875	0.856	0.847	0.292	0.292	0.273	0.134	0.122	0.107	0.257	0.185	0.232	1.49	1.48	1.46
	234.5	1.23	0.885	0.854	0.852	0.309	0.277	0.263	0.126	0.139	0.131	0.234	0.194	0.213	1.49	1.48	1.46
	235	1.23	0.881	0.857	0.845	0.284	0.301	0.263	0.134	0.134	0.121	0.228	0.184	0.225	1.49	1.48	1.46
	235.5	1.23	0.878	0.852	0.848	0.284	0.296	0.227	0.14	0.135	0.108	0.249	0.195	0.221	1.49	1.48	1.45
	236	1.23	0.876	0.854	0.842	0.276	0.282	0.265	0.126	0.124	0.121	0.259	0.206	0.221	1.49	1.47	1.45
	236.5	1.23	0.873	0.859	0.839	0.276	0.277	0.254	0.129	0.12	0.113	0.241	0.213	0.233	1.48	1.47	1.45
	237	1.22	0.866	0.849	0.841	0.287	0.296	0.247	0.133	0.136	0.122	0.271	0.181	0.219	1.48	1.47	1.45
	237.5	1.23	0.869	0.848	0.842	0.307	0.29	0.271	0.133	0.13	0.117	0.251	0.174	0.197	1.48	1.47	1.45
	238	1.22	0.869	0.851	0.836	0.263	0.264	0.244	0.133	0.129	0.129	0.246	0.198	0.231	1.48	1.46	1.44
	238.5	1.21	0.873	0.844	0.836	0.311	0.245	0.258	0.116	0.133	0.128	0.24	0.174	0.228	1.48	1.46	1.44
	239	1.22	0.871	0.846	0.838	0.284	0.308	0.244	0.145	0.156	0.135	0.26	0.188	0.216	1.47	1.46	1.44
	239.5	1.22	0.865	0.846	0.84	0.322	0.287	0.251	0.13	0.132	0.125	0.26	0.196	0.21	1.47	1.46	1.44
	240	1.21	0.865	0.842	0.838	0.302	0.284	0.241	0.136	0.12	0.136	0.24	0.199	0.209	1.47	1.46	1.44
	240.5	1.21	0.86	0.848	0.839	0.296	0.276	0.239	0.145	0.124	0.128	0.237	0.185	0.231	1.47	1.46	1.43
	241	1.21	0.864	0.841	0.834	0.298	0.301	0.255	0.16	0.121	0.126	0.251	0.199	0.216	1.47	1.45	1.44
	241.5	1.21	0.861	0.838	0.831	0.309	0.29	0.265	0.151	0.118	0.125	0.265	0.193	0.212	1.46	1.45	1.43
	242	1.21	0.861	0.838	0.829	0.298	0.279	0.247	0.114	0.125	0.122	0.254	0.2	0.24	1.47	1.45	1.43
	242.5	1.21	0.854	0.833	0.833	0.303	0.253	0.244	0.132	0.136	0.15	0.249	0.189	0.221	1.46	1.45	1.43
	243	1.21	0.854	0.839	0.827	0.293	0.277	0.251	0.138	0.121	0.138	0.259	0.188	0.225	1.46	1.45	1.43
	243.5	1.21	0.853	0.836	0.83	0.31	0.255	0.236	0.141	0.129	0.14	0.269	0.192	0.223	1.46	1.44	1.42
	244	1.2	0.851	0.833	0.831	0.287	0.269	0.237	0.136	0.133	0.114	0.246	0.183	0.213	1.46	1.44	1.42
	244.5	1.2	0.855	0.829	0.826	0.295	0.269	0.282	0.129	0.139	0.124	0.238	0.195	0.228	1.46	1.44	1.42
	245	1.2	0.85	0.823	0.828	0.306	0.277	0.263	0.133	0.107	0.138	0.257	0.188	0.218	1.46	1.43	1.42
	245.5	1.2	0.845	0.829	0.828	0.309	0.281	0.259	0.14	0.103	0.114	0.257	0.176	0.204	1.45	1.43	1.42
	246	1.2	0.849	0.831	0.819	0.306	0.277	0.244	0.132	0.128	0.135	0.243	0.169	0.22	1.45	1.43	1.41
	246.5	1.19	0.843	0.831	0.82	0.295	0.307	0.241	0.132	0.133	0.129	0.247	0.189	0.213	1.45	1.43	1.42
	247	1.19	0.845	0.824	0.822	0.289	0.281	0.252	0.12	0.124	0.131	0.239	0.198	0.219	1.45	1.43	1.41
	247.5	1.19	0.836	0.825	0.82	0.29	0.262	0.268	0.125	0.117	0.15	0.255	0.185	0.208	1.45	1.42	1.41
	248	1.19	0.837	0.816	0.824	0.268	0.292	0.244	0.136	0.121	0.128	0.227	0.193	0.217	1.45	1.43	1.41
	248.5	1.18	0.837	0.825	0.825	0.3	0.265	0.23	0.134	0.128	0.128	0.259	0.207	0.232	1.45	1.42	1.4
	249	1.18	0.832	0.824	0.818	0.317	0.308	0.26	0.132	0.133	0.118	0.26	0.206	0.225	1.44	1.42	1.4
	249.5	1.18	0.833	0.82	0.814	0.313	0.272	0.234	0.154	0.102	0.133	0.24	0.206	0.204	1.44	1.42	1.4
	250	1.18	0.833	0.823	0.813	0.296	0.281	0.249	0.132	0.125	0.12	0.239	0.196	0.228	1.44	1.41	1.4
	250.5	1.18	0.837	0.817	0.819	0.278	0.279	0.237	0.146	0.121	0.135	0.259	0.203	0.207	1.44	1.41	1.4
	251	1.18	0.835	0.815	0.808	0.281	0.262	0.241	0.138	0.113	0.131	0.268	0.197	0.201	1.44	1.41	1.4
	251.5	1.18	0.831	0.817	0.813	0.27	0.26	0.241	0.119	0.117	0.124	0.258	0.166	0.241	1.43	1.41	1.4
	252	1.17	0.829	0.815	0.822	0.275	0.233	0.265	0.137	0.116	0.138	0.245	0.182	0.2	1.43	1.41	1.39
	252.5	1.17	0.831	0.816	0.817	0.28	0.292	0.26	0.126	0.114	0.141	0.245	0.179	0.201	1.43	1.41	1.39
	253	1.17	0.824	0.809	0.812	0.289	0.272	0.23	0.132	0.12	0.138	0.242	0.203	0.197	1.43	1.41	1.39
	253.5	1.17	0.824	0.804	0.813	0.303	0.267	0.216	0.126	0.11	0.143	0.254	0.176	0.212	1.43	1.41	1.39
	254	1.17	0.819	0.806	0.804	0.3	0.247	0.278	0.133	0.111	0.134	0.24	0.184	0.203	1.42	1.41	1.39
	254.5	1.16	0.823	0.807	0.808	0.298	0.264	0.223	0.123	0.117	0.128	0.239	0.178	0.21	1.42	1.41	1.39
	255	1.17	0.818	0.808	0.807	0.3	0.271	0.265	0.134	0.112	0.128	0.25	0.197	0.215	1.42	1.4	1.39
	255.5	1.17	0.821	0.803	0.807	0.313	0.271	0.234	0.129	0.142	0.141	0.259	0.193	0.219	1.42	1.41	1.38
	256	1.16	0.826	0.81	0.808	0.278	0.265	0.275	0.118	0.129	0.118	0.217	0.176	0.218	1.42	1.4	1.38
	256.5	1.15	0.818	0.801	0.806	0.283	0.256	0.229	0.124	0.14	0.147	0.253	0.189	0.206	1.42	1.4	1.38
	257	1.16	0.817	0.803	0.811	0.29	0.276	0.259	0.123	0.127	0.138	0.237	0.213	0.205	1.42	1.4	1.38
	257.5	1.16	0.816	0.807	0.804	0.295	0.265	0.257	0.133	0.124	0.14	0.246	0.195	0.211	1.42	1.4	1.38
	258	1.15	0.809	0.799	0.803	0.268	0.271	0.255	0.13	0.121	0.118	0.246	0.182	0.205	1.42	1.39	1.37
	258.5	1.16	0.813	0.796	0.806	0.286	0.251	0.244	0.123	0.131	0.115	0.259	0.189	0.2	1.42	1.39	1.37
	259	1.15	0.813	0.804	0.801	0.317	0.284	0.265	0.128	0.111	0.111	0.226	0.206	0.203	1.41	1.39	1.37
	259.5	1.15	0.806	0.796	0.797	0.296	0.274	0.251	0.124	0.102	0.128	0.245	0.191	0.19	1.41	1.39	1.36
	260	1.15	0.807	0.793	0.803	0.267	0.255	0.255	0.121	0.113	0.131	0.231	0.166	0.219	1.41	1.39	1.37
	260.5	1.15	0.811	0.794	0.802	0.27	0.267	0.247	0.12	0.134	0.126	0.257	0.222	0.215	1.41	1.38	1.36
	261	1.14	0.802	0.796	0.794	0.26	0.277	0.26	0.134	0.119	0.117	0.251	0.186	0.205	1.41	1.38	1.36
	261.5	1.14	0.799	0.798	0.796	0.296	0.271	0.252	0.146	0.126	0.12	0.237	0.185	0.21	1.41	1.38	1.36
	262	1.15	0.805	0.785	0.797	0.293	0.249	0.263	0.133	0.125	0.142	0.233	0.199	0.208	1.41	1.38	1.36
	262.5	1.14	0.798	0.795	0.793	0.284	0.258	0.254	0.128	0.141	0.133	0.249	0.184	0.224	1.4	1.37	1.36
	263	1.14	0.795	0.784	0.793	0.275	0.272	0.241	0.137	0.106	0.134	0.248	0.183	0.211	1.4	1.38	1.35
	263.5	1.13	0.803	0.792	0.796	0.286	0.289	0.251	0.124	0.107	0.125	0.243	0.187	0.213	1.4	1.38	1.35
	264	1.15	0.793	0.787	0.788	0.257	0.276	0.241	0.138	0.125	0.128	0.255	0.221	0.212	1.4	1.38	1.35
	264.5	1.14	0.796	0.79	0.788	0.31	0.258	0.246	0.125	0.116	0.133	0.243	0.187	0.209	1.4	1.37	1.35
	265	1.14	0.803	0.783	0.792	0.277	0.26	0.232	0.138	0.124	0.0989	0.222	0.224	0.219	1.4	1.38	1.35
	265.5	1.12	0.793	0.782	0.788	0.292	0.285	0.218	0.128	0.125	0.131	0.241	0.196	0.203	1.4	1.37	1.34
	266	1.13	0.794	0.777	0.785	0.262	0.249	0.249	0.114	0.13	0.122	0.227	0.166	0.207	1.4	1.37	1.34
	266.5	1.12	0.787	0.778	0.788	0.272	0.255	0.265	0.11	0.128	0.124	0.231	0.208	0.221	1.39	1.37	1.34
	267	1.13	0.794	0.781	0.781	0.284	0.272	0.244	0.14	0.112	0.126	0.244	0.176	0.207	1.39	1.37	1.34
	267.5	1.12	0.792	0.773	0.786	0.293	0.265	0.227	0.123	0.111	0.113	0.236	0.192	0.207	1.39	1.37	1.34
	268	1.13	0.786	0.777	0.789	0.27	0.301	0.237	0.134	0.122	0.126	0.22	0.184	0.217	1.39	1.37	1.34
	268.5	1.12	0.786	0.776	0.785	0.267	0.287	0.218	0.13	0.138	0.136	0.242	0.182	0.204	1.39	1.37	1.34
	269	1.12	0.781	0.775	0.781	0.284	0.286	0.22	0.133	0.133	0.131	0.226	0.187	0.204	1.39	1.37	1.33
	269.5	1.12	0.782	0.775	0.783	0.289	0.271	0.227	0.129	0.102	0.136	0.229	0.161	0.211	1.39	1.37	1.34
	270	1.12	0.784	0.771	0.781	0.255	0.287	0.252	0.138	0.134	0.13	0.225	0.184	0.203	1.39	1.37	1.33
	270.5	1.12	0.784	0.768	0.778	0.275	0.279	0.241	0.131	0.121	0.145	0.242	0.18	0.204	1.39	1.37	1.33
	271	1.12	0.779	0.772	0.779	0.262	0.274	0.236	0.137	0.145	0.136	0.248	0.187	0.194	1.39	1.36	1.33
	271.5	1.11	0.779	0.772	0.773	0.289	0.271	0.269	0.126	0.126	0.0973	0.242	0.172	0.202	1.39	1.36	1.33
	272	1.11	0.777	0.768	0.777	0.306	0.258	0.243	0.125	0.13	0.145	0.247	0.186	0.204	1.39	1.36	1.33
	272.5	1.11	0.777	0.762	0.774	0.265	0.245	0.249	0.128	0.125	0.131	0.236	0.178	0.203	1.39	1.36	1.33
	273	1.1	0.774	0.761	0.774	0.313	0.255	0.241	0.144	0.111	0.126	0.232	0.176	0.181	1.39	1.36	1.33
	273.5	1.11	0.774	0.766	0.776	0.289	0.256	0.255	0.112	0.128	0.111	0.235	0.209	0.214	1.39	1.36	1.33
	274	1.11	0.77	0.761	0.768	0.264	0.256	0.254	0.142	0.125	0.121	0.239	0.186	0.193	1.39	1.35	1.33
	274.5	1.1	0.776	0.759	0.77	0.289	0.264	0.232	0.124	0.114	0.161	0.249	0.186	0.201	1.39	1.36	1.33
	275	1.1	0.768	0.763	0.777	0.267	0.281	0.221	0.136	0.118	0.12	0.249	0.205	0.197	1.39	1.35	1.32
	275.5	1.1	0.766	0.762	0.773	0.289	0.258	0.256	0.144	0.121	0.143	0.234	0.182	0.187	1.39	1.35	1.32
	276	1.1	0.771	0.761	0.764	0.286	0.26	0.259	0.125	0.114	0.13	0.224	0.177	0.209	1.38	1.35	1.32
	276.5	1.09	0.765	0.762	0.773	0.29	0.277	0.244	0.118	0.134	0.146	0.257	0.194	0.192	1.38	1.35	1.32
	277	1.1	0.769	0.755	0.768	0.275	0.29	0.269	0.111	0.135	0.122	0.245	0.217	0.193	1.38	1.35	1.32
	277.5	1.09	0.765	0.75	0.771	0.29	0.271	0.249	0.123	0.113	0.129	0.24	0.205	0.201	1.38	1.35	1.32
	278	1.1	0.762	0.756	0.758	0.267	0.258	0.252	0.119	0.105	0.141	0.247	0.189	0.204	1.38	1.35	1.32
	278.5	1.09	0.77	0.746	0.768	0.272	0.239	0.232	0.121	0.133	0.118	0.227	0.201	0.199	1.38	1.35	1.32
	279	1.09	0.764	0.758	0.773	0.273	0.267	0.243	0.111	0.146	0.14	0.237	0.195	0.205	1.38	1.36	1.32
	279.5	1.09	0.759	0.747	0.765	0.289	0.251	0.227	0.112	0.101	0.12	0.246	0.195	0.192	1.38	1.35	1.32
	280	1.09	0.76	0.755	0.758	0.272	0.271	0.198	0.116	0.139	0.11	0.217	0.194	0.204	1.38	1.35	1.32
	280.5	1.09	0.757	0.754	0.761	0.264	0.223	0.252	0.125	0.127	0.124	0.231	0.166	0.191	1.38	1.35	1.31
	281	1.08	0.752	0.757	0.766	0.265	0.239	0.266	0.114	0.117	0.126	0.255	0.195	0.185	1.37	1.35	1.32
	281.5	1.09	0.762	0.745	0.767	0.286	0.251	0.221	0.131	0.122	0.104	0.241	0.177	0.219	1.37	1.35	1.31
	282	1.08	0.758	0.745	0.761	0.284	0.276	0.227	0.118	0.106	0.094	0.243	0.177	0.218	1.37	1.34	1.31
	282.5	1.08	0.753	0.746	0.756	0.28	0.271	0.243	0.125	0.127	0.134	0.255	0.183	0.195	1.37	1.34	1.31
	283	1.08	0.755	0.744	0.759	0.277	0.284	0.249	0.125	0.113	0.131	0.236	0.202	0.219	1.37	1.34	1.31
	283.5	1.08	0.749	0.744	0.759	0.298	0.247	0.216	0.132	0.131	0.114	0.242	0.18	0.19	1.37	1.34	1.31
	284	1.07	0.75	0.749	0.756	0.246	0.26	0.248	0.134	0.121	0.129	0.212	0.189	0.23	1.37	1.35	1.31
	284.5	1.08	0.749	0.738	0.748	0.284	0.257	0.259	0.112	0.124	0.131	0.237	0.176	0.207	1.37	1.34	1.3
	285	1.07	0.746	0.741	0.755	0.286	0.265	0.254	0.152	0.108	0.094	0.222	0.199	0.198	1.37	1.35	1.3
	285.5	1.07	0.749	0.741	0.756	0.305	0.325	0.232	0.124	0.13	0.122	0.223	0.196	0.223	1.37	1.34	1.3
	286	1.07	0.75	0.738	0.747	0.318	0.26	0.223	0.118	0.131	0.149	0.228	0.188	0.194	1.37	1.34	1.31
	286.5	1.07	0.743	0.737	0.75	0.274	0.269	0.243	0.13	0.116	0.133	0.236	0.189	0.215	1.37	1.34	1.3
	287	1.07	0.74	0.741	0.751	0.284	0.269	0.257	0.12	0.128	0.105	0.233	0.195	0.219	1.37	1.34	1.3
	287.5	1.07	0.736	0.732	0.751	0.298	0.225	0.265	0.114	0.114	0.11	0.236	0.177	0.194	1.37	1.33	1.3
	288	1.06	0.743	0.734	0.75	0.284	0.277	0.237	0.121	0.0954	0.118	0.248	0.189	0.185	1.37	1.33	1.3
	288.5	1.06	0.744	0.73	0.748	0.275	0.26	0.212	0.141	0.117	0.135	0.237	0.202	0.196	1.37	1.33	1.3
	289	1.06	0.742	0.733	0.748	0.301	0.255	0.237	0.135	0.132	0.125	0.222	0.207	0.232	1.37	1.34	1.3
	289.5	1.06	0.743	0.734	0.746	0.272	0.276	0.234	0.119	0.112	0.128	0.236	0.158	0.213	1.37	1.34	1.29
	290	1.05	0.735	0.732	0.747	0.283	0.264	0.244	0.119	0.111	0.107	0.242	0.177	0.21	1.37	1.34	1.3
	290.5	1.06	0.738	0.735	0.75	0.299	0.241	0.225	0.129	0.121	0.12	0.244	0.186	0.208	1.37	1.34	1.29
	291	1.06	0.739	0.73	0.736	0.274	0.243	0.244	0.124	0.125	0.115	0.23	0.164	0.21	1.37	1.34	1.3
	291.5	1.04	0.732	0.727	0.746	0.252	0.225	0.249	0.148	0.128	0.14	0.227	0.209	0.185	1.37	1.34	1.29
	292	1.05	0.732	0.726	0.74	0.269	0.253	0.221	0.144	0.113	0.111	0.236	0.209	0.207	1.37	1.34	1.29
	292.5	1.06	0.736	0.726	0.743	0.286	0.235	0.26	0.153	0.114	0.133	0.227	0.182	0.226	1.38	1.34	1.29
	293	1.05	0.73	0.726	0.738	0.27	0.257	0.272	0.0999	0.126	0.139	0.241	0.17	0.224	1.37	1.34	1.29
	293.5	1.05	0.73	0.72	0.733	0.264	0.269	0.249	0.118	0.114	0.125	0.234	0.187	0.217	1.38	1.34	1.29
	294	1.05	0.727	0.719	0.738	0.272	0.272	0.236	0.125	0.108	0.115	0.234	0.177	0.213	1.38	1.33	1.29
	294.5	1.05	0.724	0.715	0.736	0.28	0.301	0.241	0.128	0.103	0.129	0.242	0.198	0.211	1.38	1.33	1.29
	295	1.05	0.726	0.717	0.732	0.28	0.269	0.249	0.13	0.136	0.11	0.204	0.202	0.219	1.37	1.33	1.29
	295.5	1.05	0.733	0.718	0.738	0.304	0.243	0.225	0.135	0.135	0.118	0.212	0.18	0.212	1.37	1.33	1.29
	296	1.04	0.73	0.716	0.726	0.257	0.255	0.244	0.137	0.131	0.117	0.25	0.186	0.183	1.37	1.33	1.29
	296.5	1.04	0.718	0.723	0.733	0.28	0.251	0.2	0.131	0.13	0.128	0.227	0.183	0.232	1.37	1.33	1.29
	297	1.04	0.717	0.713	0.733	0.257	0.237	0.202	0.139	0.133	0.129	0.237	0.184	0.211	1.37	1.33	1.29
	297.5	1.04	0.723	0.713	0.731	0.281	0.267	0.238	0.115	0.112	0.121	0.231	0.203	0.199	1.37	1.33	1.29
	298	1.04	0.72	0.718	0.728	0.286	0.225	0.22	0.11	0.124	0.113	0.229	0.191	0.218	1.37	1.33	1.29
	298.5	1.04	0.72	0.716	0.73	0.252	0.271	0.262	0.125	0.139	0.122	0.263	0.186	0.209	1.37	1.33	1.29
	299	1.03	0.717	0.709	0.735	0.257	0.258	0.231	0.129	0.128	0.129	0.243	0.197	0.213	1.37	1.33	1.28
	299.5	1.03	0.718	0.714	0.731	0.267	0.26	0.225	0.129	0.107	0.118	0.231	0.188	0.217	1.37	1.33	1.29
	300	1.03	0.716	0.713	0.729	0.291	0.282	0.26	0.124	0.114	0.0973	0.223	0.178	0.206	1.37	1.33	1.29
	300.5	1.03	0.716	0.711	0.726	0.288	0.284	0.238	0.121	0.111	0.121	0.224	0.172	0.22	1.37	1.33	1.29
	301	1.02	0.716	0.706	0.724	0.291	0.266	0.241	0.124	0.116	0.122	0.214	0.168	0.208	1.37	1.33	1.28
	301.5	1.03	0.716	0.706	0.728	0.295	0.274	0.189	0.116	0.114	0.121	0.224	0.159	0.18	1.37	1.33	1.28
	302	1.03	0.713	0.706	0.725	0.267	0.247	0.238	0.112	0.124	0.141	0.239	0.177	0.185	1.37	1.33	1.28
	302.5	1.03	0.718	0.712	0.72	0.269	0.243	0.243	0.116	0.102	0.11	0.241	0.158	0.183	1.37	1.33	1.28
	303	1.03	0.714	0.707	0.725	0.264	0.26	0.243	0.12	0.108	0.102	0.23	0.162	0.199	1.37	1.33	1.28
	303.5	1.02	0.711	0.71	0.723	0.296	0.264	0.244	0.114	0.103	0.101	0.235	0.194	0.205	1.37	1.33	1.28
	304	1.02	0.712	0.705	0.72	0.285	0.264	0.214	0.104	0.107	0.128	0.238	0.203	0.199	1.37	1.33	1.28
	304.5	1.02	0.71	0.701	0.716	0.277	0.247	0.241	0.116	0.122	0.129	0.222	0.179	0.219	1.37	1.33	1.28
	305	1.02	0.71	0.702	0.715	0.283	0.227	0.229	0.131	0.112	0.122	0.222	0.193	0.224	1.37	1.33	1.28
	305.5	1.02	0.711	0.706	0.713	0.283	0.26	0.241	0.114	0.118	0.14	0.213	0.186	0.184	1.37	1.33	1.28
	306	1.02	0.71	0.707	0.722	0.298	0.237	0.238	0.119	0.108	0.14	0.251	0.159	0.202	1.37	1.33	1.27
	306.5	1.02	0.71	0.698	0.718	0.267	0.273	0.252	0.12	0.12	0.122	0.262	0.185	0.219	1.37	1.33	1.28
	307	1.01	0.706	0.7	0.716	0.277	0.257	0.244	0.107	0.121	0.117	0.256	0.166	0.197	1.37	1.33	1.28
	307.5	1.01	0.706	0.697	0.711	0.275	0.26	0.234	0.124	0.121	0.138	0.237	0.164	0.214	1.37	1.33	1.28
	308	1.01	0.706	0.698	0.718	0.281	0.231	0.244	0.137	0.108	0.115	0.227	0.179	0.197	1.37	1.33	1.28
	308.5	1.01	0.7	0.694	0.713	0.283	0.249	0.225	0.112	0.131	0.111	0.209	0.157	0.213	1.37	1.33	1.28
	309	1.01	0.699	0.698	0.711	0.294	0.266	0.234	0.12	0.128	0.133	0.217	0.174	0.199	1.37	1.33	1.28
	309.5	1.01	0.697	0.699	0.708	0.27	0.253	0.191	0.111	0.113	0.12	0.247	0.183	0.196	1.37	1.33	1.27
	310	1.01	0.693	0.698	0.715	0.269	0.269	0.239	0.13	0.124	0.125	0.234	0.176	0.185	1.37	1.33	1.28
	310.5	1	0.7	0.693	0.713	0.283	0.227	0.239	0.129	0.108	0.139	0.243	0.197	0.193	1.37	1.33	1.28
	311	0.998	0.696	0.692	0.704	0.275	0.258	0.241	0.126	0.111	0.115	0.224	0.167	0.176	1.37	1.33	1.27
	311.5	0.999	0.694	0.689	0.702	0.265	0.216	0.243	0.12	0.114	0.111	0.214	0.179	0.189	1.37	1.33	1.27
	312	1	0.701	0.689	0.711	0.275	0.247	0.218	0.112	0.113	0.108	0.224	0.184	0.206	1.37	1.33	1.27
	312.5	0.999	0.693	0.686	0.706	0.269	0.243	0.249	0.126	0.141	0.115	0.209	0.186	0.207	1.37	1.33	1.27
	313	0.994	0.697	0.691	0.707	0.269	0.245	0.238	0.114	0.121	0.121	0.226	0.193	0.206	1.37	1.33	1.27
	313.5	0.992	0.695	0.687	0.703	0.265	0.276	0.249	0.126	0.118	0.12	0.229	0.178	0.206	1.37	1.33	1.27
	314	0.998	0.696	0.684	0.701	0.252	0.243	0.22	0.138	0.127	0.12	0.244	0.173	0.205	1.37	1.33	1.28
	314.5	0.992	0.69	0.691	0.704	0.277	0.266	0.223	0.136	0.139	0.11	0.225	0.167	0.204	1.37	1.33	1.27
	315	0.996	0.69	0.685	0.709	0.283	0.249	0.241	0.139	0.0995	0.129	0.238	0.184	0.2	1.37	1.33	1.27
	315.5	0.994	0.695	0.688	0.704	0.244	0.249	0.254	0.12	0.106	0.121	0.235	0.187	0.203	1.37	1.33	1.27
	316	0.993	0.687	0.678	0.703	0.283	0.264	0.216	0.12	0.0982	0.122	0.247	0.186	0.198	1.37	1.33	1.27
	316.5	0.996	0.687	0.68	0.692	0.274	0.233	0.246	0.132	0.126	0.135	0.226	0.174	0.224	1.37	1.32	1.27
	317	0.984	0.685	0.682	0.702	0.272	0.241	0.244	0.138	0.117	0.126	0.219	0.17	0.217	1.37	1.33	1.27
	317.5	0.988	0.687	0.678	0.701	0.243	0.247	0.216	0.125	0.121	0.135	0.232	0.188	0.204	1.37	1.32	1.27
	318	0.987	0.683	0.683	0.698	0.274	0.229	0.225	0.107	0.124	0.121	0.232	0.182	0.182	1.37	1.33	1.26
	318.5	0.982	0.687	0.675	0.696	0.275	0.251	0.212	0.139	0.119	0.128	0.225	0.194	0.199	1.37	1.33	1.26
	319	0.982	0.685	0.683	0.699	0.248	0.284	0.225	0.151	0.135	0.121	0.24	0.187	0.233	1.37	1.32	1.26
	319.5	0.982	0.685	0.681	0.698	0.269	0.233	0.214	0.115	0.113	0.12	0.206	0.157	0.197	1.37	1.33	1.27
	320	0.986	0.68	0.68	0.695	0.272	0.236	0.265	0.116	0.11	0.104	0.227	0.196	0.198	1.37	1.32	1.26
	320.5	0.986	0.677	0.678	0.692	0.304	0.247	0.227	0.123	0.087	0.121	0.204	0.187	0.196	1.37	1.32	1.26
	321	0.978	0.682	0.68	0.697	0.248	0.284	0.225	0.116	0.117	0.118	0.225	0.174	0.186	1.37	1.32	1.26
	321.5	0.981	0.678	0.675	0.687	0.274	0.253	0.231	0.123	0.126	0.13	0.215	0.167	0.195	1.37	1.32	1.26
	322	0.976	0.674	0.678	0.687	0.229	0.257	0.244	0.123	0.129	0.126	0.243	0.151	0.193	1.37	1.32	1.26
	322.5	0.97	0.68	0.673	0.693	0.264	0.227	0.231	0.112	0.119	0.113	0.241	0.18	0.205	1.37	1.32	1.26
	323	0.98	0.673	0.67	0.688	0.278	0.234	0.218	0.132	0.111	0.12	0.234	0.165	0.207	1.37	1.32	1.26
	323.5	0.977	0.679	0.673	0.684	0.275	0.257	0.218	0.101	0.121	0.126	0.225	0.182	0.182	1.37	1.32	1.26
	324	0.979	0.672	0.666	0.692	0.309	0.241	0.232	0.124	0.105	0.11	0.218	0.194	0.203	1.37	1.32	1.26
	324.5	0.97	0.67	0.674	0.689	0.312	0.258	0.225	0.114	0.106	0.118	0.234	0.15	0.194	1.37	1.32	1.26
	325	0.977	0.676	0.674	0.685	0.277	0.24	0.244	0.114	0.107	0.105	0.232	0.182	0.214	1.37	1.32	1.26
	325.5	0.972	0.673	0.662	0.69	0.299	0.249	0.225	0.119	0.114	0.139	0.22	0.157	0.212	1.37	1.32	1.26
	326	0.967	0.67	0.668	0.684	0.255	0.221	0.208	0.125	0.131	0.125	0.221	0.168	0.185	1.37	1.32	1.26
	326.5	0.967	0.669	0.668	0.687	0.259	0.253	0.225	0.115	0.116	0.122	0.245	0.182	0.199	1.37	1.32	1.26
	327	0.967	0.669	0.661	0.683	0.243	0.242	0.259	0.115	0.111	0.133	0.228	0.161	0.204	1.37	1.32	1.26
	327.5	0.965	0.667	0.668	0.683	0.274	0.258	0.229	0.11	0.112	0.105	0.221	0.184	0.199	1.37	1.32	1.26
	328	0.963	0.671	0.668	0.682	0.292	0.236	0.254	0.116	0.108	0.13	0.218	0.187	0.192	1.37	1.32	1.26
	328.5	0.965	0.668	0.661	0.682	0.285	0.231	0.208	0.128	0.129	0.125	0.195	0.173	0.182	1.37	1.32	1.26
	329	0.965	0.669	0.659	0.685	0.259	0.245	0.268	0.132	0.124	0.131	0.213	0.17	0.2	1.37	1.32	1.26
	329.5	0.957	0.661	0.661	0.68	0.289	0.227	0.232	0.135	0.113	0.133	0.232	0.163	0.193	1.37	1.32	1.26
	330	0.954	0.663	0.655	0.687	0.289	0.257	0.241	0.118	0.0996	0.115	0.205	0.173	0.185	1.37	1.32	1.26
	330.5	0.961	0.664	0.661	0.674	0.285	0.271	0.223	0.108	0.112	0.121	0.202	0.176	0.213	1.37	1.32	1.26
	331	0.957	0.663	0.658	0.682	0.274	0.242	0.223	0.114	0.106	0.133	0.222	0.185	0.184	1.37	1.32	1.26
	331.5	0.968	0.664	0.659	0.683	0.264	0.264	0.236	0.0985	0.107	0.104	0.214	0.158	0.18	1.37	1.32	1.26
	332	0.961	0.662	0.659	0.68	0.241	0.225	0.229	0.116	0.117	0.128	0.24	0.17	0.201	1.36	1.32	1.26
	332.5	0.951	0.66	0.657	0.674	0.241	0.245	0.263	0.097	0.121	0.117	0.217	0.162	0.205	1.36	1.32	1.25
	333	0.956	0.656	0.656	0.673	0.254	0.251	0.231	0.119	0.102	0.124	0.241	0.174	0.186	1.36	1.32	1.26
	333.5	0.958	0.663	0.655	0.675	0.26	0.231	0.2	0.118	0.13	0.111	0.204	0.191	0.222	1.36	1.32	1.25
	334	0.951	0.663	0.658	0.679	0.233	0.223	0.231	0.116	0.117	0.11	0.217	0.187	0.184	1.36	1.32	1.25
	334.5	0.95	0.656	0.656	0.67	0.266	0.249	0.269	0.121	0.108	0.111	0.222	0.168	0.19	1.36	1.32	1.25
	335	0.952	0.657	0.657	0.673	0.237	0.257	0.204	0.115	0.116	0.113	0.239	0.195	0.204	1.36	1.33	1.25
	335.5	0.947	0.65	0.655	0.676	0.267	0.247	0.196	0.115	0.119	0.129	0.216	0.172	0.203	1.36	1.32	1.25
	336	0.949	0.652	0.652	0.676	0.26	0.253	0.218	0.133	0.129	0.108	0.213	0.19	0.208	1.36	1.32	1.25
	336.5	0.948	0.654	0.649	0.674	0.254	0.249	0.229	0.112	0.102	0.102	0.213	0.174	0.207	1.36	1.32	1.25
	337	0.947	0.653	0.651	0.671	0.27	0.244	0.208	0.11	0.102	0.129	0.223	0.184	0.175	1.36	1.33	1.25
	337.5	0.948	0.647	0.649	0.67	0.262	0.24	0.223	0.0891	0.125	0.114	0.209	0.159	0.186	1.36	1.32	1.25
	338	0.941	0.654	0.65	0.665	0.267	0.253	0.223	0.135	0.124	0.133	0.212	0.171	0.188	1.36	1.32	1.25
	338.5	0.95	0.652	0.646	0.664	0.262	0.247	0.21	0.111	0.0955	0.122	0.208	0.176	0.2	1.36	1.32	1.25
	339	0.942	0.647	0.641	0.673	0.286	0.266	0.236	0.138	0.11	0.107	0.214	0.193	0.194	1.36	1.32	1.25
	339.5	0.944	0.657	0.651	0.666	0.266	0.231	0.239	0.106	0.102	0.108	0.233	0.147	0.214	1.36	1.32	1.25
	340	0.94	0.651	0.648	0.664	0.272	0.225	0.225	0.0999	0.133	0.118	0.211	0.172	0.209	1.36	1.32	1.25
	340.5	0.942	0.647	0.65	0.665	0.278	0.219	0.223	0.12	0.117	0.114	0.232	0.17	0.204	1.36	1.32	1.25
	341	0.938	0.648	0.649	0.666	0.259	0.253	0.248	0.131	0.121	0.118	0.198	0.186	0.192	1.36	1.32	1.24
	341.5	0.934	0.647	0.646	0.661	0.302	0.24	0.238	0.121	0.102	0.113	0.211	0.141	0.189	1.36	1.32	1.25
	342	0.941	0.648	0.651	0.663	0.277	0.229	0.22	0.112	0.128	0.122	0.233	0.162	0.19	1.36	1.32	1.24
	342.5	0.936	0.648	0.649	0.665	0.285	0.247	0.236	0.132	0.128	0.115	0.218	0.163	0.206	1.36	1.32	1.25
	343	0.937	0.639	0.641	0.662	0.248	0.271	0.231	0.11	0.116	0.11	0.202	0.155	0.193	1.36	1.32	1.24
	343.5	0.927	0.646	0.645	0.664	0.266	0.238	0.231	0.132	0.121	0.135	0.241	0.138	0.177	1.36	1.32	1.24
	344	0.938	0.643	0.632	0.661	0.261	0.271	0.193	0.115	0.107	0.12	0.201	0.177	0.177	1.36	1.32	1.24
	344.5	0.934	0.644	0.634	0.656	0.277	0.212	0.2	0.123	0.111	0.105	0.195	0.155	0.212	1.36	1.32	1.24
	345	0.933	0.639	0.633	0.656	0.266	0.219	0.208	0.128	0.113	0.0923	0.194	0.182	0.195	1.36	1.32	1.24
	345.5	0.933	0.644	0.637	0.661	0.275	0.259	0.243	0.13	0.112	0.115	0.215	0.165	0.197	1.36	1.32	1.24
	346	0.93	0.644	0.639	0.663	0.261	0.229	0.216	0.112	0.0955	0.128	0.227	0.148	0.21	1.36	1.32	1.24
	346.5	0.924	0.642	0.634	0.659	0.255	0.227	0.241	0.12	0.106	0.13	0.2	0.155	0.192	1.36	1.32	1.24
	347	0.924	0.636	0.641	0.657	0.269	0.251	0.248	0.108	0.106	0.108	0.2	0.155	0.21	1.36	1.32	1.24
	347.5	0.928	0.64	0.638	0.656	0.243	0.253	0.246	0.125	0.106	0.11	0.208	0.145	0.188	1.36	1.31	1.24
	348	0.932	0.641	0.629	0.657	0.286	0.236	0.231	0.111	0.124	0.12	0.215	0.159	0.202	1.35	1.32	1.24
	348.5	0.927	0.636	0.631	0.659	0.241	0.245	0.251	0.131	0.124	0.11	0.215	0.165	0.197	1.36	1.32	1.23
	349	0.926	0.641	0.633	0.653	0.239	0.219	0.234	0.129	0.102	0.107	0.229	0.192	0.177	1.35	1.32	1.24
	349.5	0.927	0.637	0.631	0.65	0.235	0.234	0.231	0.129	0.117	0.099	0.21	0.152	0.187	1.35	1.32	1.23
	350	0.919	0.633	0.628	0.652	0.243	0.227	0.223	0.111	0.126	0.13	0.211	0.185	0.194	1.35	1.32	1.24
	350.5	0.917	0.635	0.627	0.655	0.241	0.257	0.234	0.0923	0.13	0.114	0.219	0.167	0.178	1.36	1.32	1.24
	351	0.913	0.636	0.629	0.653	0.243	0.212	0.232	0.103	0.11	0.101	0.207	0.168	0.204	1.36	1.31	1.23
	351.5	0.921	0.63	0.626	0.652	0.266	0.221	0.232	0.114	0.114	0.117	0.227	0.139	0.206	1.35	1.32	1.24
	352	0.922	0.636	0.631	0.644	0.252	0.253	0.212	0.118	0.108	0.107	0.215	0.166	0.193	1.35	1.31	1.24
	352.5	0.919	0.628	0.624	0.656	0.217	0.242	0.218	0.126	0.107	0.138	0.21	0.158	0.206	1.35	1.32	1.23
	353	0.914	0.628	0.621	0.64	0.255	0.255	0.182	0.104	0.0996	0.131	0.221	0.157	0.206	1.36	1.31	1.24
	353.5	0.91	0.632	0.628	0.656	0.275	0.221	0.202	0.125	0.113	0.145	0.226	0.18	0.194	1.36	1.32	1.23
	354	0.908	0.628	0.623	0.647	0.237	0.259	0.218	0.131	0.116	0.0957	0.206	0.178	0.194	1.36	1.31	1.23
	354.5	0.912	0.632	0.622	0.647	0.25	0.244	0.216	0.11	0.0899	0.108	0.206	0.159	0.215	1.35	1.31	1.23
	355	0.915	0.626	0.617	0.642	0.271	0.244	0.216	0.103	0.117	0.115	0.21	0.173	0.199	1.36	1.31	1.23
	355.5	0.91	0.631	0.619	0.638	0.279	0.219	0.21	0.121	0.135	0.134	0.232	0.198	0.185	1.36	1.31	1.23
	356	0.912	0.628	0.621	0.643	0.271	0.195	0.232	0.12	0.13	0.11	0.223	0.177	0.214	1.35	1.31	1.23
	356.5	0.913	0.624	0.619	0.642	0.225	0.223	0.206	0.121	0.117	0.117	0.226	0.176	0.191	1.35	1.31	1.23
	357	0.905	0.621	0.623	0.644	0.25	0.214	0.222	0.0939	0.128	0.12	0.214	0.176	0.193	1.35	1.31	1.22
	357.5	0.897	0.624	0.618	0.649	0.292	0.244	0.241	0.0985	0.12	0.114	0.21	0.173	0.181	1.35	1.31	1.23
	358	0.9	0.625	0.618	0.641	0.285	0.234	0.236	0.107	0.0927	0.107	0.21	0.154	0.188	1.35	1.31	1.23
	358.5	0.911	0.624	0.619	0.64	0.252	0.232	0.216	0.116	0.124	0.11	0.216	0.187	0.166	1.35	1.31	1.22
	359	0.909	0.62	0.619	0.638	0.248	0.225	0.22	0.0985	0.12	0.124	0.219	0.167	0.208	1.35	1.31	1.22
	359.5	0.903	0.624	0.615	0.645	0.283	0.216	0.208	0.121	0.084	0.0973	0.237	0.177	0.212	1.35	1.31	1.23
	360	0.904	0.618	0.62	0.637	0.274	0.229	0.225	0.116	0.133	0.0957	0.212	0.142	0.184	1.35	1.3	1.23
	360.5	0.905	0.628	0.619	0.636	0.255	0.247	0.231	0.11	0.118	0.0923	0.222	0.172	0.174	1.35	1.3	1.22
	361	0.902	0.621	0.617	0.64	0.248	0.219	0.246	0.116	0.125	0.121	0.208	0.151	0.211	1.35	1.31	1.22
	361.5	0.893	0.622	0.614	0.64	0.259	0.238	0.234	0.119	0.127	0.104	0.198	0.147	0.214	1.35	1.31	1.22
	362	0.899	0.624	0.614	0.643	0.225	0.26	0.236	0.111	0.0885	0.125	0.239	0.165	0.195	1.35	1.31	1.22
	362.5	0.898	0.62	0.616	0.635	0.269	0.225	0.224	0.137	0.119	0.125	0.202	0.168	0.2	1.35	1.3	1.22
	363	0.895	0.618	0.619	0.635	0.231	0.227	0.227	0.125	0.135	0.111	0.226	0.168	0.172	1.34	1.31	1.22
	363.5	0.895	0.621	0.612	0.633	0.261	0.246	0.21	0.103	0.128	0.105	0.202	0.167	0.194	1.35	1.31	1.22
	364	0.89	0.614	0.609	0.635	0.254	0.259	0.2	0.138	0.0913	0.12	0.238	0.179	0.209	1.34	1.3	1.22
	364.5	0.894	0.618	0.611	0.632	0.272	0.212	0.238	0.101	0.105	0.117	0.205	0.173	0.194	1.34	1.31	1.21
	365	0.889	0.618	0.605	0.63	0.3	0.242	0.2	0.097	0.0927	0.129	0.2	0.162	0.182	1.34	1.3	1.22
	365.5	0.891	0.613	0.612	0.632	0.25	0.251	0.189	0.112	0.105	0.111	0.193	0.145	0.191	1.34	1.3	1.22
	366	0.896	0.613	0.613	0.632	0.257	0.242	0.229	0.125	0.117	0.107	0.187	0.13	0.187	1.34	1.3	1.22
	366.5	0.887	0.612	0.607	0.632	0.257	0.21	0.225	0.104	0.128	0.101	0.204	0.165	0.183	1.34	1.31	1.22
	367	0.892	0.613	0.606	0.627	0.272	0.207	0.224	0.116	0.125	0.108	0.21	0.171	0.201	1.34	1.31	1.22
	367.5	0.882	0.605	0.606	0.627	0.252	0.205	0.22	0.114	0.124	0.13	0.199	0.181	0.199	1.34	1.3	1.22
	368	0.882	0.613	0.606	0.63	0.245	0.264	0.224	0.101	0.123	0.125	0.195	0.175	0.176	1.34	1.3	1.22
	368.5	0.883	0.612	0.604	0.633	0.255	0.221	0.236	0.116	0.119	0.121	0.213	0.175	0.188	1.34	1.3	1.22
	369	0.888	0.608	0.605	0.615	0.235	0.247	0.212	0.128	0.126	0.113	0.218	0.167	0.182	1.33	1.3	1.22
	369.5	0.874	0.608	0.604	0.624	0.305	0.251	0.208	0.106	0.106	0.108	0.227	0.159	0.205	1.34	1.3	1.21
	370	0.885	0.609	0.603	0.626	0.294	0.281	0.206	0.136	0.119	0.117	0.226	0.163	0.194	1.34	1.31	1.21
	370.5	0.886	0.612	0.601	0.627	0.254	0.225	0.212	0.104	0.121	0.114	0.203	0.161	0.206	1.34	1.31	1.21
	371	0.88	0.602	0.601	0.629	0.277	0.257	0.191	0.125	0.12	0.0957	0.216	0.159	0.183	1.33	1.31	1.22
	371.5	0.884	0.611	0.602	0.621	0.248	0.216	0.21	0.123	0.118	0.107	0.237	0.17	0.194	1.34	1.3	1.21
	372	0.878	0.605	0.604	0.626	0.266	0.229	0.212	0.114	0.118	0.0872	0.215	0.135	0.182	1.33	1.3	1.21
	372.5	0.88	0.611	0.601	0.618	0.262	0.202	0.224	0.126	0.112	0.0759	0.205	0.181	0.202	1.33	1.3	1.21
	373	0.874	0.602	0.599	0.624	0.266	0.214	0.212	0.119	0.12	0.116	0.226	0.19	0.176	1.33	1.3	1.21
	373.5	0.878	0.602	0.599	0.621	0.245	0.246	0.212	0.116	0.112	0.105	0.22	0.159	0.178	1.33	1.3	1.21
	374	0.876	0.607	0.597	0.622	0.283	0.257	0.194	0.0999	0.117	0.0853	0.216	0.171	0.193	1.33	1.3	1.21
	374.5	0.877	0.605	0.592	0.62	0.252	0.234	0.212	0.111	0.111	0.094	0.208	0.183	0.2	1.33	1.3	1.21
	375	0.875	0.605	0.601	0.625	0.271	0.244	0.216	0.0955	0.126	0.107	0.211	0.175	0.184	1.33	1.3	1.21
	375.5	0.878	0.604	0.597	0.613	0.241	0.238	0.21	0.138	0.121	0.124	0.21	0.161	0.199	1.33	1.3	1.21
	376	0.876	0.605	0.603	0.618	0.259	0.247	0.233	0.115	0.0855	0.102	0.212	0.15	0.181	1.33	1.3	1.21
	376.5	0.875	0.608	0.6	0.617	0.255	0.205	0.214	0.113	0.119	0.116	0.212	0.171	0.184	1.33	1.3	1.21
	377	0.875	0.6	0.592	0.616	0.25	0.195	0.253	0.12	0.102	0.111	0.197	0.159	0.196	1.33	1.3	1.2
	377.5	0.871	0.606	0.588	0.61	0.245	0.24	0.225	0.128	0.119	0.121	0.224	0.166	0.208	1.32	1.3	1.21
	378	0.866	0.593	0.593	0.614	0.267	0.225	0.236	0.097	0.118	0.118	0.207	0.165	0.192	1.33	1.3	1.21
	378.5	0.866	0.599	0.596	0.617	0.246	0.221	0.212	0.118	0.107	0.102	0.223	0.155	0.174	1.33	1.3	1.2
	379	0.864	0.601	0.588	0.621	0.241	0.242	0.202	0.108	0.105	0.113	0.204	0.175	0.191	1.32	1.29	1.2
	379.5	0.866	0.596	0.59	0.607	0.245	0.23	0.212	0.111	0.0747	0.104	0.215	0.177	0.199	1.33	1.29	1.2
	380	0.868	0.592	0.584	0.613	0.266	0.212	0.243	0.119	0.102	0.099	0.201	0.173	0.193	1.32	1.29	1.2
	380.5	0.861	0.593	0.591	0.615	0.255	0.214	0.214	0.119	0.125	0.104	0.206	0.151	0.206	1.32	1.29	1.2
	381	0.856	0.592	0.585	0.61	0.285	0.234	0.198	0.126	0.105	0.121	0.216	0.15	0.198	1.32	1.29	1.2
	381.5	0.862	0.593	0.583	0.602	0.262	0.244	0.225	0.138	0.114	0.124	0.218	0.181	0.188	1.32	1.29	1.2
	382	0.86	0.6	0.585	0.607	0.231	0.257	0.2	0.106	0.11	0.125	0.198	0.173	0.197	1.32	1.29	1.2
	382.5	0.863	0.593	0.59	0.607	0.257	0.24	0.182	0.118	0.103	0.133	0.205	0.148	0.19	1.32	1.3	1.2
	383	0.852	0.594	0.588	0.606	0.262	0.244	0.222	0.111	0.0983	0.102	0.204	0.158	0.188	1.32	1.29	1.2
	383.5	0.86	0.592	0.583	0.601	0.247	0.249	0.18	0.111	0.103	0.113	0.209	0.133	0.199	1.32	1.29	1.19
	384	0.859	0.598	0.585	0.611	0.25	0.238	0.208	0.0955	0.101	0.114	0.203	0.168	0.194	1.32	1.29	1.19
	384.5	0.855	0.593	0.581	0.61	0.245	0.225	0.229	0.111	0.101	0.108	0.211	0.17	0.186	1.32	1.29	1.19
	385	0.856	0.59	0.581	0.603	0.25	0.21	0.216	0.0955	0.105	0.099	0.209	0.145	0.189	1.32	1.29	1.19
	385.5	0.853	0.595	0.579	0.602	0.245	0.203	0.238	0.124	0.119	0.099	0.215	0.157	0.189	1.32	1.29	1.19
	386	0.855	0.595	0.576	0.6	0.239	0.244	0.248	0.13	0.0969	0.114	0.201	0.175	0.181	1.32	1.29	1.19
	386.5	0.852	0.587	0.582	0.605	0.233	0.253	0.22	0.114	0.112	0.108	0.219	0.155	0.2	1.32	1.29	1.19
	387	0.85	0.586	0.587	0.602	0.283	0.19	0.222	0.0985	0.103	0.108	0.194	0.175	0.184	1.31	1.28	1.19
	387.5	0.851	0.595	0.588	0.603	0.279	0.232	0.206	0.0876	0.11	0.118	0.17	0.167	0.18	1.31	1.29	1.19
	388	0.856	0.594	0.583	0.602	0.259	0.214	0.22	0.0999	0.129	0.117	0.207	0.166	0.172	1.32	1.29	1.19
	388.5	0.852	0.582	0.576	0.6	0.277	0.236	0.204	0.103	0.0955	0.111	0.187	0.163	0.176	1.31	1.28	1.19
	389	0.849	0.594	0.575	0.602	0.237	0.232	0.214	0.122	0.081	0.101	0.211	0.151	0.174	1.31	1.28	1.19
	389.5	0.848	0.583	0.582	0.605	0.245	0.242	0.218	0.107	0.108	0.113	0.206	0.159	0.198	1.31	1.28	1.19
	390	0.846	0.585	0.579	0.603	0.255	0.248	0.194	0.132	0.116	0.114	0.206	0.166	0.193	1.31	1.28	1.19
	390.5	0.845	0.585	0.58	0.601	0.252	0.232	0.224	0.114	0.0941	0.099	0.201	0.154	0.159	1.31	1.28	1.18
	391	0.848	0.581	0.58	0.594	0.261	0.221	0.238	0.0924	0.117	0.107	0.216	0.161	0.22	1.31	1.28	1.18
	391.5	0.843	0.582	0.57	0.598	0.255	0.219	0.22	0.0876	0.0913	0.107	0.203	0.175	0.188	1.31	1.28	1.18
	392	0.843	0.587	0.574	0.599	0.248	0.221	0.175	0.125	0.118	0.12	0.201	0.162	0.19	1.31	1.28	1.19
	392.5	0.844	0.584	0.575	0.599	0.243	0.262	0.245	0.118	0.0969	0.099	0.202	0.163	0.188	1.31	1.28	1.19
	393	0.852	0.58	0.579	0.598	0.255	0.266	0.222	0.106	0.106	0.107	0.216	0.171	0.177	1.31	1.28	1.19
	393.5	0.84	0.579	0.57	0.592	0.259	0.238	0.2	0.107	0.103	0.121	0.193	0.165	0.183	1.31	1.28	1.19
	394	0.838	0.581	0.575	0.595	0.262	0.236	0.196	0.115	0.118	0.107	0.223	0.175	0.179	1.31	1.27	1.18
	394.5	0.831	0.583	0.575	0.595	0.247	0.238	0.218	0.124	0.102	0.0957	0.202	0.155	0.2	1.31	1.28	1.18
	395	0.848	0.579	0.571	0.594	0.241	0.205	0.231	0.125	0.114	0.0957	0.206	0.157	0.185	1.31	1.28	1.18
	395.5	0.829	0.574	0.576	0.595	0.245	0.212	0.212	0.0939	0.0969	0.099	0.212	0.168	0.201	1.31	1.28	1.18
	396	0.824	0.575	0.572	0.597	0.229	0.232	0.241	0.0924	0.106	0.0973	0.192	0.179	0.177	1.3	1.28	1.18
	396.5	0.819	0.576	0.577	0.6	0.235	0.219	0.224	0.106	0.126	0.099	0.225	0.163	0.184	1.31	1.28	1.18
	397	0.827	0.574	0.564	0.591	0.208	0.193	0.214	0.107	0.109	0.113	0.201	0.136	0.207	1.3	1.28	1.18
	397.5	0.826	0.58	0.556	0.59	0.229	0.203	0.216	0.0999	0.109	0.0924	0.184	0.159	0.207	1.3	1.27	1.18
	398	0.821	0.575	0.556	0.595	0.221	0.223	0.2	0.119	0.0913	0.0889	0.2	0.155	0.185	1.3	1.27	1.18
	398.5	0.82	0.575	0.564	0.593	0.215	0.203	0.206	0.118	0.111	0.122	0.205	0.163	0.177	1.3	1.27	1.17
	399	0.82	0.581	0.556	0.588	0.247	0.221	0.218	0.0939	0.115	0.108	0.164	0.145	0.179	1.3	1.27	1.18
	399.5	0.811	0.571	0.56	0.593	0.264	0.234	0.206	0.107	0.118	0.0973	0.185	0.165	0.172	1.3	1.27	1.18
	400	0.818	0.571	0.555	0.589	0.233	0.212	0.238	0.101	0.111	0.101	0.197	0.139	0.192	1.3	1.27	1.17
	400.5	0.812	0.574	0.556	0.591	0.239	0.255	0.229	0.108	0.0899	0.11	0.197	0.144	0.183	1.3	1.27	1.18
	401	0.814	0.573	0.555	0.59	0.235	0.21	0.22	0.128	0.0996	0.121	0.176	0.175	0.179	1.3	1.27	1.17
	401.5	0.815	0.574	0.551	0.594	0.227	0.214	0.202	0.0985	0.0955	0.0924	0.196	0.142	0.205	1.3	1.27	1.17
	402	0.809	0.564	0.554	0.586	0.239	0.212	0.216	0.11	0.0955	0.11	0.202	0.162	0.176	1.3	1.27	1.17
	402.5	0.81	0.564	0.56	0.586	0.264	0.2	0.196	0.0876	0.103	0.121	0.223	0.148	0.188	1.28	1.26	1.17
	403	0.804	0.559	0.559	0.594	0.262	0.221	0.231	0.107	0.106	0.094	0.21	0.162	0.194	1.27	1.26	1.17
	403.5	0.812	0.559	0.55	0.583	0.231	0.205	0.21	0.109	0.0996	0.126	0.194	0.13	0.186	1.28	1.26	1.17
	404	0.806	0.555	0.558	0.583	0.264	0.212	0.18	0.111	0.0996	0.108	0.199	0.158	0.193	1.27	1.27	1.17
	404.5	0.805	0.551	0.551	0.585	0.235	0.187	0.2	0.0876	0.0927	0.0872	0.199	0.163	0.177	1.27	1.27	1.17
	405	0.807	0.552	0.55	0.583	0.248	0.195	0.224	0.0908	0.103	0.113	0.195	0.151	0.192	1.28	1.27	1.17
	405.5	0.811	0.554	0.552	0.583	0.248	0.185	0.2	0.107	0.117	0.13	0.208	0.161	0.167	1.27	1.27	1.17
	406	0.807	0.554	0.549	0.584	0.227	0.217	0.175	0.0924	0.112	0.102	0.188	0.157	0.197	1.27	1.26	1.17
	406.5	0.802	0.553	0.551	0.583	0.215	0.223	0.202	0.0876	0.128	0.099	0.181	0.133	0.179	1.27	1.27	1.17
	407	0.8	0.555	0.542	0.576	0.197	0.227	0.21	0.0843	0.0841	0.105	0.178	0.147	0.167	1.27	1.26	1.17
	407.5	0.81	0.548	0.547	0.578	0.245	0.21	0.218	0.118	0.102	0.102	0.176	0.127	0.183	1.27	1.27	1.17
	408	0.799	0.553	0.546	0.575	0.247	0.242	0.198	0.0939	0.124	0.0957	0.203	0.133	0.196	1.27	1.27	1.17
	408.5	0.798	0.552	0.549	0.58	0.252	0.176	0.218	0.0908	0.113	0.108	0.176	0.157	0.173	1.27	1.26	1.17
	409	0.801	0.546	0.551	0.575	0.219	0.207	0.212	0.0924	0.113	0.0889	0.2	0.132	0.182	1.27	1.26	1.17
	409.5	0.801	0.55	0.544	0.579	0.223	0.171	0.194	0.0924	0.116	0.0973	0.189	0.145	0.196	1.27	1.26	1.16
	410	0.799	0.551	0.549	0.581	0.221	0.214	0.182	0.0908	0.112	0.107	0.198	0.147	0.189	1.27	1.26	1.17
	410.5	0.804	0.552	0.548	0.583	0.25	0.221	0.196	0.118	0.106	0.101	0.194	0.151	0.207	1.27	1.26	1.16
	411	0.802	0.553	0.544	0.579	0.25	0.217	0.189	0.0908	0.111	0.0957	0.171	0.141	0.16	1.27	1.26	1.17
	411.5	0.8	0.546	0.545	0.578	0.227	0.212	0.18	0.086	0.117	0.104	0.188	0.147	0.178	1.26	1.26	1.16
	412	0.796	0.55	0.544	0.569	0.248	0.212	0.187	0.113	0.119	0.133	0.182	0.15	0.174	1.26	1.26	1.17
	412.5	0.799	0.542	0.544	0.573	0.223	0.214	0.198	0.0999	0.0899	0.0973	0.168	0.168	0.191	1.26	1.26	1.16
	413	0.796	0.549	0.546	0.576	0.227	0.23	0.206	0.111	0.127	0.108	0.195	0.132	0.191	1.26	1.26	1.16
	413.5	0.792	0.549	0.538	0.574	0.257	0.203	0.194	0.116	0.107	0.114	0.196	0.147	0.179	1.26	1.26	1.16
	414	0.801	0.549	0.545	0.569	0.247	0.203	0.194	0.101	0.0996	0.102	0.175	0.153	0.166	1.26	1.26	1.16
	414.5	0.792	0.549	0.542	0.571	0.245	0.221	0.212	0.103	0.101	0.111	0.18	0.153	0.188	1.26	1.25	1.16
	415	0.793	0.549	0.543	0.573	0.235	0.207	0.191	0.0924	0.106	0.104	0.207	0.158	0.181	1.26	1.26	1.16
	415.5	0.798	0.542	0.54	0.572	0.227	0.214	0.204	0.0999	0.112	0.0974	0.19	0.159	0.191	1.26	1.25	1.16
	416	0.794	0.55	0.541	0.575	0.221	0.195	0.214	0.0939	0.113	0.0924	0.184	0.161	0.197	1.26	1.26	1.16
	416.5	0.793	0.538	0.538	0.57	0.241	0.195	0.18	0.104	0.124	0.0836	0.187	0.138	0.196	1.26	1.26	1.16
	417	0.79	0.547	0.538	0.571	0.219	0.195	0.222	0.0826	0.105	0.11	0.19	0.158	0.184	1.26	1.25	1.16
	417.5	0.786	0.546	0.533	0.569	0.248	0.23	0.208	0.103	0.119	0.108	0.202	0.166	0.181	1.26	1.26	1.16
	418	0.796	0.541	0.538	0.572	0.208	0.261	0.212	0.109	0.123	0.107	0.184	0.141	0.188	1.26	1.26	1.16
	418.5	0.791	0.541	0.541	0.566	0.213	0.174	0.214	0.086	0.0795	0.0779	0.214	0.136	0.206	1.26	1.26	1.16
	419	0.793	0.539	0.54	0.567	0.227	0.2	0.229	0.0755	0.0913	0.094	0.179	0.154	0.169	1.26	1.26	1.16
	419.5	0.791	0.539	0.535	0.569	0.229	0.225	0.149	0.0955	0.0826	0.104	0.187	0.175	0.167	1.25	1.26	1.16
	420	0.788	0.538	0.533	0.565	0.233	0.179	0.194	0.114	0.109	0.118	0.18	0.153	0.187	1.26	1.26	1.16
	420.5	0.787	0.54	0.533	0.565	0.241	0.203	0.222	0.0908	0.117	0.101	0.192	0.153	0.181	1.26	1.26	1.16
	421	0.78	0.542	0.536	0.562	0.208	0.19	0.222	0.086	0.0955	0.133	0.194	0.148	0.17	1.26	1.26	1.16
	421.5	0.786	0.541	0.532	0.555	0.223	0.185	0.185	0.0876	0.118	0.117	0.187	0.136	0.184	1.26	1.26	1.16
	422	0.784	0.541	0.532	0.566	0.237	0.244	0.187	0.107	0.104	0.113	0.185	0.173	0.191	1.25	1.26	1.16
	422.5	0.784	0.536	0.531	0.565	0.239	0.212	0.202	0.0738	0.0969	0.13	0.202	0.142	0.154	1.25	1.26	1.16
	423	0.787	0.538	0.527	0.56	0.235	0.179	0.204	0.115	0.104	0.0974	0.201	0.15	0.182	1.26	1.26	1.16
	423.5	0.781	0.542	0.532	0.568	0.229	0.212	0.202	0.0955	0.0899	0.094	0.153	0.159	0.202	1.25	1.26	1.16
	424	0.781	0.535	0.523	0.564	0.223	0.198	0.191	0.0939	0.0928	0.122	0.192	0.109	0.19	1.25	1.25	1.16
	424.5	0.78	0.54	0.53	0.566	0.25	0.253	0.212	0.0955	0.106	0.113	0.18	0.141	0.19	1.25	1.25	1.15
	425	0.778	0.545	0.528	0.56	0.248	0.214	0.191	0.0892	0.101	0.0854	0.199	0.147	0.195	1.25	1.25	1.15
	425.5	0.786	0.539	0.529	0.554	0.223	0.225	0.18	0.106	0.0983	0.101	0.173	0.15	0.184	1.25	1.25	1.15
	426	0.774	0.534	0.528	0.56	0.247	0.198	0.208	0.0826	0.101	0.11	0.187	0.17	0.201	1.25	1.25	1.15
	426.5	0.784	0.536	0.525	0.555	0.231	0.223	0.212	0.0924	0.0885	0.118	0.185	0.158	0.184	1.25	1.25	1.16
	427	0.775	0.536	0.522	0.561	0.215	0.219	0.194	0.101	0.105	0.0957	0.187	0.163	0.194	1.25	1.25	1.15
	427.5	0.773	0.541	0.53	0.556	0.239	0.234	0.202	0.086	0.0779	0.107	0.184	0.153	0.18	1.25	1.25	1.15
	428	0.777	0.538	0.524	0.553	0.215	0.225	0.194	0.0773	0.0955	0.104	0.178	0.161	0.151	1.25	1.25	1.16
	428.5	0.77	0.531	0.531	0.555	0.241	0.205	0.196	0.0999	0.0955	0.113	0.19	0.154	0.182	1.25	1.25	1.15
	429	0.772	0.532	0.53	0.554	0.25	0.21	0.2	0.0908	0.106	0.114	0.2	0.165	0.188	1.25	1.25	1.15
	429.5	0.765	0.537	0.53	0.554	0.241	0.217	0.185	0.0908	0.104	0.101	0.179	0.15	0.193	1.25	1.25	1.15
	430	0.776	0.536	0.527	0.552	0.231	0.217	0.185	0.0892	0.0885	0.104	0.158	0.142	0.169	1.25	1.24	1.15
	430.5	0.77	0.526	0.529	0.562	0.227	0.187	0.187	0.0892	0.0885	0.101	0.196	0.147	0.184	1.25	1.25	1.15
	431	0.769	0.531	0.529	0.554	0.231	0.219	0.206	0.11	0.101	0.113	0.185	0.145	0.153	1.25	1.24	1.15
	431.5	0.777	0.529	0.525	0.56	0.247	0.221	0.187	0.0955	0.11	0.0906	0.196	0.165	0.182	1.25	1.24	1.15
	432	0.776	0.533	0.526	0.55	0.208	0.198	0.196	0.113	0.104	0.124	0.213	0.136	0.176	1.25	1.25	1.15
	432.5	0.773	0.53	0.531	0.558	0.25	0.203	0.214	0.109	0.118	0.094	0.204	0.165	0.192	1.25	1.24	1.15
	433	0.772	0.53	0.521	0.55	0.197	0.219	0.212	0.0955	0.102	0.0958	0.179	0.155	0.181	1.25	1.24	1.15
	433.5	0.768	0.533	0.524	0.559	0.243	0.24	0.21	0.097	0.105	0.0854	0.19	0.136	0.184	1.25	1.24	1.15
	434	0.771	0.539	0.518	0.547	0.227	0.207	0.196	0.114	0.0841	0.111	0.194	0.158	0.185	1.25	1.24	1.15
	434.5	0.76	0.526	0.518	0.553	0.239	0.182	0.206	0.103	0.109	0.129	0.2	0.135	0.164	1.25	1.24	1.15
	435	0.769	0.526	0.522	0.555	0.235	0.232	0.21	0.0985	0.102	0.0889	0.18	0.144	0.194	1.25	1.24	1.15
	435.5	0.768	0.528	0.523	0.548	0.231	0.217	0.206	0.101	0.105	0.0958	0.195	0.132	0.209	1.24	1.25	1.15
	436	0.762	0.525	0.521	0.545	0.266	0.205	0.191	0.103	0.0856	0.117	0.201	0.162	0.168	1.24	1.25	1.15
	436.5	0.767	0.526	0.52	0.55	0.233	0.203	0.21	0.115	0.107	0.116	0.2	0.163	0.173	1.24	1.25	1.15
	437	0.763	0.524	0.523	0.542	0.221	0.21	0.218	0.097	0.101	0.0889	0.189	0.123	0.187	1.24	1.24	1.14
	437.5	0.764	0.527	0.525	0.548	0.219	0.217	0.204	0.103	0.0941	0.0872	0.211	0.153	0.179	1.24	1.24	1.15
	438	0.767	0.523	0.519	0.544	0.223	0.262	0.22	0.0791	0.0996	0.0958	0.182	0.123	0.168	1.24	1.24	1.14
	438.5	0.764	0.528	0.512	0.551	0.217	0.198	0.194	0.107	0.0885	0.094	0.172	0.158	0.193	1.24	1.24	1.14
	439	0.756	0.524	0.511	0.543	0.241	0.219	0.204	0.0985	0.117	0.105	0.181	0.145	0.17	1.24	1.24	1.14
	439.5	0.766	0.529	0.517	0.549	0.25	0.198	0.214	0.0755	0.105	0.104	0.172	0.136	0.178	1.24	1.24	1.14
	440	0.759	0.533	0.512	0.541	0.229	0.236	0.208	0.0843	0.126	0.108	0.181	0.141	0.168	1.24	1.24	1.14
	440.5	0.763	0.529	0.516	0.549	0.221	0.244	0.2	0.0755	0.102	0.0836	0.198	0.13	0.17	1.24	1.24	1.14
	441	0.754	0.517	0.515	0.552	0.25	0.174	0.196	0.103	0.13	0.122	0.203	0.154	0.191	1.24	1.24	1.14
	441.5	0.76	0.526	0.52	0.544	0.243	0.212	0.204	0.101	0.0928	0.108	0.187	0.13	0.18	1.24	1.24	1.14
	442	0.76	0.521	0.52	0.541	0.252	0.225	0.229	0.101	0.115	0.0906	0.201	0.138	0.154	1.24	1.24	1.13
	442.5	0.759	0.522	0.513	0.54	0.195	0.225	0.187	0.0892	0.0914	0.11	0.166	0.147	0.161	1.23	1.24	1.13
	443	0.763	0.526	0.51	0.543	0.226	0.207	0.185	0.103	0.117	0.0958	0.18	0.145	0.191	1.24	1.24	1.13
	443.5	0.753	0.523	0.516	0.537	0.241	0.221	0.182	0.097	0.0969	0.102	0.184	0.118	0.167	1.24	1.24	1.14
	444	0.751	0.525	0.514	0.546	0.227	0.236	0.18	0.097	0.0983	0.0958	0.164	0.138	0.184	1.24	1.24	1.13
	444.5	0.76	0.52	0.513	0.532	0.231	0.203	0.187	0.118	0.104	0.113	0.187	0.135	0.172	1.24	1.24	1.14
	445	0.754	0.52	0.515	0.538	0.204	0.23	0.216	0.107	0.116	0.0854	0.175	0.155	0.175	1.24	1.24	1.13
	445.5	0.746	0.516	0.507	0.537	0.252	0.198	0.226	0.104	0.117	0.107	0.207	0.154	0.176	1.24	1.24	1.13
	446	0.751	0.519	0.508	0.536	0.276	0.212	0.2	0.0876	0.119	0.105	0.18	0.148	0.199	1.24	1.24	1.14
	446.5	0.747	0.525	0.513	0.539	0.226	0.193	0.2	0.0924	0.11	0.111	0.18	0.147	0.179	1.24	1.24	1.13
	447	0.753	0.518	0.512	0.535	0.252	0.2	0.2	0.0892	0.101	0.117	0.162	0.147	0.192	1.24	1.23	1.13
	447.5	0.738	0.527	0.51	0.533	0.243	0.174	0.208	0.097	0.106	0.0924	0.181	0.153	0.2	1.24	1.24	1.14
	448	0.755	0.513	0.513	0.536	0.223	0.198	0.202	0.109	0.0955	0.111	0.182	0.122	0.165	1.24	1.24	1.13
	448.5	0.748	0.518	0.506	0.537	0.227	0.212	0.18	0.086	0.101	0.14	0.186	0.136	0.17	1.24	1.24	1.13
	449	0.749	0.523	0.514	0.533	0.235	0.221	0.191	0.0924	0.0856	0.105	0.157	0.135	0.189	1.24	1.24	1.13
	449.5	0.747	0.52	0.499	0.533	0.217	0.24	0.173	0.11	0.0871	0.102	0.197	0.142	0.161	1.24	1.24	1.13
	450	0.747	0.519	0.505	0.535	0.208	0.203	0.212	0.0892	0.097	0.0817	0.173	0.12	0.185	1.23	1.23	1.13
	450.5	0.742	0.518	0.509	0.529	0.239	0.212	0.196	0.0809	0.0928	0.0974	0.191	0.15	0.177	1.24	1.23	1.13
	451	0.74	0.513	0.507	0.534	0.199	0.21	0.17	0.086	0.111	0.0906	0.188	0.142	0.176	1.24	1.23	1.13
	451.5	0.745	0.516	0.509	0.536	0.235	0.244	0.222	0.0738	0.101	0.133	0.185	0.162	0.176	1.23	1.23	1.13
	452	0.743	0.518	0.511	0.54	0.213	0.188	0.202	0.0908	0.0996	0.113	0.181	0.155	0.17	1.23	1.23	1.13
	452.5	0.745	0.513	0.511	0.536	0.223	0.214	0.187	0.0999	0.104	0.094	0.211	0.172	0.181	1.23	1.24	1.13
	453	0.736	0.517	0.5	0.543	0.249	0.198	0.212	0.0892	0.0996	0.108	0.186	0.125	0.178	1.23	1.23	1.13
	453.5	0.74	0.515	0.508	0.53	0.233	0.195	0.202	0.104	0.0885	0.11	0.193	0.148	0.165	1.23	1.23	1.13
	454	0.738	0.515	0.505	0.531	0.199	0.205	0.202	0.104	0.0826	0.0941	0.178	0.135	0.174	1.23	1.23	1.13
	454.5	0.738	0.508	0.509	0.537	0.227	0.214	0.175	0.0999	0.0826	0.0889	0.177	0.15	0.174	1.23	1.23	1.13
	455	0.74	0.515	0.505	0.53	0.219	0.203	0.241	0.106	0.0983	0.0958	0.177	0.133	0.179	1.23	1.23	1.13
	455.5	0.741	0.511	0.503	0.538	0.215	0.195	0.182	0.103	0.106	0.108	0.186	0.128	0.176	1.23	1.23	1.13
	456	0.738	0.511	0.505	0.532	0.245	0.19	0.163	0.0985	0.097	0.116	0.193	0.158	0.173	1.23	1.23	1.13
	456.5	0.75	0.508	0.507	0.534	0.213	0.2	0.202	0.0985	0.0914	0.111	0.177	0.133	0.175	1.23	1.23	1.13
	457	0.735	0.511	0.504	0.529	0.232	0.234	0.196	0.103	0.104	0.101	0.194	0.151	0.177	1.23	1.23	1.13
	457.5	0.745	0.503	0.501	0.531	0.237	0.228	0.16	0.0774	0.0914	0.105	0.199	0.154	0.182	1.23	1.23	1.13
	458	0.739	0.509	0.501	0.532	0.217	0.21	0.196	0.0809	0.106	0.0906	0.188	0.132	0.189	1.23	1.23	1.13
	458.5	0.739	0.507	0.495	0.524	0.243	0.159	0.206	0.113	0.105	0.101	0.18	0.154	0.165	1.23	1.23	1.13
	459	0.735	0.51	0.504	0.53	0.217	0.221	0.198	0.0999	0.111	0.099	0.192	0.147	0.186	1.23	1.23	1.13
	459.5	0.735	0.513	0.497	0.526	0.254	0.2	0.187	0.114	0.111	0.105	0.178	0.136	0.179	1.23	1.23	1.14
	460	0.73	0.51	0.496	0.526	0.215	0.195	0.212	0.0892	0.0871	0.104	0.184	0.154	0.16	1.23	1.23	1.13
	460.5	0.724	0.505	0.499	0.527	0.232	0.214	0.198	0.0985	0.109	0.142	0.192	0.15	0.172	1.22	1.23	1.13
	461	0.733	0.513	0.5	0.522	0.241	0.174	0.233	0.101	0.0841	0.099	0.195	0.153	0.149	1.23	1.22	1.13
	461.5	0.732	0.511	0.504	0.529	0.23	0.174	0.189	0.0908	0.0899	0.0974	0.192	0.145	0.19	1.23	1.22	1.13
	462	0.737	0.501	0.492	0.527	0.243	0.212	0.204	0.0924	0.0841	0.0958	0.206	0.128	0.154	1.22	1.22	1.13
	462.5	0.732	0.503	0.496	0.526	0.237	0.203	0.189	0.0876	0.111	0.113	0.174	0.148	0.158	1.22	1.22	1.13
	463	0.721	0.509	0.5	0.52	0.264	0.207	0.165	0.103	0.113	0.117	0.185	0.148	0.197	1.22	1.22	1.13
	463.5	0.738	0.514	0.499	0.525	0.197	0.198	0.182	0.0908	0.119	0.111	0.199	0.136	0.19	1.23	1.22	1.12
	464	0.729	0.513	0.492	0.529	0.228	0.219	0.208	0.0843	0.0841	0.0958	0.169	0.127	0.184	1.22	1.22	1.12
	464.5	0.727	0.513	0.507	0.517	0.219	0.2	0.14	0.0955	0.106	0.099	0.18	0.135	0.152	1.23	1.22	1.12
	465	0.728	0.51	0.486	0.523	0.25	0.214	0.208	0.0955	0.101	0.0958	0.177	0.162	0.181	1.23	1.22	1.12
	465.5	0.721	0.51	0.499	0.522	0.211	0.182	0.2	0.117	0.0955	0.0889	0.194	0.148	0.197	1.23	1.22	1.12
	466	0.737	0.508	0.495	0.525	0.199	0.221	0.204	0.0955	0.0983	0.0854	0.193	0.153	0.189	1.22	1.22	1.12
	466.5	0.73	0.501	0.494	0.519	0.237	0.242	0.194	0.0985	0.0914	0.0974	0.163	0.13	0.18	1.22	1.22	1.12
	467	0.725	0.502	0.494	0.528	0.226	0.225	0.21	0.0924	0.09	0.0799	0.186	0.132	0.184	1.22	1.22	1.12
	467.5	0.715	0.504	0.491	0.526	0.197	0.185	0.208	0.0892	0.0826	0.076	0.198	0.143	0.168	1.22	1.22	1.12
	468	0.723	0.499	0.489	0.521	0.239	0.205	0.192	0.0892	0.0955	0.139	0.186	0.111	0.177	1.22	1.22	1.12
	468.5	0.731	0.506	0.496	0.522	0.206	0.2	0.273	0.101	0.097	0.108	0.201	0.145	0.188	1.22	1.22	1.12
	469	0.721	0.505	0.499	0.519	0.249	0.223	0.21	0.097	0.0996	0.0974	0.189	0.143	0.152	1.22	1.22	1.12
	469.5	0.72	0.508	0.499	0.518	0.211	0.193	0.183	0.0908	0.0996	0.101	0.18	0.138	0.18	1.22	1.22	1.12
	470	0.728	0.498	0.499	0.52	0.228	0.2	0.206	0.0955	0.11	0.11	0.192	0.136	0.174	1.22	1.22	1.12
	470.5	0.723	0.503	0.492	0.518	0.245	0.23	0.18	0.101	0.09	0.124	0.173	0.161	0.175	1.22	1.22	1.12
	471	0.727	0.51	0.49	0.517	0.237	0.159	0.208	0.101	0.0942	0.0906	0.174	0.141	0.164	1.22	1.22	1.12
	471.5	0.725	0.499	0.493	0.513	0.224	0.21	0.192	0.0985	0.115	0.0836	0.175	0.147	0.192	1.22	1.22	1.12
	472	0.722	0.497	0.49	0.515	0.228	0.193	0.2	0.086	0.101	0.102	0.168	0.141	0.169	1.22	1.22	1.12
	472.5	0.724	0.502	0.493	0.512	0.232	0.182	0.2	0.101	0.118	0.0924	0.175	0.14	0.186	1.22	1.22	1.12
	473	0.717	0.502	0.491	0.51	0.235	0.219	0.198	0.0908	0.0955	0.135	0.173	0.111	0.167	1.22	1.22	1.12
	473.5	0.721	0.493	0.486	0.515	0.213	0.179	0.168	0.0877	0.0955	0.074	0.163	0.154	0.177	1.22	1.22	1.12
	474	0.717	0.495	0.483	0.515	0.247	0.232	0.175	0.11	0.112	0.111	0.184	0.136	0.167	1.22	1.22	1.11
	474.5	0.716	0.498	0.485	0.502	0.249	0.174	0.198	0.0955	0.097	0.0817	0.177	0.125	0.168	1.22	1.22	1.11
	475	0.713	0.505	0.489	0.51	0.257	0.203	0.178	0.0843	0.109	0.0817	0.177	0.141	0.19	1.22	1.21	1.11
	475.5	0.716	0.502	0.49	0.516	0.266	0.156	0.18	0.109	0.0856	0.107	0.156	0.14	0.158	1.22	1.21	1.11
	476	0.718	0.504	0.484	0.514	0.232	0.168	0.198	0.101	0.0763	0.108	0.175	0.132	0.164	1.22	1.21	1.11
	476.5	0.71	0.507	0.487	0.515	0.209	0.212	0.206	0.106	0.104	0.105	0.2	0.141	0.146	1.21	1.21	1.11
	477	0.721	0.495	0.486	0.507	0.23	0.208	0.18	0.086	0.0996	0.0906	0.169	0.128	0.178	1.22	1.21	1.11
	477.5	0.712	0.489	0.485	0.506	0.215	0.177	0.204	0.109	0.0996	0.0817	0.17	0.141	0.191	1.22	1.2	1.11
	478	0.712	0.5	0.485	0.509	0.228	0.198	0.18	0.101	0.097	0.0958	0.18	0.13	0.174	1.22	1.21	1.1
	478.5	0.71	0.496	0.482	0.501	0.274	0.208	0.189	0.103	0.0928	0.0779	0.198	0.109	0.201	1.22	1.21	1.1
	479	0.716	0.498	0.486	0.504	0.206	0.203	0.187	0.086	0.109	0.07	0.193	0.154	0.191	1.22	1.21	1.1
	479.5	0.712	0.497	0.485	0.498	0.221	0.214	0.178	0.104	0.102	0.0889	0.191	0.148	0.164	1.22	1.2	1.1
	480	0.711	0.5	0.482	0.504	0.25	0.193	0.2	0.086	0.102	0.0872	0.174	0.157	0.175	1.22	1.2	1.1
	480.5	0.712	0.499	0.482	0.495	0.217	0.21	0.2	0.104	0.105	0.0836	0.186	0.128	0.172	1.21	1.19	1.1
	481	0.709	0.496	0.482	0.501	0.221	0.195	0.173	0.1	0.11	0.0657	0.163	0.128	0.175	1.21	1.19	1.1
	481.5	0.701	0.492	0.481	0.501	0.25	0.2	0.198	0.094	0.104	0.114	0.194	0.123	0.173	1.21	1.2	1.1
	482	0.709	0.497	0.487	0.506	0.209	0.236	0.194	0.0809	0.0996	0.107	0.203	0.12	0.15	1.21	1.2	1.1
	482.5	0.704	0.499	0.48	0.503	0.182	0.232	0.165	0.0924	0.101	0.0924	0.177	0.151	0.178	1.21	1.2	1.1
	483	0.705	0.487	0.477	0.505	0.23	0.203	0.2	0.0738	0.0928	0.0906	0.181	0.127	0.164	1.21	1.19	1.1
	483.5	0.71	0.498	0.474	0.51	0.224	0.21	0.204	0.0809	0.112	0.0817	0.174	0.13	0.159	1.21	1.19	1.1
	484	0.699	0.491	0.48	0.502	0.226	0.168	0.212	0.0924	0.0795	0.0635	0.185	0.118	0.168	1.21	1.19	1.09
	484.5	0.709	0.498	0.483	0.502	0.236	0.185	0.189	0.094	0.0955	0.0958	0.189	0.125	0.155	1.21	1.19	1.1
	485	0.707	0.494	0.478	0.492	0.204	0.2	0.165	0.0843	0.0996	0.0889	0.184	0.14	0.146	1.21	1.19	1.1
	485.5	0.704	0.494	0.481	0.501	0.232	0.219	0.189	0.0955	0.0914	0.0817	0.173	0.145	0.155	1.21	1.19	1.09
	486	0.705	0.487	0.482	0.496	0.232	0.217	0.185	0.101	0.0928	0.0924	0.165	0.141	0.164	1.21	1.19	1.1
	486.5	0.7	0.495	0.481	0.494	0.213	0.159	0.194	0.1	0.101	0.0991	0.179	0.148	0.182	1.21	1.19	1.1
	487	0.701	0.489	0.477	0.497	0.268	0.177	0.204	0.104	0.107	0.0779	0.179	0.138	0.189	1.21	1.19	1.1
	487.5	0.695	0.492	0.481	0.495	0.224	0.208	0.194	0.0843	0.0811	0.108	0.172	0.128	0.164	1.21	1.18	1.1
	488	0.694	0.485	0.475	0.49	0.257	0.203	0.16	0.094	0.0763	0.0924	0.197	0.158	0.16	1.21	1.19	1.09
	488.5	0.695	0.496	0.476	0.494	0.204	0.217	0.155	0.103	0.0955	0.108	0.184	0.125	0.156	1.21	1.19	1.09
	489	0.693	0.487	0.48	0.494	0.224	0.203	0.198	0.0809	0.0955	0.126	0.181	0.143	0.153	1.21	1.19	1.09
	489.5	0.706	0.497	0.473	0.5	0.219	0.185	0.208	0.0738	0.0996	0.0974	0.186	0.13	0.16	1.21	1.19	1.09
	490	0.705	0.484	0.478	0.489	0.228	0.198	0.206	0.106	0.109	0.0872	0.167	0.127	0.171	1.21	1.18	1.09
	490.5	0.699	0.49	0.482	0.498	0.206	0.226	0.183	0.0843	0.101	0.0974	0.16	0.116	0.154	1.21	1.18	1.09
	491	0.694	0.495	0.478	0.492	0.215	0.179	0.173	0.0843	0.0856	0.105	0.193	0.115	0.18	1.21	1.18	1.09
	491.5	0.697	0.493	0.483	0.49	0.206	0.23	0.192	0.086	0.116	0.0836	0.183	0.136	0.145	1.2	1.18	1.08
	492	0.702	0.493	0.473	0.491	0.252	0.188	0.173	0.109	0.0885	0.0836	0.192	0.128	0.175	1.21	1.17	1.08
	492.5	0.693	0.488	0.476	0.484	0.192	0.208	0.196	0.0738	0.09	0.0836	0.181	0.143	0.175	1.21	1.18	1.08
	493	0.695	0.484	0.475	0.489	0.226	0.219	0.183	0.0877	0.0914	0.07	0.167	0.153	0.172	1.2	1.17	1.08
	493.5	0.697	0.491	0.479	0.489	0.228	0.215	0.185	0.097	0.0955	0.0974	0.165	0.13	0.167	1.2	1.17	1.08
	494	0.702	0.491	0.476	0.497	0.182	0.198	0.214	0.0908	0.0826	0.11	0.163	0.147	0.157	1.2	1.17	1.08
	494.5	0.693	0.49	0.477	0.485	0.252	0.2	0.196	0.0985	0.0826	0.0872	0.189	0.13	0.155	1.2	1.17	1.08
	495	0.694	0.487	0.479	0.485	0.179	0.195	0.2	0.0719	0.0795	0.105	0.18	0.165	0.169	1.21	1.17	1.08
	495.5	0.694	0.491	0.469	0.489	0.221	0.208	0.194	0.104	0.0914	0.0958	0.203	0.128	0.183	1.2	1.17	1.08
	496	0.695	0.49	0.468	0.492	0.263	0.2	0.173	0.094	0.0871	0.0799	0.184	0.127	0.157	1.21	1.17	1.08
	496.5	0.698	0.49	0.475	0.492	0.206	0.23	0.189	0.114	0.106	0.11	0.161	0.144	0.161	1.2	1.17	1.08
	497	0.697	0.488	0.475	0.486	0.217	0.193	0.187	0.0892	0.0928	0.0854	0.178	0.138	0.182	1.2	1.17	1.08
	497.5	0.693	0.488	0.471	0.484	0.19	0.179	0.196	0.0955	0.097	0.0872	0.188	0.147	0.159	1.2	1.17	1.07
	498	0.692	0.483	0.474	0.482	0.202	0.174	0.21	0.11	0.0942	0.076	0.177	0.127	0.141	1.2	1.17	1.07
	498.5	0.692	0.486	0.47	0.49	0.232	0.156	0.2	0.0719	0.101	0.0817	0.198	0.145	0.155	1.2	1.17	1.07
	499	0.689	0.484	0.467	0.48	0.224	0.208	0.189	0.0908	0.0779	0.0941	0.178	0.103	0.15	1.2	1.16	1.07
	499.5	0.684	0.479	0.47	0.481	0.243	0.193	0.176	0.0784	0.097	0.0923	0.167	0.144	0.175	1.19	1.16	1.07
	500	0.684	0.479	0.47	0.481	0.243	0.193	0.176	0.0784	0.097	0.0923	0.167	0.144	0.175	1.2	1.16	1.07

## Sheet: Figure.3c
Figure 3c
	Time (s)	[Ca2+]mt (uM)																																Bar graph
		Hs-MCU+Hs-EMRE				Am-MCUP1+p425			Am-MCUP1+Am-EMRE1			Am-MCUP1+Am-EMRE2			Am-MCUa+p425			Am-MCUa+Am-EMRE1			Am-MCUa+Am-EMRE2			Am-MCUb+p425			Am-MCUb+Am-EMRE1			Am-MCUb+Am-EMRE2					Peak (% of control)
	0.5	0.567	0.538	0.426	0.413	0.514	0.251	0.129	0.121	0.117	0.328	0.0663	0.0322	0.0777	0.499	0.452	0.34	0.484	0.683	0.433	0.261	0.325	0.19119	0.455	0.414	0.169	0.304	0.283	0.637	0.263	0.328	0.266			Hs-MCU+Hs-EMRE	Am-MCUP1+p425	Am-MCUP1+Am-EMRE1	Am-MCUP1+Am-EMRE2	Am-MCUa+p425	Am-MCUa+Am-EMRE1	Am-MCUa+Am-EMRE2	Am-MCUb+p425	Am-MCUb+Am-EMRE1	Am-MCUb+Am-EMRE2
	1	0.578	0.547	0.433	0.42	0.507	0.254	0.129	0.123	0.148	0.308	0.0793	0.0561	0.0739	0.487	0.47	0.316	0.479	0.673	0.433	0.258	0.307	0.17776	0.492	0.408	0.224	0.282	0.32	0.598	0.271	0.339	0.309			113.858	20.7947	8.47682	5.9404	26.6929	95.4331	46.063	19.8871	23.6613	24.9677
	1.5	0.579	0.528	0.439	0.415	0.511	0.235	0.106	0.128	0.0985	0.303	0.058	0.0734	0.0759	0.511	0.486	0.316	0.495	0.667	0.435	0.256	0.328	0.19187	0.498	0.444	0.204	0.285	0.312	0.532	0.288	0.292	0.352			105.827	15.1656	8.87417	5.62252	21.8268	118.11	56.6929	16.8387	24.1935	27.629
	2	0.573	0.534	0.429	0.417	0.504	0.256	0.0691	0.13	0.122	0.329	0.0739	0.0883	0.0831	0.56	0.454	0.31	0.487	0.673	0.432	0.253	0.313	0.17996	0.508	0.444	0.234	0.279	0.273	0.575	0.254	0.342	0.248			80.315	9.93378	9.13907	7.54967	18.4252	87.4016	47.2113	16.5484	33.8226	29.129
	2.5	0.569	0.531	0.446	0.403	0.518	0.263	0.129	0.119	0.112	0.265	0.0366	0.0734	0.0813	0.496	0.476	0.307	0.478	0.669	0.431	0.238	0.294	0.19017	0.475	0.414	0.21	0.296	0.273	0.578	0.245	0.331	0.291			106.936
	3	0.567	0.54	0.436	0.409	0.501	0.227	0.197	0.11	0.125	0.28	0.0513	0.0629	0.115	0.524	0.477	0.287	0.477	0.68	0.446	0.24	0.316	0.19421	0.471	0.42	0.176	0.254	0.237	0.577	0.295	0.308	0.266
	3.5	0.576	0.537	0.427	0.421	0.501	0.238	0.0926	0.132	0.117	0.273	0.0682	0.0512	0.064	0.495	0.471	0.3	0.473	0.678	0.453	0.253	0.308	0.17924	0.492	0.424	0.169	0.322	0.273	0.538	0.245	0.363	0.291
	4	0.569	0.535	0.436	0.427	0.521	0.218	0.106	0.115	0.101	0.248	0.058	0.0672	0.064	0.499	0.469	0.3	0.485	0.673	0.43	0.229	0.312	0.18392	0.504	0.359	0.199	0.307	0.298	0.508	0.271	0.399	0.319
	4.5	0.582	0.527	0.426	0.411	0.489	0.238	0.145	0.08	0.115	0.259	0.0467	0.0629	0.102	0.531	0.44	0.257	0.497	0.669	0.423	0.249	0.326	0.18319	0.47	0.408	0.176	0.304	0.263	0.56	0.215	0.32	0.326
	5	0.575	0.522	0.444	0.419	0.517	0.251	0.0852	0.128	0.11	0.249	0.0682	0.0629	0.0702	0.507	0.455	0.265	0.491	0.666	0.435	0.249	0.31	0.17406	0.525	0.42	0.182	0.279	0.283	0.515	0.271	0.3	0.313
	5.5	2.11	1.22	1.17	0.928	0.658	0.513	0.351	0.425	0.395	0.457	0.381	0.379	0.314	0.956	1.42	0.892	1.25	2.23	1.06	0.399	0.54	0.71792	0.624	1.09	0.279	0.698	0.883	1.2	0.409	0.461	0.524
	6	7.13	5.27	3.57	4.03	1.36	1.61	0.789	0.962	1.13	1.45	0.783	0.886	1.12	3.26	3.93	2.08	5.48	7.46	3.97	0.964	1.73	2.1054	1.65	2.82	0.668	2.09	2.71	3.16	0.985	1.29	1.69
	6.5	7.79	5.9	3.84	4.24	1.25	1.55	0.714	0.823	0.989	1.33	0.646	0.757	1.02	3.41	3.99	2.09	6.31	8.19	4.49	1.04	1.87	2.2435	1.62	2.69	0.655	1.92	2.53	3.08	0.938	1.21	1.69
	7	7.15	5.52	3.68	3.82	1.11	1.35	0.635	0.693	0.845	1.14	0.549	0.634	0.868	3.12	3.53	1.99	5.93	7.53	4.4	1.04	1.81	2.0925	1.47	2.37	0.629	1.7	2.19	2.73	0.88	1.11	1.51
	7.5	6.31	5.03	3.53	3.38	0.977	1.17	0.569	0.572	0.742	0.971	0.465	0.532	0.74	2.77	3.1	1.89	5.33	6.65	4.17	1.05	1.74	1.8925	1.32	2.03	0.59	1.54	1.92	2.36	0.827	1.02	1.38
	8	5.53	4.56	3.41	2.97	0.871	1	0.53	0.51	0.657	0.838	0.373	0.469	0.624	2.47	2.71	1.79	4.71	5.8	3.91	1.05	1.68	1.6769	1.2	1.81	0.543	1.4	1.7	2.08	0.767	0.912	1.2
	8.5	4.87	4.13	3.31	2.62	0.798	0.869	0.451	0.462	0.561	0.72	0.307	0.384	0.532	2.18	2.39	1.71	4.17	5.07	3.67	1.06	1.63	1.5128	1.12	1.61	0.545	1.27	1.49	1.82	0.725	0.845	1.11
	9	4.33	3.79	3.25	2.32	0.743	0.751	0.418	0.398	0.478	0.629	0.275	0.32	0.477	1.99	2.07	1.61	3.7	4.46	3.47	1.07	1.54	1.3569	1.01	1.45	0.527	1.14	1.39	1.59	0.674	0.824	1.01
	9.5	3.92	3.53	3.2	2.09	0.699	0.677	0.373	0.383	0.452	0.554	0.245	0.304	0.412	1.77	1.88	1.52	3.34	3.97	3.28	1.07	1.45	1.2147	0.947	1.29	0.495	1.07	1.22	1.47	0.643	0.728	0.958
	10	3.57	3.33	3.15	1.88	0.646	0.591	0.362	0.351	0.39	0.504	0.239	0.281	0.369	1.62	1.68	1.39	3.03	3.55	3.13	1.06	1.36	1.1062	0.933	1.17	0.525	1.02	1.15	1.35	0.617	0.725	0.834
	10.5	3.27	3.21	3.09	1.72	0.633	0.512	0.347	0.315	0.366	0.47	0.217	0.261	0.336	1.48	1.52	1.28	2.77	3.22	3.01	1.01	1.29	1.0212	0.885	1.1	0.47	0.975	1.08	1.24	0.602	0.65	0.844
	11	3.02	3.09	2.99	1.58	0.601	0.477	0.314	0.308	0.335	0.412	0.205	0.244	0.294	1.39	1.38	1.22	2.54	2.94	2.86	0.963	1.2	0.94744	0.876	1.03	0.436	0.897	1.01	1.17	0.563	0.647	0.751
	11.5	2.79	2.99	2.87	1.46	0.595	0.44	0.32	0.288	0.313	0.388	0.21	0.223	0.279	1.29	1.28	1.15	2.34	2.7	2.73	0.915	1.14	0.86937	0.861	1.01	0.476	0.871	0.965	1.08	0.56	0.608	0.754
	12	2.57	2.89	2.74	1.36	0.574	0.373	0.331	0.279	0.279	0.383	0.18	0.23	0.284	1.2	1.2	1.06	2.17	2.51	2.56	0.893	1.09	0.81305	0.802	0.969	0.491	0.834	0.927	1.07	0.54	0.608	0.748
	12.5	2.39	2.76	2.61	1.27	0.592	0.387	0.314	0.306	0.322	0.367	0.171	0.211	0.273	1.14	1.15	1.02	2.03	2.35	2.42	0.856	1.04	0.7654	0.787	0.9	0.483	0.797	0.908	1.01	0.528	0.6	0.736
	13	2.24	2.61	2.49	1.2	0.538	0.358	0.318	0.258	0.285	0.306	0.172	0.221	0.249	1.08	1.07	0.952	1.91	2.23	2.24	0.81	0.986	0.70561	0.816	0.892	0.45	0.738	0.874	1	0.511	0.61	0.724
	13.5	2.11	2.47	2.36	1.13	0.57	0.327	0.28	0.252	0.28	0.313	0.191	0.213	0.238	1.04	1.04	0.859	1.81	2.12	2.07	0.772	0.94	0.67201	0.79	0.849	0.456	0.734	0.825	0.957	0.501	0.611	0.732
	14	1.99	2.34	2.24	1.09	0.531	0.356	0.264	0.237	0.261	0.306	0.179	0.192	0.25	1.01	0.998	0.845	1.72	2.03	1.94	0.748	0.904	0.63913	0.789	0.862	0.432	0.704	0.812	0.938	0.484	0.565	0.666
	14.5	1.9	2.19	2.15	1.03	0.542	0.387	0.264	0.247	0.243	0.332	0.177	0.178	0.237	0.934	0.976	0.809	1.66	1.95	1.82	0.708	0.882	0.61434	0.754	0.853	0.424	0.708	0.786	0.941	0.502	0.6	0.694
	15	1.82	2.06	2.04	0.998	0.521	0.335	0.276	0.237	0.221	0.315	0.159	0.2	0.232	0.948	0.929	0.76	1.6	1.89	1.71	0.684	0.847	0.57776	0.781	0.844	0.467	0.713	0.779	0.898	0.495	0.589	0.671
	15.5	1.76	1.95	1.93	0.963	0.539	0.34	0.251	0.24	0.238	0.308	0.174	0.2	0.221	0.945	0.917	0.731	1.55	1.84	1.62	0.676	0.814	0.5609	0.781	0.823	0.478	0.695	0.799	0.921	0.55	0.613	0.703
	16	1.7	1.85	1.83	0.934	0.537	0.313	0.217	0.24	0.23	0.313	0.168	0.177	0.217	0.898	0.901	0.749	1.5	1.79	1.55	0.654	0.806	0.55158	0.78	0.82	0.46	0.701	0.745	0.866	0.535	0.618	0.709
	16.5	1.65	1.76	1.73	0.909	0.522	0.32	0.246	0.221	0.21	0.278	0.179	0.165	0.212	0.928	0.893	0.687	1.47	1.75	1.49	0.625	0.786	0.52647	0.773	0.799	0.476	0.657	0.763	0.885	0.492	0.579	0.66
	17	1.6	1.68	1.64	0.894	0.527	0.351	0.226	0.22	0.222	0.304	0.143	0.178	0.212	0.892	0.881	0.73	1.44	1.71	1.44	0.611	0.773	0.51195	0.764	0.831	0.446	0.674	0.748	0.865	0.511	0.616	0.706
	17.5	1.57	1.61	1.55	0.884	0.545	0.299	0.19	0.229	0.226	0.281	0.17	0.185	0.203	0.871	0.876	0.665	1.4	1.68	1.41	0.613	0.757	0.49949	0.775	0.772	0.458	0.662	0.723	0.889	0.511	0.618	0.7
	18	1.53	1.56	1.48	0.86	0.56	0.303	0.254	0.203	0.218	0.277	0.165	0.169	0.212	0.886	0.859	0.658	1.38	1.65	1.37	0.587	0.76	0.48032	0.739	0.788	0.474	0.668	0.773	0.86	0.54	0.589	0.672
	18.5	1.51	1.51	1.41	0.848	0.548	0.291	0.211	0.209	0.229	0.292	0.177	0.168	0.201	0.895	0.827	0.633	1.37	1.63	1.34	0.576	0.741	0.47451	0.74	0.785	0.486	0.663	0.741	0.874	0.54	0.597	0.741
	19	1.47	1.46	1.36	0.835	0.514	0.264	0.163	0.238	0.23	0.281	0.159	0.175	0.215	0.842	0.837	0.683	1.34	1.6	1.31	0.581	0.731	0.46334	0.762	0.79	0.492	0.66	0.763	0.864	0.537	0.583	0.688
	19.5	1.45	1.43	1.31	0.823	0.524	0.305	0.19	0.196	0.23	0.296	0.174	0.187	0.212	0.867	0.833	0.674	1.33	1.58	1.28	0.586	0.728	0.45709	0.731	0.774	0.479	0.661	0.757	0.827	0.515	0.619	0.667
	20	1.43	1.4	1.27	0.823	0.528	0.299	0.183	0.217	0.212	0.286	0.17	0.178	0.207	0.842	0.813	0.683	1.31	1.55	1.27	0.579	0.735	0.45405	0.75	0.768	0.506	0.682	0.762	0.882	0.576	0.602	0.716
	20.5	1.41	1.37	1.23	0.816	0.529	0.259	0.118	0.217	0.205	0.301	0.164	0.171	0.198	0.835	0.78	0.664	1.31	1.53	1.25	0.573	0.706	0.43807	0.761	0.753	0.476	0.675	0.725	0.857	0.601	0.656	0.72
	21	1.38	1.34	1.2	0.799	0.517	0.293	0.187	0.201	0.223	0.278	0.159	0.161	0.215	0.833	0.8	0.663	1.3	1.51	1.24	0.577	0.713	0.42414	0.733	0.751	0.516	0.678	0.752	0.838	0.538	0.609	0.67
	21.5	1.37	1.32	1.18	0.797	0.521	0.291	0.171	0.214	0.217	0.292	0.153	0.171	0.216	0.829	0.826	0.625	1.27	1.49	1.23	0.568	0.705	0.42175	0.718	0.768	0.495	0.687	0.717	0.87	0.535	0.596	0.691
	22	1.35	1.3	1.14	0.791	0.518	0.286	0.171	0.223	0.217	0.275	0.16	0.165	0.209	0.799	0.787	0.617	1.27	1.48	1.22	0.574	0.721	0.42377	0.734	0.737	0.483	0.659	0.736	0.814	0.561	0.64	0.682
	22.5	1.34	1.27	1.13	0.785	0.54	0.295	0.179	0.221	0.223	0.272	0.165	0.166	0.208	0.825	0.775	0.65	1.25	1.47	1.22	0.579	0.713	0.41266	0.735	0.761	0.516	0.666	0.733	0.823	0.548	0.627	0.684
	23	1.33	1.26	1.1	0.775	0.536	0.291	0.197	0.217	0.218	0.291	0.16	0.178	0.222	0.834	0.767	0.664	1.23	1.45	1.19	0.579	0.705	0.39909	0.745	0.756	0.508	0.648	0.727	0.836	0.545	0.626	0.676
	23.5	1.31	1.24	1.08	0.772	0.526	0.264	0.183	0.195	0.217	0.264	0.158	0.168	0.193	0.838	0.784	0.615	1.23	1.43	1.2	0.561	0.69	0.39414	0.73	0.723	0.53	0.689	0.733	0.799	0.556	0.593	0.68
	24	1.3	1.23	1.07	0.767	0.495	0.301	0.179	0.199	0.208	0.28	0.136	0.168	0.219	0.822	0.779	0.616	1.21	1.43	1.18	0.59	0.697	0.40114	0.743	0.714	0.524	0.681	0.731	0.803	0.579	0.629	0.697
	24.5	1.28	1.21	1.06	0.759	0.532	0.275	0.187	0.205	0.225	0.28	0.177	0.179	0.215	0.789	0.789	0.657	1.21	1.42	1.16	0.585	0.681	0.39137	0.736	0.756	0.48	0.682	0.742	0.81	0.593	0.674	0.689
	25	1.27	1.2	1.04	0.752	0.542	0.343	0.201	0.239	0.227	0.271	0.161	0.173	0.211	0.814	0.787	0.645	1.19	1.42	1.14	0.573	0.692	0.39235	0.755	0.709	0.503	0.652	0.734	0.817	0.532	0.683	0.682
	25.5	1.27	1.2	1.05	0.747	0.509	0.301	0.183	0.201	0.227	0.259	0.146	0.169	0.227	0.783	0.793	0.672	1.18	1.4	1.14	0.564	0.691	0.387	0.736	0.727	0.557	0.647	0.698	0.785	0.545	0.632	0.66
	26	1.26	1.17	1.02	0.74	0.557	0.259	0.211	0.21	0.214	0.287	0.167	0.173	0.2	0.823	0.749	0.605	1.19	1.39	1.14	0.561	0.699	0.37553	0.718	0.725	0.493	0.663	0.742	0.785	0.525	0.604	0.656
	26.5	1.25	1.17	1.01	0.737	0.524	0.307	0.214	0.192	0.227	0.275	0.154	0.179	0.22	0.794	0.748	0.622	1.17	1.38	1.13	0.571	0.688	0.3751	0.733	0.742	0.545	0.684	0.704	0.795	0.574	0.617	0.691
	27	1.24	1.16	0.996	0.734	0.51	0.309	0.201	0.201	0.233	0.272	0.163	0.158	0.217	0.771	0.766	0.631	1.16	1.37	1.12	0.569	0.692	0.37152	0.727	0.737	0.549	0.667	0.712	0.82	0.573	0.653	0.676
	27.5	1.22	1.15	0.996	0.72	0.533	0.261	0.179	0.195	0.226	0.279	0.159	0.195	0.209	0.772	0.749	0.621	1.16	1.36	1.12	0.57	0.702	0.3785	0.749	0.738	0.488	0.678	0.719	0.802	0.559	0.615	0.659
	28	1.22	1.15	0.99	0.728	0.518	0.28	0.223	0.204	0.232	0.284	0.149	0.191	0.224	0.776	0.743	0.632	1.15	1.35	1.11	0.572	0.697	0.36682	0.741	0.726	0.532	0.677	0.705	0.776	0.568	0.599	0.646
	28.5	1.22	1.14	0.979	0.716	0.514	0.28	0.187	0.231	0.22	0.281	0.17	0.172	0.231	0.798	0.77	0.624	1.14	1.33	1.1	0.566	0.68	0.37108	0.706	0.702	0.533	0.675	0.698	0.767	0.555	0.623	0.647
	29	1.21	1.13	0.974	0.719	0.524	0.295	0.207	0.224	0.196	0.267	0.173	0.177	0.228	0.763	0.747	0.588	1.13	1.32	1.09	0.566	0.696	0.36032	0.732	0.667	0.518	0.669	0.719	0.818	0.564	0.643	0.672
	29.5	1.19	1.12	0.972	0.716	0.529	0.293	0.163	0.2	0.216	0.283	0.18	0.164	0.221	0.781	0.745	0.636	1.12	1.32	1.08	0.565	0.687	0.36545	0.731	0.739	0.521	0.684	0.75	0.781	0.582	0.642	0.668
	30	1.18	1.11	0.957	0.711	0.505	0.278	0.194	0.24	0.21	0.255	0.169	0.18	0.215	0.768	0.74	0.639	1.12	1.31	1.06	0.583	0.668	0.35558	0.724	0.705	0.51	0.666	0.721	0.788	0.597	0.621	0.651
	30.5	1.19	1.11	0.948	0.712	0.49	0.284	0.197	0.213	0.214	0.268	0.159	0.188	0.204	0.772	0.748	0.586	1.11	1.28	1.06	0.566	0.681	0.35543	0.737	0.711	0.518	0.655	0.745	0.784	0.565	0.607	0.657
	31	1.16	1.09	0.948	0.704	0.543	0.269	0.171	0.221	0.227	0.274	0.17	0.185	0.226	0.779	0.703	0.636	1.1	1.27	1.06	0.569	0.677	0.34698	0.739	0.725	0.571	0.67	0.699	0.75	0.527	0.618	0.671
	31.5	1.15	1.09	0.927	0.698	0.533	0.297	0.171	0.195	0.233	0.276	0.152	0.181	0.226	0.757	0.73	0.613	1.09	1.28	1.05	0.576	0.677	0.34583	0.72	0.667	0.521	0.642	0.699	0.766	0.55	0.694	0.641
	32	1.15	1.07	0.908	0.692	0.532	0.259	0.201	0.221	0.238	0.266	0.162	0.158	0.213	0.782	0.716	0.566	1.08	1.26	1.05	0.565	0.674	0.35044	0.727	0.684	0.53	0.649	0.722	0.748	0.527	0.627	0.653
	32.5	1.15	1.07	0.912	0.694	0.495	0.291	0.183	0.224	0.229	0.29	0.158	0.183	0.214	0.767	0.708	0.561	1.08	1.26	1.04	0.578	0.672	0.34014	0.681	0.72	0.562	0.655	0.708	0.748	0.55	0.604	0.633
	33	1.13	1.07	0.907	0.696	0.533	0.288	0.197	0.234	0.227	0.268	0.185	0.167	0.2	0.748	0.749	0.588	1.08	1.25	1.03	0.57	0.679	0.35174	0.702	0.69	0.49	0.627	0.713	0.778	0.558	0.614	0.596
	33.5	1.13	1.07	0.906	0.68	0.494	0.266	0.163	0.215	0.218	0.288	0.178	0.164	0.224	0.745	0.696	0.598	1.06	1.23	1.02	0.561	0.67	0.34201	0.729	0.689	0.507	0.647	0.678	0.736	0.58	0.614	0.63
	34	1.12	1.05	0.896	0.678	0.49	0.286	0.167	0.215	0.239	0.282	0.161	0.19	0.201	0.736	0.743	0.566	1.05	1.23	1.02	0.566	0.67	0.331	0.71	0.649	0.502	0.636	0.659	0.723	0.539	0.6	0.615
	34.5	1.12	1.05	0.89	0.676	0.524	0.315	0.197	0.209	0.222	0.247	0.179	0.198	0.207	0.723	0.687	0.585	1.05	1.21	1.01	0.566	0.679	0.34049	0.71	0.685	0.561	0.626	0.675	0.7	0.564	0.606	0.596
	35	1.12	1.04	0.898	0.684	0.492	0.266	0.197	0.189	0.255	0.278	0.164	0.203	0.221	0.73	0.738	0.573	1.05	1.21	0.997	0.549	0.666	0.3345	0.697	0.669	0.533	0.675	0.687	0.722	0.558	0.582	0.634
	35.5	1.1	1.04	0.88	0.683	0.528	0.266	0.217	0.197	0.214	0.242	0.184	0.184	0.207	0.74	0.677	0.545	1.03	1.23	0.99	0.566	0.663	0.33811	0.708	0.717	0.542	0.631	0.698	0.751	0.541	0.626	0.593
	36	1.1	1.03	0.88	0.682	0.52	0.282	0.179	0.205	0.218	0.28	0.17	0.177	0.228	0.732	0.707	0.566	1.03	1.21	0.99	0.553	0.671	0.33863	0.703	0.677	0.535	0.635	0.682	0.77	0.552	0.57	0.636
	36.5	1.09	1.03	0.868	0.678	0.522	0.275	0.211	0.208	0.242	0.255	0.171	0.174	0.233	0.732	0.666	0.585	1.03	1.2	0.993	0.551	0.679	0.33537	0.705	0.664	0.497	0.615	0.689	0.71	0.544	0.6	0.587
	37	1.1	1.02	0.866	0.67	0.513	0.295	0.204	0.2	0.237	0.252	0.148	0.177	0.217	0.755	0.692	0.557	1.02	1.19	0.973	0.559	0.649	0.33434	0.725	0.661	0.515	0.637	0.678	0.739	0.544	0.568	0.606
	37.5	1.09	1.01	0.865	0.679	0.508	0.241	0.171	0.221	0.253	0.262	0.161	0.183	0.213	0.728	0.666	0.555	1.03	1.17	0.983	0.549	0.674	0.33469	0.704	0.683	0.527	0.623	0.676	0.715	0.542	0.592	0.62
	38	1.08	1	0.853	0.677	0.516	0.271	0.171	0.201	0.246	0.281	0.178	0.18	0.219	0.706	0.664	0.581	1.02	1.17	0.971	0.55	0.663	0.33085	0.753	0.655	0.537	0.671	0.65	0.711	0.56	0.55	0.61
	38.5	1.07	1	0.852	0.67	0.513	0.271	0.22	0.213	0.226	0.258	0.196	0.181	0.211	0.723	0.712	0.538	1	1.18	0.968	0.547	0.669	0.31618	0.684	0.657	0.507	0.643	0.642	0.686	0.539	0.549	0.625
	39	1.08	0.992	0.85	0.683	0.502	0.275	0.167	0.209	0.224	0.266	0.161	0.193	0.213	0.717	0.692	0.579	1.01	1.17	0.962	0.544	0.664	0.32677	0.682	0.656	0.58	0.632	0.633	0.678	0.558	0.561	0.604
	39.5	1.07	0.985	0.854	0.663	0.525	0.273	0.223	0.196	0.227	0.244	0.157	0.177	0.211	0.732	0.663	0.561	0.983	1.16	0.947	0.54	0.643	0.33034	0.701	0.646	0.541	0.624	0.659	0.676	0.528	0.585	0.571
	40	1.06	1	0.845	0.677	0.512	0.249	0.197	0.197	0.196	0.257	0.175	0.182	0.222	0.709	0.673	0.554	0.987	1.16	0.94	0.545	0.647	0.32535	0.704	0.638	0.504	0.614	0.659	0.689	0.549	0.59	0.595
	40.5	1.06	0.976	0.845	0.669	0.502	0.269	0.19	0.245	0.226	0.266	0.167	0.18	0.204	0.727	0.656	0.607	0.991	1.16	0.95	0.548	0.653	0.31544	0.717	0.653	0.482	0.628	0.653	0.72	0.524	0.592	0.613
	41	1.05	0.971	0.837	0.665	0.513	0.252	0.187	0.192	0.233	0.249	0.154	0.174	0.212	0.711	0.674	0.568	0.98	1.16	0.944	0.556	0.656	0.31731	0.696	0.647	0.543	0.623	0.668	0.719	0.539	0.52	0.587
	41.5	1.05	0.965	0.823	0.674	0.499	0.266	0.211	0.209	0.214	0.265	0.174	0.174	0.225	0.707	0.696	0.571	0.978	1.15	0.938	0.535	0.652	0.31243	0.691	0.673	0.487	0.577	0.633	0.665	0.514	0.616	0.599
	42	1.05	0.967	0.824	0.678	0.503	0.257	0.183	0.201	0.233	0.245	0.164	0.203	0.228	0.708	0.693	0.532	0.967	1.14	0.937	0.55	0.647	0.31694	0.712	0.655	0.499	0.598	0.657	0.681	0.512	0.57	0.599
	42.5	1.04	0.962	0.817	0.664	0.515	0.257	0.175	0.192	0.206	0.259	0.155	0.188	0.212	0.689	0.646	0.515	0.964	1.14	0.913	0.555	0.645	0.31072	0.674	0.665	0.5	0.577	0.655	0.686	0.541	0.545	0.542
	43	1.04	0.956	0.837	0.67	0.501	0.311	0.167	0.221	0.235	0.252	0.155	0.178	0.205	0.651	0.652	0.553	0.971	1.13	0.917	0.529	0.657	0.30977	0.699	0.611	0.526	0.601	0.63	0.703	0.505	0.574	0.566
	43.5	1.04	0.965	0.815	0.668	0.468	0.299	0.208	0.201	0.202	0.242	0.18	0.189	0.207	0.715	0.667	0.527	0.956	1.12	0.903	0.548	0.634	0.30236	0.694	0.611	0.507	0.562	0.676	0.681	0.492	0.552	0.592
	44	1.04	0.943	0.805	0.676	0.493	0.282	0.194	0.213	0.203	0.244	0.163	0.185	0.215	0.7	0.688	0.547	0.952	1.12	0.914	0.53	0.65	0.30901	0.677	0.671	0.499	0.568	0.629	0.673	0.549	0.594	0.552
	44.5	1.03	0.954	0.801	0.662	0.483	0.249	0.22	0.18	0.224	0.27	0.169	0.186	0.222	0.706	0.62	0.548	0.956	1.12	0.888	0.526	0.636	0.31358	0.662	0.668	0.525	0.58	0.622	0.655	0.51	0.524	0.584
	45	1.02	0.946	0.809	0.669	0.523	0.233	0.194	0.225	0.25	0.223	0.155	0.194	0.214	0.682	0.637	0.499	0.951	1.1	0.897	0.55	0.644	0.30532	0.691	0.647	0.512	0.594	0.594	0.67	0.524	0.56	0.565
	45.5	1.02	0.939	0.807	0.676	0.483	0.286	0.171	0.213	0.22	0.265	0.178	0.178	0.215	0.676	0.655	0.535	0.932	1.1	0.892	0.536	0.629	0.30785	0.683	0.638	0.502	0.548	0.617	0.655	0.529	0.563	0.555
	46	1.03	0.934	0.798	0.671	0.506	0.261	0.204	0.205	0.226	0.249	0.168	0.19	0.218	0.701	0.626	0.531	0.927	1.09	0.893	0.535	0.626	0.29999	0.678	0.648	0.462	0.611	0.589	0.677	0.502	0.579	0.524
	46.5	1.03	0.936	0.792	0.68	0.516	0.313	0.194	0.208	0.229	0.241	0.192	0.18	0.217	0.655	0.616	0.551	0.926	1.09	0.89	0.544	0.639	0.31827	0.68	0.603	0.492	0.579	0.613	0.653	0.531	0.568	0.527
	47	1.02	0.935	0.792	0.672	0.495	0.278	0.204	0.196	0.213	0.229	0.164	0.209	0.213	0.684	0.65	0.527	0.927	1.08	0.876	0.529	0.62	0.29576	0.658	0.62	0.491	0.585	0.598	0.655	0.529	0.51	0.525
	47.5	1.02	0.934	0.796	0.674	0.531	0.254	0.171	0.212	0.198	0.273	0.174	0.179	0.215	0.673	0.644	0.545	0.927	1.08	0.874	0.519	0.623	0.28276	0.674	0.623	0.499	0.562	0.614	0.652	0.475	0.551	0.571
	48	1.02	0.938	0.79	0.676	0.484	0.284	0.175	0.196	0.229	0.267	0.167	0.177	0.219	0.681	0.617	0.512	0.935	1.09	0.871	0.524	0.63	0.29798	0.665	0.65	0.509	0.545	0.635	0.608	0.529	0.536	0.547
	48.5	1.01	0.923	0.787	0.686	0.503	0.207	0.197	0.199	0.243	0.267	0.178	0.171	0.198	0.672	0.626	0.52	0.921	1.08	0.884	0.535	0.62	0.29657	0.655	0.591	0.489	0.524	0.597	0.623	0.5	0.575	0.554
	49	1.02	0.932	0.781	0.68	0.537	0.254	0.214	0.215	0.224	0.236	0.187	0.172	0.212	0.687	0.622	0.526	0.91	1.08	0.876	0.523	0.619	0.30259	0.657	0.647	0.492	0.553	0.597	0.631	0.485	0.522	0.582
	49.5	1.02	0.924	0.785	0.68	0.515	0.233	0.194	0.207	0.218	0.246	0.185	0.178	0.212	0.695	0.635	0.521	0.904	1.07	0.865	0.522	0.63	0.29617	0.677	0.645	0.501	0.549	0.569	0.597	0.5	0.526	0.569
	50	1.02	0.923	0.791	0.691	0.503	0.249	0.214	0.209	0.218	0.254	0.169	0.188	0.206	0.642	0.613	0.523	0.908	1.07	0.857	0.517	0.63	0.2883	0.648	0.628	0.497	0.54	0.588	0.619	0.481	0.53	0.508
	50.5	1.02	0.931	0.772	0.692	0.511	0.289	0.183	0.203	0.231	0.244	0.178	0.178	0.224	0.638	0.625	0.496	0.914	1.05	0.857	0.521	0.596	0.2986	0.673	0.605	0.522	0.549	0.554	0.619	0.561	0.515	0.56
	51	1.02	0.924	0.787	0.692	0.502	0.239	0.19	0.201	0.229	0.256	0.16	0.207	0.204	0.642	0.618	0.489	0.899	1.07	0.854	0.523	0.618	0.28449	0.656	0.61	0.501	0.547	0.568	0.603	0.483	0.519	0.542
	51.5	1.02	0.92	0.773	0.69	0.504	0.262	0.179	0.219	0.212	0.255	0.187	0.174	0.206	0.645	0.645	0.497	0.903	1.06	0.872	0.517	0.614	0.2974	0.668	0.635	0.514	0.533	0.581	0.657	0.464	0.517	0.544
	52	1.01	0.92	0.774	0.69	0.507	0.264	0.179	0.201	0.235	0.252	0.154	0.171	0.195	0.636	0.635	0.544	0.901	1.08	0.854	0.52	0.602	0.29821	0.628	0.627	0.484	0.553	0.587	0.596	0.512	0.54	0.529
	52.5	1	0.928	0.783	0.694	0.504	0.264	0.187	0.188	0.236	0.238	0.193	0.167	0.21	0.64	0.611	0.512	0.897	1.06	0.853	0.51	0.618	0.28938	0.646	0.619	0.475	0.519	0.585	0.6	0.469	0.517	0.559
	53	1.02	0.936	0.773	0.696	0.493	0.28	0.187	0.223	0.202	0.223	0.181	0.167	0.21	0.669	0.621	0.52	0.894	1.06	0.847	0.518	0.605	0.29125	0.642	0.563	0.455	0.527	0.567	0.594	0.487	0.513	0.508
	53.5	1.02	0.923	0.765	0.708	0.514	0.259	0.158	0.221	0.226	0.252	0.177	0.181	0.212	0.635	0.601	0.482	0.89	1.07	0.855	0.498	0.607	0.28896	0.651	0.602	0.496	0.524	0.555	0.593	0.487	0.515	0.498
	54	1.03	0.923	0.775	0.703	0.496	0.252	0.167	0.183	0.235	0.205	0.16	0.172	0.205	0.631	0.615	0.475	0.906	1.06	0.853	0.498	0.599	0.28537	0.653	0.609	0.489	0.534	0.553	0.621	0.479	0.521	0.534
	54.5	1.02	0.93	0.777	0.716	0.484	0.278	0.194	0.204	0.217	0.217	0.163	0.163	0.207	0.627	0.579	0.489	0.893	1.04	0.849	0.504	0.604	0.283	0.649	0.599	0.479	0.515	0.532	0.575	0.429	0.502	0.549
	55	1.02	0.931	0.776	0.723	0.486	0.287	0.179	0.179	0.199	0.229	0.189	0.173	0.203	0.645	0.611	0.494	0.9	1.05	0.843	0.509	0.606	0.27975	0.617	0.584	0.489	0.535	0.562	0.62	0.464	0.494	0.526
	55.5	1.02	0.932	0.773	0.715	0.493	0.278	0.175	0.212	0.224	0.23	0.187	0.165	0.198	0.652	0.601	0.451	0.907	1.04	0.847	0.516	0.593	0.28559	0.622	0.589	0.447	0.515	0.574	0.54	0.459	0.538	0.517
	56	1.02	0.93	0.772	0.728	0.472	0.269	0.167	0.205	0.21	0.24	0.16	0.188	0.199	0.641	0.635	0.451	0.882	1.05	0.864	0.511	0.596	0.28939	0.663	0.593	0.497	0.498	0.524	0.597	0.455	0.463	0.502
	56.5	1.03	0.932	0.769	0.728	0.512	0.241	0.175	0.199	0.213	0.232	0.173	0.173	0.219	0.652	0.598	0.473	0.903	1.06	0.859	0.509	0.606	0.28813	0.636	0.579	0.468	0.511	0.55	0.613	0.464	0.513	0.497
	57	1.03	0.936	0.785	0.723	0.517	0.244	0.217	0.208	0.214	0.239	0.165	0.169	0.207	0.639	0.606	0.475	0.909	1.05	0.855	0.504	0.607	0.3044	0.61	0.593	0.462	0.529	0.524	0.59	0.445	0.479	0.502
	57.5	1.04	0.932	0.769	0.736	0.486	0.241	0.175	0.207	0.21	0.266	0.173	0.189	0.201	0.616	0.575	0.491	0.888	1.07	0.855	0.507	0.604	0.27756	0.61	0.587	0.445	0.46	0.495	0.543	0.472	0.488	0.473
	58	1.05	0.935	0.777	0.735	0.47	0.239	0.183	0.197	0.201	0.235	0.143	0.18	0.207	0.609	0.597	0.494	0.899	1.06	0.851	0.508	0.6	0.28623	0.627	0.578	0.464	0.493	0.545	0.593	0.468	0.458	0.495
	58.5	1.04	0.936	0.773	0.738	0.506	0.301	0.194	0.207	0.21	0.258	0.166	0.181	0.207	0.634	0.599	0.471	0.89	1.08	0.861	0.508	0.598	0.28708	0.656	0.576	0.487	0.506	0.537	0.569	0.44	0.525	0.531
	59	1.05	0.942	0.763	0.746	0.507	0.233	0.167	0.226	0.201	0.236	0.181	0.183	0.189	0.621	0.563	0.487	0.902	1.08	0.851	0.5	0.589	0.2802	0.624	0.571	0.473	0.487	0.527	0.569	0.46	0.492	0.526
	59.5	1.03	0.94	0.785	0.741	0.48	0.293	0.175	0.213	0.198	0.212	0.195	0.171	0.209	0.609	0.576	0.485	0.899	1.07	0.857	0.512	0.598	0.28367	0.585	0.552	0.482	0.492	0.554	0.568	0.498	0.492	0.533
	60	1.05	0.936	0.767	0.756	0.485	0.247	0.154	0.203	0.208	0.239	0.178	0.188	0.188	0.64	0.579	0.457	0.911	1.08	0.859	0.495	0.575	0.27735	0.626	0.571	0.462	0.521	0.488	0.556	0.476	0.505	0.501
	60.5	1.06	0.948	0.783	0.772	0.503	0.252	0.187	0.215	0.185	0.224	0.151	0.179	0.195	0.623	0.562	0.443	0.91	1.09	0.861	0.507	0.595	0.28962	0.619	0.576	0.427	0.479	0.529	0.56	0.483	0.498	0.512
	61	1.07	0.953	0.783	0.768	0.485	0.257	0.194	0.207	0.193	0.244	0.167	0.188	0.197	0.662	0.548	0.499	0.929	1.09	0.854	0.499	0.576	0.26717	0.603	0.55	0.477	0.493	0.475	0.554	0.427	0.511	0.483
	61.5	1.07	0.951	0.788	0.768	0.49	0.252	0.214	0.212	0.21	0.224	0.187	0.167	0.212	0.597	0.566	0.431	0.92	1.11	0.854	0.5	0.589	0.28282	0.6	0.56	0.475	0.531	0.504	0.542	0.47	0.477	0.522
	62	1.07	0.959	0.783	0.78	0.474	0.257	0.179	0.207	0.201	0.252	0.169	0.162	0.191	0.586	0.554	0.453	0.924	1.11	0.865	0.5	0.586	0.28108	0.614	0.559	0.433	0.492	0.545	0.534	0.438	0.511	0.495
	62.5	1.09	0.967	0.797	0.788	0.506	0.264	0.204	0.196	0.185	0.24	0.174	0.146	0.189	0.581	0.515	0.473	0.925	1.11	0.872	0.492	0.582	0.26856	0.622	0.559	0.421	0.509	0.518	0.585	0.447	0.446	0.502
	63	1.08	0.971	0.789	0.798	0.462	0.259	0.163	0.214	0.189	0.232	0.165	0.177	0.163	0.586	0.562	0.414	0.914	1.13	0.877	0.49	0.568	0.27781	0.609	0.546	0.439	0.475	0.561	0.565	0.445	0.481	0.515
	63.5	1.09	0.967	0.792	0.799	0.488	0.266	0.183	0.212	0.206	0.22	0.178	0.17	0.203	0.59	0.55	0.46	0.928	1.13	0.873	0.493	0.581	0.28087	0.6	0.562	0.425	0.475	0.513	0.52	0.445	0.498	0.471
	64	1.1	0.974	0.791	0.809	0.503	0.241	0.183	0.204	0.234	0.212	0.168	0.167	0.186	0.615	0.566	0.457	0.934	1.13	0.867	0.495	0.587	0.28154	0.569	0.555	0.441	0.452	0.485	0.545	0.449	0.498	0.502
	64.5	1.11	0.983	0.788	0.822	0.5	0.269	0.179	0.205	0.201	0.238	0.153	0.158	0.2	0.592	0.554	0.423	0.949	1.14	0.881	0.486	0.573	0.26391	0.59	0.574	0.387	0.472	0.481	0.555	0.43	0.513	0.491
	65	1.13	0.994	0.804	0.821	0.494	0.252	0.129	0.198	0.177	0.236	0.166	0.152	0.193	0.609	0.538	0.443	0.949	1.16	0.893	0.504	0.571	0.27426	0.595	0.502	0.394	0.435	0.514	0.573	0.458	0.474	0.457
	65.5	1.13	0.991	0.805	0.837	0.499	0.257	0.187	0.198	0.196	0.213	0.166	0.185	0.173	0.595	0.528	0.41	0.966	1.16	0.887	0.496	0.579	0.29048	0.574	0.549	0.439	0.476	0.469	0.536	0.468	0.474	0.522
	66	1.13	1.01	0.805	0.845	0.471	0.254	0.183	0.182	0.212	0.227	0.151	0.166	0.198	0.625	0.578	0.47	0.969	1.19	0.895	0.499	0.583	0.27737	0.571	0.555	0.464	0.452	0.498	0.541	0.432	0.456	0.508
	66.5	1.15	1.01	0.815	0.849	0.513	0.264	0.163	0.204	0.189	0.221	0.158	0.174	0.2	0.571	0.529	0.408	0.967	1.18	0.911	0.497	0.586	0.29131	0.6	0.532	0.455	0.466	0.498	0.548	0.454	0.501	0.478
	67	1.16	1.02	0.809	0.867	0.49	0.259	0.179	0.192	0.203	0.245	0.152	0.164	0.204	0.629	0.558	0.479	0.973	1.19	0.904	0.504	0.569	0.27893	0.615	0.546	0.412	0.489	0.449	0.528	0.383	0.444	0.483
	67.5	1.17	1.02	0.822	0.863	0.489	0.247	0.158	0.188	0.198	0.225	0.143	0.18	0.184	0.604	0.56	0.477	0.985	1.21	0.911	0.485	0.587	0.28839	0.605	0.519	0.394	0.461	0.516	0.544	0.425	0.474	0.478
	68	1.18	1.04	0.822	0.875	0.482	0.254	0.179	0.191	0.221	0.221	0.176	0.16	0.189	0.603	0.536	0.412	0.993	1.21	0.914	0.494	0.581	0.28414	0.575	0.504	0.417	0.478	0.518	0.541	0.434	0.472	0.489
	68.5	1.19	1.05	0.828	0.895	0.458	0.266	0.204	0.191	0.201	0.232	0.179	0.171	0.196	0.608	0.561	0.453	0.987	1.22	0.926	0.502	0.597	0.2867	0.564	0.555	0.435	0.489	0.47	0.523	0.436	0.461	0.497
	69	1.2	1.05	0.822	0.895	0.481	0.249	0.197	0.211	0.185	0.198	0.148	0.159	0.2	0.601	0.561	0.435	1.01	1.22	0.926	0.496	0.589	0.29381	0.591	0.526	0.443	0.467	0.507	0.504	0.423	0.47	0.453
	69.5	1.21	1.06	0.833	0.908	0.467	0.259	0.145	0.199	0.196	0.217	0.171	0.143	0.184	0.575	0.543	0.421	1	1.24	0.937	0.508	0.597	0.29627	0.611	0.515	0.443	0.465	0.442	0.532	0.434	0.49	0.48
	70	1.23	1.07	0.836	0.919	0.482	0.249	0.197	0.203	0.195	0.238	0.156	0.173	0.191	0.613	0.518	0.431	1.03	1.25	0.943	0.52	0.602	0.30388	0.593	0.482	0.429	0.472	0.483	0.506	0.451	0.472	0.491
	70.5	1.23	1.08	0.834	0.927	0.488	0.247	0.163	0.192	0.209	0.234	0.151	0.175	0.166	0.579	0.529	0.437	1.02	1.27	0.954	0.495	0.603	0.30011	0.591	0.53	0.451	0.451	0.467	0.548	0.47	0.472	0.495
	71	1.25	1.08	0.853	0.934	0.513	0.257	0.197	0.196	0.212	0.193	0.15	0.177	0.193	0.594	0.561	0.437	1.05	1.29	0.963	0.508	0.595	0.29709	0.556	0.492	0.439	0.448	0.492	0.532	0.474	0.496	0.493
	71.5	1.26	1.1	0.847	0.955	0.48	0.301	0.232	0.192	0.199	0.224	0.164	0.185	0.195	0.572	0.549	0.445	1.05	1.3	0.965	0.514	0.583	0.30231	0.569	0.541	0.425	0.449	0.497	0.517	0.432	0.488	0.463
	72	1.28	1.1	0.864	0.974	0.479	0.249	0.0928	0.2	0.206	0.221	0.143	0.162	0.177	0.57	0.574	0.427	1.06	1.31	0.964	0.492	0.593	0.30071	0.585	0.551	0.417	0.469	0.454	0.553	0.462	0.481	0.482
	72.5	1.3	1.11	0.871	0.982	0.484	0.262	0.179	0.179	0.199	0.213	0.153	0.164	0.178	0.562	0.542	0.439	1.08	1.32	0.983	0.502	0.603	0.29952	0.563	0.499	0.453	0.469	0.477	0.532	0.432	0.446	0.491
	73	1.3	1.13	0.871	0.982	0.511	0.273	0.171	0.182	0.193	0.238	0.157	0.181	0.174	0.572	0.551	0.423	1.08	1.33	0.986	0.51	0.609	0.3078	0.569	0.497	0.417	0.446	0.467	0.469	0.445	0.456	0.482
	73.5	1.33	1.13	0.876	0.991	0.491	0.244	0.217	0.189	0.199	0.25	0.137	0.16	0.203	0.602	0.522	0.421	1.11	1.35	1.02	0.502	0.598	0.30468	0.556	0.518	0.401	0.445	0.469	0.485	0.441	0.497	0.489
	74	1.33	1.15	0.888	1.01	0.499	0.241	0.201	0.186	0.201	0.221	0.175	0.162	0.182	0.558	0.536	0.482	1.1	1.36	1.01	0.518	0.606	0.3078	0.566	0.494	0.41	0.452	0.462	0.493	0.427	0.477	0.499
	74.5	1.35	1.15	0.895	1.02	0.477	0.259	0.135	0.178	0.212	0.22	0.156	0.165	0.173	0.553	0.542	0.419	1.12	1.38	1.03	0.524	0.603	0.31674	0.565	0.486	0.414	0.435	0.464	0.51	0.432	0.468	0.465
	75	1.36	1.17	0.892	1.04	0.471	0.228	0.167	0.209	0.216	0.22	0.171	0.166	0.18	0.588	0.475	0.414	1.11	1.38	1.03	0.513	0.606	0.31146	0.592	0.527	0.437	0.446	0.454	0.527	0.46	0.488	0.472
	75.5	1.37	1.18	0.896	1.04	0.461	0.278	0.171	0.188	0.195	0.232	0.161	0.167	0.164	0.565	0.51	0.441	1.13	1.37	1.05	0.516	0.617	0.31712	0.571	0.486	0.401	0.427	0.482	0.502	0.409	0.472	0.448
	76	1.39	1.19	0.912	1.06	0.482	0.247	0.179	0.192	0.202	0.187	0.148	0.165	0.174	0.583	0.52	0.443	1.15	1.39	1.05	0.504	0.601	0.32192	0.57	0.47	0.433	0.441	0.454	0.494	0.447	0.458	0.455
	76.5	1.41	1.2	0.911	1.07	0.482	0.262	0.149	0.168	0.189	0.198	0.133	0.165	0.193	0.537	0.48	0.427	1.16	1.41	1.07	0.505	0.608	0.32301	0.542	0.492	0.435	0.441	0.469	0.524	0.427	0.472	0.461
	77	1.42	1.22	0.941	1.08	0.479	0.233	0.201	0.205	0.222	0.225	0.168	0.154	0.173	0.547	0.518	0.425	1.17	1.42	1.07	0.506	0.619	0.32046	0.57	0.512	0.403	0.456	0.446	0.449	0.436	0.488	0.446
	77.5	1.43	1.23	0.921	1.09	0.481	0.233	0.158	0.185	0.209	0.23	0.162	0.167	0.178	0.565	0.506	0.437	1.19	1.42	1.07	0.52	0.625	0.33561	0.569	0.499	0.397	0.453	0.426	0.518	0.425	0.472	0.482
	78	1.45	1.23	0.946	1.11	0.485	0.252	0.149	0.196	0.195	0.238	0.172	0.17	0.174	0.573	0.514	0.406	1.19	1.43	1.08	0.52	0.63	0.33492	0.548	0.527	0.41	0.416	0.485	0.492	0.414	0.479	0.474
	78.5	1.47	1.25	0.939	1.11	0.48	0.269	0.154	0.176	0.192	0.204	0.165	0.159	0.173	0.58	0.552	0.412	1.19	1.45	1.1	0.528	0.629	0.3399	0.576	0.546	0.392	0.448	0.474	0.476	0.434	0.494	0.428
	79	1.49	1.25	0.952	1.12	0.499	0.249	0.197	0.198	0.208	0.187	0.179	0.173	0.169	0.591	0.508	0.406	1.2	1.48	1.1	0.522	0.629	0.34362	0.55	0.479	0.378	0.446	0.493	0.493	0.418	0.479	0.466
	79.5	1.49	1.27	0.954	1.13	0.469	0.228	0.167	0.182	0.177	0.221	0.166	0.16	0.183	0.591	0.507	0.451	1.22	1.48	1.13	0.522	0.634	0.33666	0.544	0.526	0.429	0.485	0.416	0.461	0.46	0.436	0.442
	80	1.5	1.29	0.964	1.15	0.461	0.259	0.167	0.167	0.21	0.216	0.155	0.174	0.184	0.557	0.52	0.375	1.25	1.49	1.13	0.531	0.633	0.33718	0.531	0.517	0.385	0.432	0.447	0.523	0.425	0.472	0.468
	80.5	1.51	1.29	0.971	1.16	0.444	0.264	0.179	0.192	0.198	0.184	0.149	0.162	0.186	0.574	0.531	0.403	1.25	1.51	1.14	0.522	0.648	0.34329	0.538	0.472	0.419	0.397	0.433	0.486	0.468	0.454	0.453
	81	1.55	1.31	0.978	1.18	0.492	0.259	0.175	0.192	0.189	0.215	0.164	0.15	0.154	0.56	0.507	0.41	1.25	1.52	1.14	0.536	0.633	0.35268	0.573	0.501	0.378	0.433	0.44	0.464	0.437	0.461	0.461
	81.5	1.56	1.32	0.985	1.19	0.481	0.266	0.145	0.189	0.167	0.179	0.142	0.141	0.183	0.587	0.515	0.412	1.28	1.53	1.16	0.557	0.644	0.35542	0.583	0.501	0.417	0.446	0.459	0.485	0.416	0.459	0.444
	82	1.58	1.33	0.993	1.2	0.497	0.262	0.175	0.192	0.185	0.211	0.154	0.146	0.183	0.557	0.492	0.406	1.28	1.55	1.17	0.534	0.65	0.36518	0.565	0.479	0.401	0.416	0.454	0.464	0.406	0.47	0.47
	82.5	1.59	1.34	0.989	1.2	0.465	0.259	0.204	0.182	0.179	0.184	0.164	0.151	0.169	0.582	0.523	0.427	1.3	1.56	1.17	0.528	0.634	0.3613	0.546	0.496	0.434	0.425	0.437	0.48	0.389	0.407	0.455
	83	1.6	1.35	0.996	1.22	0.468	0.262	0.167	0.188	0.156	0.241	0.164	0.161	0.182	0.575	0.546	0.406	1.3	1.55	1.19	0.538	0.66	0.37324	0.559	0.52	0.399	0.466	0.482	0.505	0.421	0.479	0.463
	83.5	1.61	1.36	1.02	1.23	0.463	0.276	0.175	0.168	0.187	0.179	0.165	0.152	0.167	0.577	0.506	0.421	1.31	1.59	1.2	0.548	0.664	0.37771	0.554	0.466	0.382	0.437	0.456	0.519	0.462	0.47	0.457
	84	1.62	1.37	1.03	1.25	0.475	0.233	0.167	0.181	0.177	0.219	0.166	0.159	0.181	0.589	0.515	0.39	1.31	1.6	1.2	0.552	0.658	0.37609	0.521	0.523	0.394	0.415	0.446	0.462	0.391	0.449	0.464
	84.5	1.65	1.39	1.04	1.25	0.475	0.249	0.22	0.192	0.201	0.196	0.151	0.132	0.17	0.575	0.504	0.417	1.34	1.61	1.22	0.556	0.661	0.37371	0.553	0.494	0.401	0.4	0.416	0.489	0.43	0.434	0.474
	85	1.66	1.4	1.04	1.27	0.516	0.249	0.175	0.181	0.209	0.206	0.162	0.15	0.181	0.572	0.523	0.401	1.35	1.63	1.22	0.574	0.664	0.38457	0.553	0.493	0.41	0.418	0.471	0.49	0.421	0.441	0.482
	85.5	1.68	1.41	1.04	1.27	0.482	0.273	0.183	0.193	0.19	0.201	0.143	0.127	0.174	0.575	0.53	0.408	1.35	1.63	1.25	0.557	0.656	0.39488	0.551	0.463	0.39	0.44	0.502	0.463	0.384	0.475	0.466
	86	1.69	1.43	1.07	1.29	0.464	0.278	0.208	0.196	0.181	0.204	0.165	0.158	0.167	0.575	0.526	0.385	1.37	1.65	1.25	0.564	0.679	0.39669	0.524	0.498	0.365	0.432	0.433	0.509	0.468	0.451	0.451
	86.5	1.7	1.42	1.06	1.29	0.5	0.225	0.158	0.193	0.177	0.239	0.148	0.149	0.187	0.561	0.497	0.414	1.39	1.66	1.26	0.565	0.678	0.39889	0.549	0.484	0.399	0.422	0.459	0.479	0.439	0.459	0.457
	87	1.72	1.44	1.07	1.32	0.49	0.254	0.179	0.17	0.205	0.219	0.147	0.131	0.182	0.549	0.527	0.377	1.39	1.66	1.27	0.561	0.692	0.4027	0.537	0.479	0.373	0.422	0.43	0.449	0.396	0.451	0.453
	87.5	1.74	1.45	1.07	1.33	0.457	0.254	0.19	0.195	0.193	0.198	0.133	0.126	0.154	0.558	0.488	0.445	1.39	1.69	1.29	0.573	0.692	0.41227	0.517	0.468	0.349	0.413	0.399	0.449	0.411	0.456	0.468
	88	1.74	1.47	1.08	1.33	0.468	0.299	0.194	0.196	0.201	0.204	0.136	0.164	0.165	0.562	0.507	0.399	1.41	1.69	1.29	0.583	0.7	0.41617	0.566	0.448	0.37	0.423	0.428	0.482	0.338	0.47	0.457
	88.5	1.76	1.48	1.09	1.34	0.452	0.254	0.183	0.188	0.198	0.198	0.155	0.12	0.176	0.56	0.498	0.392	1.42	1.7	1.3	0.587	0.711	0.43127	0.531	0.444	0.378	0.385	0.407	0.465	0.391	0.449	0.44
	89	1.78	1.49	1.09	1.36	0.471	0.289	0.197	0.16	0.169	0.212	0.147	0.159	0.178	0.577	0.526	0.431	1.44	1.71	1.3	0.577	0.719	0.43384	0.537	0.467	0.338	0.433	0.407	0.462	0.406	0.449	0.472
	89.5	1.79	1.5	1.09	1.37	0.456	0.236	0.163	0.193	0.198	0.195	0.159	0.13	0.172	0.553	0.493	0.387	1.45	1.72	1.32	0.594	0.711	0.43555	0.514	0.47	0.385	0.381	0.442	0.46	0.402	0.479	0.399
	90	1.8	1.52	1.11	1.37	0.505	0.249	0.154	0.213	0.174	0.204	0.17	0.164	0.176	0.57	0.503	0.425	1.45	1.74	1.34	0.601	0.726	0.44975	0.545	0.489	0.383	0.369	0.428	0.468	0.416	0.463	0.451
	90.5	1.81	1.52	1.12	1.39	0.472	0.271	0.197	0.153	0.19	0.193	0.157	0.136	0.17	0.558	0.482	0.36	1.46	1.75	1.33	0.601	0.72	0.44627	0.514	0.465	0.39	0.399	0.433	0.475	0.409	0.461	0.451
	91	1.82	1.53	1.12	1.39	0.476	0.252	0.167	0.155	0.177	0.229	0.153	0.13	0.173	0.582	0.527	0.401	1.48	1.77	1.35	0.616	0.741	0.45877	0.531	0.438	0.357	0.465	0.433	0.474	0.406	0.404	0.476
	91.5	1.83	1.54	1.14	1.4	0.471	0.252	0.163	0.173	0.212	0.212	0.168	0.15	0.166	0.577	0.517	0.382	1.49	1.76	1.35	0.614	0.736	0.45709	0.534	0.43	0.37	0.425	0.441	0.468	0.464	0.449	0.428
	92	1.84	1.56	1.13	1.42	0.478	0.249	0.118	0.167	0.187	0.209	0.14	0.159	0.166	0.602	0.53	0.367	1.5	1.8	1.36	0.614	0.752	0.46646	0.528	0.459	0.385	0.381	0.424	0.451	0.381	0.454	0.462
	92.5	1.86	1.56	1.15	1.43	0.484	0.249	0.19	0.191	0.164	0.208	0.144	0.119	0.167	0.552	0.538	0.373	1.51	1.81	1.37	0.604	0.744	0.47299	0.561	0.504	0.357	0.443	0.422	0.492	0.434	0.439	0.442
	93	1.87	1.57	1.15	1.44	0.458	0.262	0.19	0.184	0.187	0.198	0.156	0.16	0.143	0.548	0.506	0.427	1.52	1.81	1.39	0.62	0.769	0.48129	0.572	0.47	0.36	0.423	0.422	0.469	0.434	0.444	0.476
	93.5	1.89	1.58	1.16	1.44	0.458	0.254	0.179	0.186	0.179	0.202	0.142	0.126	0.167	0.563	0.509	0.404	1.52	1.81	1.4	0.624	0.786	0.49093	0.517	0.47	0.355	0.425	0.437	0.482	0.376	0.454	0.447
	94	1.88	1.59	1.16	1.46	0.476	0.252	0.154	0.182	0.213	0.221	0.145	0.146	0.161	0.556	0.534	0.362	1.54	1.83	1.41	0.627	0.769	0.48632	0.52	0.44	0.419	0.4	0.411	0.466	0.404	0.447	0.397
	94.5	1.91	1.6	1.17	1.47	0.471	0.264	0.112	0.158	0.177	0.22	0.13	0.143	0.17	0.564	0.506	0.436	1.56	1.85	1.41	0.633	0.787	0.49572	0.54	0.452	0.375	0.4	0.38	0.481	0.414	0.454	0.46
	95	1.92	1.62	1.19	1.48	0.476	0.257	0.175	0.188	0.174	0.174	0.145	0.164	0.16	0.574	0.505	0.378	1.57	1.86	1.42	0.636	0.794	0.50102	0.567	0.477	0.41	0.41	0.424	0.448	0.397	0.442	0.468
	95.5	1.94	1.62	1.19	1.47	0.47	0.242	0.214	0.189	0.189	0.185	0.15	0.152	0.158	0.564	0.486	0.408	1.57	1.86	1.43	0.638	0.789	0.50829	0.542	0.422	0.383	0.38	0.413	0.46	0.404	0.456	0.472
	96	1.95	1.64	1.19	1.49	0.451	0.278	0.241	0.198	0.187	0.211	0.113	0.13	0.169	0.58	0.492	0.446	1.59	1.89	1.44	0.651	0.808	0.51303	0.516	0.45	0.38	0.422	0.437	0.479	0.456	0.442	0.444
	96.5	1.96	1.64	1.2	1.5	0.441	0.289	0.179	0.191	0.189	0.192	0.169	0.157	0.179	0.564	0.493	0.417	1.6	1.9	1.44	0.654	0.814	0.51799	0.575	0.448	0.385	0.44	0.437	0.445	0.419	0.442	0.421
	97	1.97	1.65	1.2	1.52	0.438	0.282	0.15	0.204	0.167	0.192	0.139	0.147	0.163	0.569	0.509	0.397	1.6	1.9	1.46	0.648	0.816	0.51497	0.549	0.474	0.362	0.383	0.428	0.472	0.414	0.466	0.46
	97.5	1.99	1.67	1.22	1.52	0.465	0.242	0.201	0.208	0.19	0.192	0.136	0.136	0.189	0.553	0.518	0.362	1.61	1.92	1.46	0.668	0.823	0.52725	0.527	0.458	0.383	0.411	0.378	0.442	0.441	0.41	0.424
	98	2	1.68	1.21	1.53	0.462	0.269	0.135	0.165	0.189	0.245	0.151	0.163	0.156	0.565	0.492	0.385	1.62	1.92	1.47	0.664	0.808	0.52524	0.546	0.467	0.335	0.393	0.468	0.484	0.411	0.482	0.492
	98.5	2	1.68	1.23	1.54	0.454	0.269	0.198	0.213	0.172	0.201	0.162	0.146	0.167	0.572	0.498	0.425	1.62	1.93	1.47	0.663	0.826	0.53709	0.538	0.465	0.329	0.395	0.428	0.457	0.411	0.464	0.433
	99	2.02	1.7	1.23	1.54	0.48	0.254	0.15	0.202	0.195	0.177	0.14	0.142	0.15	0.564	0.522	0.385	1.63	1.95	1.48	0.68	0.845	0.55041	0.544	0.438	0.357	0.378	0.43	0.465	0.448	0.432	0.457
	99.5	2.03	1.7	1.24	1.56	0.479	0.242	0.201	0.191	0.164	0.22	0.145	0.15	0.149	0.538	0.488	0.401	1.65	1.95	1.5	0.684	0.855	0.54921	0.542	0.45	0.37	0.406	0.373	0.479	0.411	0.499	0.472
	100	2.03	1.71	1.25	1.56	0.444	0.259	0.145	0.186	0.192	0.198	0.144	0.144	0.167	0.583	0.495	0.406	1.66	1.96	1.52	0.678	0.864	0.53973	0.538	0.446	0.344	0.429	0.426	0.446	0.407	0.454	0.447
	100.5	2.05	1.73	1.25	1.57	0.452	0.266	0.154	0.23	0.206	0.204	0.152	0.141	0.179	0.571	0.494	0.385	1.66	1.99	1.5	0.709	0.855	0.56145	0.509	0.424	0.341	0.383	0.399	0.457	0.421	0.477	0.438
	101	2.05	1.74	1.25	1.58	0.478	0.284	0.14	0.188	0.205	0.185	0.148	0.135	0.179	0.59	0.529	0.446	1.67	1.98	1.53	0.702	0.873	0.57306	0.538	0.469	0.338	0.424	0.432	0.44	0.423	0.464	0.451
	101.5	2.07	1.74	1.27	1.59	0.444	0.244	0.15	0.186	0.184	0.215	0.151	0.139	0.167	0.567	0.482	0.387	1.67	1.99	1.54	0.711	0.879	0.56716	0.545	0.476	0.39	0.38	0.399	0.454	0.419	0.444	0.447
	102	2.08	1.75	1.27	1.59	0.471	0.249	0.19	0.196	0.202	0.217	0.136	0.154	0.182	0.559	0.509	0.427	1.68	2	1.55	0.704	0.867	0.58084	0.523	0.454	0.368	0.44	0.449	0.451	0.402	0.434	0.472
	102.5	2.09	1.77	1.27	1.6	0.446	0.303	0.194	0.151	0.182	0.185	0.126	0.143	0.184	0.537	0.513	0.392	1.68	2.01	1.54	0.713	0.872	0.57829	0.529	0.472	0.38	0.383	0.395	0.434	0.443	0.426	0.472
	103	2.1	1.78	1.28	1.61	0.466	0.291	0.145	0.181	0.193	0.234	0.123	0.135	0.168	0.524	0.491	0.399	1.69	2.02	1.56	0.722	0.891	0.58691	0.547	0.416	0.314	0.369	0.434	0.442	0.443	0.452	0.488
	103.5	2.11	1.78	1.3	1.62	0.454	0.284	0.154	0.204	0.202	0.196	0.128	0.135	0.151	0.559	0.488	0.383	1.71	2.02	1.56	0.718	0.902	0.5878	0.56	0.452	0.329	0.369	0.376	0.462	0.394	0.442	0.445
	104	2.12	1.79	1.3	1.62	0.462	0.244	0.124	0.193	0.184	0.195	0.137	0.138	0.168	0.544	0.501	0.392	1.72	2.03	1.58	0.724	0.899	0.60202	0.489	0.488	0.341	0.38	0.395	0.477	0.407	0.418	0.46
	104.5	2.13	1.8	1.3	1.63	0.446	0.269	0.158	0.181	0.169	0.199	0.134	0.126	0.156	0.573	0.484	0.397	1.73	2.06	1.58	0.728	0.907	0.61068	0.537	0.444	0.344	0.42	0.435	0.434	0.416	0.461	0.391
	105	2.13	1.81	1.32	1.64	0.467	0.271	0.179	0.17	0.196	0.208	0.134	0.159	0.156	0.554	0.506	0.383	1.73	2.05	1.58	0.741	0.911	0.61528	0.545	0.476	0.346	0.374	0.403	0.457	0.399	0.429	0.455
	105.5	2.15	1.81	1.32	1.65	0.48	0.239	0.179	0.189	0.198	0.187	0.152	0.143	0.144	0.552	0.512	0.383	1.74	2.07	1.59	0.731	0.913	0.60774	0.539	0.467	0.415	0.437	0.409	0.457	0.407	0.407	0.472
	106	2.15	1.83	1.33	1.66	0.451	0.271	0.204	0.17	0.184	0.165	0.137	0.116	0.166	0.554	0.508	0.383	1.74	2.08	1.6	0.747	0.939	0.61956	0.526	0.438	0.375	0.389	0.413	0.411	0.404	0.449	0.505
	106.5	2.16	1.83	1.33	1.66	0.461	0.222	0.15	0.173	0.187	0.185	0.117	0.143	0.155	0.519	0.517	0.421	1.74	2.08	1.61	0.75	0.928	0.63164	0.51	0.454	0.36	0.391	0.401	0.463	0.399	0.426	0.424
	107	2.17	1.84	1.35	1.67	0.468	0.242	0.201	0.178	0.169	0.223	0.143	0.149	0.157	0.556	0.501	0.362	1.76	2.1	1.61	0.756	0.936	0.63166	0.528	0.495	0.383	0.389	0.401	0.448	0.399	0.396	0.426
	107.5	2.18	1.85	1.35	1.68	0.478	0.319	0.15	0.173	0.199	0.216	0.137	0.147	0.15	0.563	0.516	0.385	1.77	2.1	1.62	0.759	0.933	0.6396	0.543	0.483	0.373	0.385	0.422	0.469	0.384	0.459	0.482
	108	2.19	1.86	1.35	1.68	0.471	0.254	0.13	0.167	0.181	0.202	0.145	0.144	0.162	0.591	0.482	0.415	1.78	2.12	1.63	0.762	0.952	0.65032	0.533	0.479	0.352	0.374	0.357	0.425	0.428	0.447	0.478
	108.5	2.19	1.87	1.36	1.69	0.48	0.264	0.183	0.16	0.189	0.185	0.148	0.149	0.148	0.592	0.492	0.392	1.78	2.12	1.64	0.777	0.948	0.64324	0.512	0.456	0.326	0.424	0.387	0.429	0.362	0.468	0.474
	109	2.21	1.88	1.37	1.7	0.45	0.252	0.15	0.168	0.179	0.174	0.134	0.151	0.16	0.59	0.47	0.378	1.8	2.13	1.64	0.765	0.953	0.64833	0.515	0.454	0.329	0.406	0.367	0.445	0.404	0.413	0.431
	109.5	2.21	1.89	1.38	1.71	0.474	0.285	0.175	0.173	0.158	0.192	0.114	0.151	0.156	0.551	0.504	0.373	1.8	2.14	1.64	0.772	0.965	0.6607	0.516	0.441	0.413	0.382	0.439	0.43	0.432	0.416	0.436
	110	2.21	1.89	1.38	1.71	0.498	0.249	0.179	0.175	0.192	0.189	0.129	0.128	0.155	0.57	0.479	0.395	1.8	2.16	1.65	0.773	0.963	0.66409	0.525	0.443	0.357	0.393	0.437	0.429	0.423	0.427	0.419
	110.5	2.23	1.9	1.39	1.73	0.45	0.239	0.171	0.17	0.174	0.228	0.146	0.125	0.176	0.563	0.475	0.401	1.81	2.16	1.66	0.773	0.971	0.6692	0.536	0.407	0.329	0.401	0.401	0.42	0.441	0.452	0.399
	111	2.24	1.92	1.4	1.73	0.438	0.322	0.179	0.179	0.169	0.174	0.107	0.125	0.178	0.534	0.478	0.365	1.81	2.17	1.66	0.785	0.97	0.66657	0.519	0.427	0.344	0.372	0.411	0.507	0.439	0.475	0.419
	111.5	2.24	1.92	1.41	1.74	0.479	0.254	0.163	0.186	0.176	0.209	0.129	0.133	0.139	0.53	0.509	0.385	1.82	2.18	1.67	0.793	0.972	0.67781	0.506	0.472	0.329	0.378	0.422	0.467	0.381	0.429	0.451
	112	2.25	1.93	1.42	1.75	0.443	0.264	0.167	0.176	0.201	0.165	0.144	0.15	0.204	0.566	0.487	0.39	1.81	2.18	1.67	0.786	0.987	0.67695	0.495	0.437	0.352	0.395	0.446	0.442	0.404	0.459	0.402
	112.5	2.24	1.93	1.4	1.75	0.465	0.257	0.175	0.204	0.165	0.202	0.13	0.15	0.167	0.54	0.498	0.362	1.83	2.18	1.69	0.79	0.997	0.69136	0.519	0.424	0.365	0.386	0.43	0.406	0.384	0.429	0.445
	113	2.26	1.94	1.42	1.76	0.463	0.249	0.135	0.178	0.184	0.207	0.124	0.138	0.144	0.585	0.475	0.444	1.84	2.21	1.69	0.795	1	0.69059	0.512	0.45	0.352	0.389	0.401	0.418	0.441	0.454	0.464
	113.5	2.26	1.95	1.41	1.77	0.435	0.282	0.179	0.196	0.165	0.182	0.143	0.132	0.159	0.578	0.458	0.373	1.84	2.2	1.69	0.803	1.01	0.69659	0.533	0.446	0.307	0.38	0.419	0.447	0.399	0.449	0.453
	114	2.28	1.94	1.42	1.77	0.428	0.252	0.158	0.186	0.189	0.199	0.135	0.133	0.164	0.563	0.492	0.392	1.85	2.22	1.71	0.796	1.01	0.69675	0.559	0.439	0.317	0.346	0.405	0.462	0.397	0.41	0.426
	114.5	2.28	1.96	1.43	1.79	0.471	0.273	0.15	0.181	0.179	0.17	0.142	0.0968	0.151	0.571	0.495	0.39	1.85	2.22	1.7	0.797	1.02	0.6988	0.512	0.454	0.276	0.395	0.424	0.485	0.43	0.434	0.445
	115	2.29	1.97	1.44	1.8	0.465	0.273	0.163	0.17	0.174	0.193	0.133	0.143	0.145	0.579	0.456	0.363	1.86	2.23	1.71	0.806	1.01	0.69755	0.488	0.437	0.346	0.408	0.397	0.415	0.428	0.429	0.402
	115.5	2.29	1.97	1.45	1.8	0.452	0.262	0.13	0.212	0.202	0.201	0.126	0.125	0.17	0.571	0.472	0.375	1.87	2.23	1.7	0.816	1.02	0.70737	0.516	0.454	0.352	0.361	0.373	0.424	0.409	0.416	0.456
	116	2.29	1.98	1.45	1.81	0.433	0.264	0.124	0.165	0.189	0.181	0.122	0.141	0.159	0.561	0.543	0.387	1.87	2.23	1.72	0.813	1.02	0.71287	0.525	0.448	0.357	0.386	0.437	0.465	0.444	0.469	0.472
	116.5	2.29	1.99	1.46	1.82	0.426	0.264	0.171	0.157	0.177	0.177	0.134	0.132	0.157	0.55	0.507	0.442	1.87	2.25	1.73	0.81	1.03	0.72106	0.544	0.46	0.341	0.397	0.43	0.422	0.421	0.424	0.464
	117	2.31	1.99	1.46	1.83	0.469	0.264	0.154	0.148	0.165	0.204	0.112	0.147	0.15	0.566	0.501	0.395	1.87	2.25	1.73	0.827	1.01	0.72092	0.532	0.445	0.365	0.395	0.409	0.42	0.421	0.459	0.378
	117.5	2.32	1.99	1.47	1.84	0.471	0.285	0.171	0.16	0.195	0.202	0.148	0.15	0.164	0.498	0.519	0.36	1.89	2.27	1.73	0.837	1.04	0.72667	0.516	0.429	0.341	0.395	0.399	0.401	0.397	0.466	0.427
	118	2.32	2.01	1.47	1.85	0.433	0.274	0.154	0.175	0.171	0.195	0.151	0.13	0.165	0.536	0.472	0.408	1.89	2.28	1.75	0.83	1.04	0.7352	0.539	0.439	0.349	0.415	0.369	0.448	0.412	0.445	0.447
	118.5	2.32	2.01	1.48	1.86	0.473	0.317	0.135	0.182	0.187	0.219	0.153	0.139	0.156	0.549	0.527	0.41	1.89	2.27	1.74	0.831	1.05	0.73732	0.512	0.48	0.294	0.431	0.417	0.425	0.407	0.462	0.454
	119	2.32	2.01	1.48	1.86	0.456	0.287	0.167	0.171	0.158	0.221	0.127	0.118	0.151	0.569	0.507	0.346	1.9	2.28	1.74	0.847	1.05	0.73916	0.508	0.425	0.317	0.368	0.387	0.465	0.402	0.457	0.466
	119.5	2.33	2.02	1.49	1.87	0.463	0.259	0.171	0.178	0.171	0.185	0.127	0.131	0.158	0.533	0.5	0.332	1.91	2.29	1.75	0.84	1.07	0.74149	0.521	0.449	0.355	0.376	0.405	0.448	0.394	0.464	0.468
	120	2.33	2.02	1.5	1.88	0.469	0.269	0.167	0.157	0.162	0.205	0.136	0.136	0.136	0.566	0.509	0.385	1.91	2.3	1.75	0.838	1.06	0.74337	0.522	0.443	0.297	0.412	0.403	0.442	0.46	0.445	0.436
	120.5	2.34	2.03	1.5	1.89	0.466	0.285	0.179	0.162	0.174	0.195	0.128	0.128	0.155	0.543	0.52	0.417	1.91	2.32	1.75	0.854	1.06	0.75434	0.502	0.416	0.329	0.406	0.35	0.468	0.37	0.445	0.451
	121	2.35	2.03	1.5	1.9	0.446	0.297	0.158	0.17	0.193	0.163	0.14	0.143	0.156	0.564	0.512	0.397	1.92	2.33	1.76	0.852	1.06	0.74968	0.508	0.478	0.335	0.372	0.415	0.445	0.433	0.429	0.443
	121.5	2.34	2.03	1.5	1.92	0.444	0.257	0.187	0.199	0.195	0.187	0.14	0.142	0.168	0.57	0.49	0.402	1.91	2.31	1.77	0.86	1.06	0.75153	0.526	0.433	0.388	0.374	0.395	0.437	0.43	0.419	0.47
	122	2.34	2.04	1.52	1.91	0.437	0.257	0.154	0.175	0.184	0.189	0.138	0.141	0.172	0.579	0.473	0.373	1.93	2.33	1.77	0.863	1.08	0.75869	0.502	0.399	0.341	0.431	0.382	0.461	0.402	0.405	0.507
	122.5	2.34	2.05	1.52	1.92	0.47	0.297	0.163	0.184	0.198	0.205	0.133	0.139	0.145	0.586	0.488	0.37	1.92	2.33	1.78	0.869	1.08	0.76649	0.528	0.465	0.352	0.357	0.425	0.408	0.402	0.445	0.516
	123	2.34	2.05	1.52	1.94	0.466	0.295	0.163	0.163	0.158	0.181	0.121	0.115	0.139	0.592	0.45	0.373	1.92	2.34	1.77	0.868	1.08	0.77128	0.532	0.456	0.341	0.353	0.409	0.451	0.435	0.421	0.44
	123.5	2.35	2.05	1.52	1.95	0.431	0.274	0.14	0.171	0.156	0.213	0.139	0.131	0.156	0.575	0.453	0.423	1.93	2.34	1.78	0.879	1.09	0.76822	0.503	0.447	0.344	0.355	0.38	0.464	0.417	0.442	0.492
	124	2.34	2.06	1.53	1.95	0.477	0.285	0.14	0.182	0.196	0.207	0.134	0.13	0.16	0.573	0.497	0.378	1.93	2.34	1.78	0.861	1.09	0.77132	0.518	0.474	0.332	0.382	0.403	0.431	0.414	0.413	0.431
	124.5	2.35	2.06	1.54	1.96	0.455	0.282	0.14	0.16	0.151	0.202	0.142	0.125	0.158	0.565	0.474	0.383	1.94	2.36	1.79	0.868	1.08	0.78199	0.509	0.456	0.332	0.359	0.45	0.406	0.404	0.52	0.462
	125	2.35	2.07	1.54	1.97	0.444	0.274	0.194	0.191	0.169	0.199	0.106	0.126	0.168	0.535	0.46	0.375	1.95	2.35	1.79	0.876	1.1	0.77472	0.482	0.439	0.373	0.384	0.387	0.439	0.428	0.437	0.447
	125.5	2.35	2.07	1.54	1.98	0.453	0.278	0.0774	0.199	0.164	0.184	0.118	0.131	0.14	0.553	0.467	0.38	1.95	2.34	1.79	0.878	1.1	0.77498	0.548	0.443	0.363	0.417	0.399	0.417	0.428	0.442	0.415
	126	2.35	2.08	1.55	1.99	0.45	0.274	0.145	0.134	0.176	0.199	0.135	0.13	0.158	0.584	0.481	0.36	1.95	2.35	1.8	0.883	1.1	0.78306	0.515	0.483	0.357	0.392	0.391	0.434	0.376	0.44	0.447
	126.5	2.36	2.08	1.55	2	0.457	0.315	0.179	0.179	0.177	0.193	0.15	0.127	0.149	0.592	0.485	0.385	1.96	2.38	1.79	0.891	1.11	0.79213	0.539	0.465	0.335	0.366	0.393	0.467	0.43	0.459	0.447
	127	2.35	2.08	1.55	2	0.421	0.262	0.145	0.176	0.179	0.193	0.133	0.15	0.159	0.558	0.536	0.385	1.96	2.38	1.79	0.891	1.11	0.78695	0.529	0.485	0.314	0.427	0.387	0.494	0.439	0.432	0.47
	127.5	2.36	2.09	1.56	2.01	0.464	0.278	0.187	0.175	0.169	0.163	0.114	0.115	0.168	0.565	0.512	0.397	1.96	2.39	1.81	0.895	1.11	0.79756	0.534	0.443	0.329	0.382	0.358	0.431	0.407	0.419	0.429
	128	2.37	2.09	1.56	2.01	0.425	0.305	0.183	0.173	0.221	0.196	0.13	0.128	0.142	0.55	0.475	0.397	1.97	2.39	1.8	0.902	1.1	0.80046	0.496	0.452	0.36	0.397	0.409	0.42	0.43	0.419	0.443
	128.5	2.36	2.09	1.56	2.02	0.453	0.301	0.154	0.157	0.169	0.208	0.136	0.132	0.146	0.572	0.501	0.335	1.97	2.4	1.8	0.9	1.12	0.7895	0.517	0.447	0.308	0.366	0.43	0.44	0.424	0.435	0.46
	129	2.37	2.1	1.57	2.03	0.441	0.252	0.171	0.142	0.164	0.196	0.107	0.127	0.138	0.572	0.466	0.436	1.97	2.4	1.8	0.909	1.13	0.79812	0.554	0.466	0.335	0.376	0.417	0.465	0.437	0.413	0.464
	129.5	2.36	2.11	1.58	2.03	0.437	0.278	0.135	0.191	0.217	0.193	0.119	0.142	0.126	0.516	0.453	0.346	1.98	2.41	1.8	0.891	1.12	0.81443	0.525	0.439	0.357	0.403	0.389	0.424	0.437	0.473	0.424
	130	2.37	2.11	1.57	2.05	0.457	0.269	0.106	0.191	0.162	0.174	0.145	0.135	0.132	0.564	0.457	0.399	1.97	2.42	1.81	0.898	1.11	0.79542	0.503	0.437	0.332	0.357	0.395	0.41	0.428	0.416	0.481
	130.5	2.37	2.12	1.58	2.04	0.45	0.285	0.145	0.185	0.177	0.209	0.136	0.118	0.161	0.572	0.483	0.397	1.98	2.4	1.82	0.913	1.13	0.80898	0.486	0.423	0.317	0.348	0.411	0.456	0.439	0.432	0.488
	131	2.35	2.11	1.58	2.05	0.43	0.295	0.179	0.192	0.172	0.199	0.145	0.136	0.143	0.569	0.46	0.395	1.99	2.42	1.83	0.907	1.13	0.79452	0.545	0.451	0.349	0.39	0.428	0.422	0.452	0.455	0.407
	131.5	2.37	2.12	1.6	2.06	0.443	0.28	0.167	0.176	0.147	0.193	0.138	0.138	0.152	0.545	0.464	0.38	1.99	2.42	1.83	0.909	1.12	0.80406	0.534	0.456	0.304	0.384	0.385	0.429	0.417	0.437	0.434
	132	2.37	2.13	1.6	2.06	0.429	0.293	0.198	0.178	0.184	0.16	0.123	0.141	0.15	0.556	0.472	0.352	1.98	2.44	1.83	0.92	1.14	0.80879	0.5	0.441	0.326	0.348	0.399	0.445	0.435	0.424	0.454
	132.5	2.37	2.13	1.59	2.07	0.44	0.299	0.154	0.158	0.184	0.204	0.13	0.142	0.16	0.555	0.504	0.399	1.99	2.44	1.82	0.921	1.13	0.80569	0.527	0.437	0.376	0.357	0.367	0.419	0.421	0.427	0.458
	133	2.37	2.13	1.6	2.08	0.464	0.293	0.159	0.153	0.184	0.196	0.123	0.125	0.181	0.555	0.474	0.373	2	2.44	1.83	0.913	1.13	0.80461	0.5	0.473	0.294	0.378	0.378	0.434	0.424	0.411	0.434
	133.5	2.36	2.13	1.6	2.08	0.465	0.305	0.179	0.165	0.167	0.196	0.102	0.127	0.199	0.565	0.471	0.397	2	2.45	1.83	0.913	1.16	0.81257	0.524	0.466	0.36	0.378	0.397	0.42	0.444	0.437	0.464
	134	2.37	2.14	1.61	2.08	0.453	0.285	0.154	0.178	0.165	0.211	0.131	0.119	0.146	0.565	0.51	0.371	2.01	2.44	1.83	0.928	1.14	0.81491	0.512	0.437	0.32	0.368	0.393	0.455	0.452	0.447	0.471
	134.5	2.37	2.14	1.61	2.09	0.438	0.317	0.14	0.185	0.184	0.172	0.137	0.138	0.169	0.592	0.497	0.385	2	2.45	1.82	0.919	1.14	0.81263	0.521	0.445	0.355	0.361	0.411	0.449	0.439	0.467	0.454
	135	2.37	2.15	1.62	2.09	0.454	0.271	0.135	0.162	0.172	0.179	0.124	0.133	0.128	0.559	0.466	0.395	2	2.46	1.83	0.932	1.14	0.81088	0.546	0.445	0.352	0.355	0.393	0.47	0.409	0.422	0.483
	135.5	2.37	2.15	1.62	2.1	0.444	0.311	0.167	0.153	0.165	0.198	0.107	0.136	0.161	0.55	0.461	0.381	2	2.46	1.83	0.923	1.15	0.82174	0.518	0.46	0.323	0.346	0.407	0.447	0.407	0.45	0.452
	136	2.38	2.16	1.63	2.1	0.436	0.252	0.183	0.173	0.169	0.182	0.112	0.131	0.136	0.557	0.507	0.388	2.01	2.48	1.84	0.922	1.15	0.81809	0.51	0.449	0.357	0.368	0.441	0.412	0.4	0.462	0.445
	136.5	2.37	2.16	1.63	2.11	0.425	0.291	0.119	0.142	0.162	0.195	0.128	0.115	0.155	0.536	0.472	0.392	2.01	2.48	1.84	0.919	1.15	0.82166	0.501	0.449	0.352	0.361	0.399	0.415	0.419	0.405	0.405
	137	2.38	2.16	1.64	2.1	0.429	0.264	0.154	0.181	0.171	0.192	0.131	0.141	0.138	0.546	0.487	0.368	2.01	2.48	1.83	0.936	1.16	0.82435	0.505	0.447	0.365	0.368	0.428	0.445	0.419	0.419	0.447
	137.5	2.38	2.17	1.63	2.11	0.457	0.291	0.163	0.181	0.172	0.174	0.121	0.121	0.135	0.545	0.49	0.385	2.01	2.5	1.84	0.932	1.15	0.81652	0.517	0.429	0.385	0.348	0.399	0.431	0.421	0.432	0.424
	138	2.39	2.16	1.64	2.11	0.472	0.297	0.163	0.163	0.192	0.208	0.122	0.126	0.156	0.569	0.465	0.378	2	2.49	1.84	0.932	1.16	0.82169	0.544	0.447	0.355	0.394	0.407	0.426	0.446	0.411	0.481
	138.5	2.37	2.18	1.64	2.12	0.449	0.299	0.145	0.168	0.158	0.172	0.126	0.141	0.144	0.544	0.45	0.329	2.02	2.49	1.84	0.941	1.16	0.8298	0.534	0.431	0.349	0.38	0.409	0.45	0.467	0.419	0.462
	139	2.38	2.18	1.65	2.13	0.421	0.309	0.145	0.165	0.179	0.187	0.15	0.132	0.161	0.567	0.478	0.399	2.02	2.49	1.85	0.942	1.16	0.8193	0.521	0.464	0.314	0.392	0.387	0.459	0.446	0.48	0.464
	139.5	2.38	2.18	1.65	2.12	0.441	0.283	0.15	0.162	0.189	0.196	0.116	0.125	0.145	0.563	0.506	0.4	2.01	2.49	1.84	0.942	1.16	0.83227	0.539	0.417	0.347	0.359	0.417	0.449	0.431	0.432	0.445
	140	2.38	2.17	1.65	2.13	0.466	0.28	0.0693	0.153	0.19	0.212	0.133	0.138	0.157	0.571	0.472	0.392	2.02	2.51	1.84	0.948	1.16	0.82608	0.534	0.425	0.363	0.374	0.391	0.434	0.412	0.45	0.45
	140.5	2.38	2.19	1.65	2.13	0.437	0.287	0.15	0.171	0.177	0.201	0.122	0.132	0.151	0.562	0.486	0.381	2.01	2.48	1.85	0.94	1.17	0.827	0.504	0.451	0.338	0.357	0.411	0.441	0.421	0.427	0.42
	141	2.38	2.19	1.66	2.13	0.447	0.321	0.13	0.214	0.162	0.184	0.126	0.126	0.165	0.568	0.466	0.314	2.02	2.5	1.85	0.935	1.18	0.82381	0.526	0.435	0.347	0.357	0.448	0.437	0.428	0.45	0.487
	141.5	2.39	2.19	1.65	2.14	0.456	0.328	0.113	0.17	0.169	0.181	0.116	0.135	0.138	0.582	0.494	0.39	2.01	2.5	1.86	0.948	1.17	0.82882	0.511	0.441	0.338	0.422	0.378	0.45	0.405	0.378	0.445
	142	2.38	2.2	1.66	2.13	0.462	0.305	0.145	0.167	0.212	0.165	0.117	0.133	0.144	0.551	0.455	0.383	2.01	2.5	1.85	0.944	1.18	0.82636	0.53	0.449	0.323	0.368	0.387	0.449	0.419	0.44	0.454
	142.5	2.39	2.2	1.66	2.14	0.432	0.291	0.113	0.175	0.156	0.161	0.114	0.118	0.152	0.589	0.481	0.371	2.01	2.51	1.86	0.942	1.17	0.83031	0.542	0.433	0.317	0.397	0.407	0.441	0.453	0.424	0.469
	143	2.4	2.2	1.67	2.15	0.436	0.301	0.175	0.155	0.169	0.174	0.138	0.118	0.152	0.567	0.465	0.347	2.01	2.51	1.84	0.949	1.17	0.82976	0.475	0.423	0.365	0.376	0.369	0.484	0.437	0.442	0.477
	143.5	2.39	2.21	1.68	2.15	0.443	0.289	0.163	0.175	0.174	0.172	0.144	0.137	0.156	0.577	0.487	0.376	2	2.51	1.84	0.95	1.19	0.83804	0.524	0.489	0.358	0.368	0.395	0.447	0.422	0.424	0.447
	144	2.4	2.21	1.66	2.15	0.435	0.271	0.119	0.185	0.176	0.212	0.122	0.132	0.151	0.54	0.463	0.373	2.02	2.52	1.84	0.954	1.17	0.83506	0.511	0.427	0.349	0.421	0.411	0.419	0.44	0.478	0.46
	144.5	2.4	2.21	1.67	2.15	0.433	0.323	0.14	0.165	0.156	0.172	0.14	0.137	0.14	0.534	0.465	0.373	2.01	2.51	1.85	0.96	1.18	0.83493	0.52	0.443	0.323	0.344	0.389	0.479	0.426	0.442	0.46
	145	2.39	2.21	1.68	2.15	0.445	0.305	0.135	0.187	0.172	0.167	0.11	0.139	0.133	0.566	0.465	0.347	2.01	2.53	1.85	0.953	1.19	0.83598	0.527	0.421	0.338	0.378	0.405	0.466	0.405	0.442	0.443
	145.5	2.4	2.22	1.68	2.15	0.42	0.307	0.171	0.185	0.186	0.182	0.117	0.123	0.117	0.534	0.425	0.381	2.01	2.52	1.85	0.954	1.19	0.82773	0.505	0.441	0.376	0.414	0.385	0.452	0.437	0.435	0.422
	146	2.4	2.22	1.68	2.16	0.432	0.313	0.163	0.176	0.167	0.17	0.119	0.122	0.141	0.551	0.462	0.383	2.01	2.51	1.85	0.948	1.18	0.83201	0.517	0.455	0.347	0.376	0.367	0.458	0.407	0.438	0.477
	146.5	2.4	2.22	1.69	2.16	0.457	0.301	0.204	0.163	0.162	0.189	0.105	0.127	0.145	0.53	0.49	0.358	2.01	2.52	1.86	0.943	1.2	0.82665	0.493	0.437	0.311	0.366	0.378	0.45	0.446	0.455	0.46
	147	2.42	2.23	1.68	2.16	0.433	0.311	0.145	0.181	0.179	0.193	0.143	0.143	0.156	0.532	0.466	0.376	2.02	2.53	1.87	0.963	1.18	0.83137	0.51	0.435	0.36	0.384	0.419	0.417	0.422	0.405	0.441
	147.5	2.41	2.22	1.68	2.16	0.466	0.244	0.14	0.185	0.176	0.182	0.129	0.125	0.164	0.549	0.49	0.393	2.02	2.52	1.85	0.962	1.18	0.83792	0.52	0.462	0.326	0.382	0.427	0.436	0.435	0.464	0.458
	148	2.41	2.23	1.68	2.17	0.452	0.271	0.154	0.167	0.181	0.17	0.123	0.132	0.138	0.551	0.444	0.352	2.01	2.53	1.85	0.962	1.2	0.83437	0.498	0.397	0.317	0.362	0.395	0.46	0.407	0.46	0.392
	148.5	2.41	2.23	1.69	2.16	0.446	0.283	0.154	0.155	0.19	0.192	0.133	0.128	0.129	0.588	0.465	0.371	2.02	2.52	1.86	0.968	1.19	0.83715	0.537	0.437	0.332	0.364	0.376	0.447	0.414	0.424	0.471
	149	2.41	2.24	1.68	2.16	0.448	0.305	0.159	0.157	0.189	0.202	0.114	0.121	0.153	0.518	0.479	0.378	2.02	2.51	1.86	0.964	1.2	0.83627	0.504	0.478	0.378	0.374	0.389	0.431	0.373	0.422	0.436
	149.5	2.41	2.23	1.68	2.17	0.444	0.295	0.167	0.167	0.171	0.207	0.117	0.13	0.136	0.54	0.466	0.338	2.01	2.52	1.87	0.969	1.19	0.84226	0.504	0.435	0.335	0.382	0.429	0.417	0.44	0.422	0.436
	150	2.42	2.23	1.69	2.17	0.454	0.289	0.179	0.181	0.174	0.185	0.113	0.112	0.141	0.555	0.474	0.358	2.02	2.52	1.85	0.966	1.19	0.84079	0.504	0.464	0.347	0.384	0.383	0.408	0.438	0.445	0.481
	150.5	2.41	2.24	1.69	2.17	0.422	0.295	0.159	0.168	0.169	0.192	0.128	0.118	0.142	0.525	0.439	0.363	2	2.51	1.85	0.961	1.19	0.83505	0.536	0.421	0.329	0.346	0.423	0.424	0.424	0.438	0.448
	151	2.41	2.24	1.7	2.17	0.455	0.307	0.14	0.165	0.169	0.184	0.124	0.116	0.169	0.565	0.462	0.39	2.02	2.5	1.85	0.967	1.18	0.84707	0.522	0.404	0.323	0.346	0.413	0.457	0.419	0.427	0.432
	151.5	2.41	2.25	1.71	2.18	0.44	0.287	0.163	0.181	0.176	0.19	0.114	0.126	0.157	0.548	0.465	0.317	2.02	2.5	1.86	0.969	1.19	0.84097	0.504	0.447	0.352	0.401	0.376	0.426	0.4	0.462	0.425
	152	2.43	2.24	1.71	2.17	0.441	0.293	0.175	0.138	0.169	0.186	0.145	0.109	0.122	0.516	0.457	0.402	2.01	2.5	1.85	0.963	1.19	0.83898	0.526	0.453	0.371	0.416	0.358	0.438	0.451	0.416	0.439
	152.5	2.41	2.24	1.7	2.18	0.434	0.278	0.154	0.175	0.158	0.17	0.133	0.116	0.138	0.559	0.455	0.397	2.01	2.5	1.85	0.953	1.2	0.83792	0.508	0.421	0.363	0.37	0.408	0.441	0.429	0.476	0.456
	153	2.41	2.24	1.71	2.18	0.45	0.283	0.175	0.178	0.152	0.187	0.141	0.109	0.127	0.545	0.482	0.393	2.02	2.5	1.86	0.97	1.19	0.83686	0.536	0.431	0.329	0.38	0.395	0.414	0.455	0.45	0.436
	153.5	2.41	2.25	1.71	2.18	0.443	0.315	0.124	0.155	0.149	0.172	0.138	0.125	0.122	0.562	0.454	0.386	2.01	2.49	1.86	0.975	1.19	0.83931	0.508	0.419	0.344	0.364	0.402	0.419	0.422	0.457	0.448
	154	2.41	2.25	1.7	2.18	0.444	0.309	0.106	0.198	0.184	0.14	0.124	0.114	0.141	0.556	0.46	0.404	2.02	2.48	1.85	0.964	1.2	0.83717	0.516	0.495	0.329	0.408	0.421	0.441	0.431	0.422	0.432
	154.5	2.41	2.24	1.71	2.18	0.442	0.302	0.15	0.167	0.195	0.195	0.132	0.144	0.145	0.592	0.466	0.329	2.01	2.49	1.85	0.974	1.19	0.83652	0.514	0.385	0.304	0.384	0.431	0.444	0.397	0.435	0.487
	155	2.41	2.25	1.71	2.18	0.45	0.293	0.171	0.146	0.171	0.187	0.134	0.139	0.153	0.548	0.444	0.333	2	2.49	1.85	0.985	1.18	0.83935	0.479	0.439	0.358	0.372	0.421	0.455	0.481	0.481	0.441
	155.5	2.42	2.24	1.71	2.19	0.42	0.311	0.171	0.16	0.171	0.17	0.128	0.132	0.156	0.54	0.489	0.393	2.01	2.47	1.86	0.98	1.19	0.83339	0.481	0.425	0.344	0.364	0.41	0.429	0.429	0.416	0.452
	156	2.41	2.24	1.71	2.18	0.425	0.295	0.145	0.175	0.147	0.195	0.13	0.132	0.139	0.557	0.434	0.363	2.01	2.47	1.85	0.975	1.2	0.83614	0.514	0.484	0.381	0.412	0.393	0.447	0.471	0.422	0.458
	156.5	2.41	2.24	1.71	2.19	0.424	0.278	0.159	0.16	0.177	0.202	0.126	0.121	0.114	0.584	0.425	0.39	2	2.47	1.85	0.989	1.2	0.84019	0.492	0.453	0.335	0.388	0.414	0.47	0.424	0.433	0.418
	157	2.4	2.24	1.71	2.2	0.446	0.302	0.171	0.17	0.184	0.186	0.144	0.121	0.131	0.531	0.485	0.338	2	2.45	1.86	0.983	1.18	0.8429	0.52	0.447	0.301	0.382	0.421	0.439	0.405	0.43	0.469
	157.5	2.4	2.25	1.71	2.19	0.448	0.269	0.154	0.184	0.147	0.186	0.122	0.143	0.144	0.534	0.457	0.373	2	2.47	1.86	0.983	1.2	0.83993	0.517	0.413	0.341	0.374	0.383	0.429	0.429	0.385	0.519
	158	2.41	2.24	1.72	2.2	0.405	0.283	0.135	0.176	0.156	0.193	0.134	0.141	0.149	0.536	0.444	0.35	2	2.45	1.85	0.978	1.19	0.8407	0.504	0.431	0.338	0.384	0.416	0.444	0.435	0.425	0.452
	158.5	2.4	2.25	1.72	2.2	0.43	0.328	0.183	0.167	0.162	0.195	0.126	0.111	0.138	0.553	0.462	0.376	1.99	2.45	1.85	0.98	1.19	0.84286	0.527	0.429	0.344	0.346	0.406	0.431	0.435	0.5	0.432
	159	2.4	2.24	1.73	2.19	0.457	0.293	0.135	0.14	0.16	0.193	0.136	0.128	0.161	0.578	0.474	0.39	2	2.44	1.85	0.979	1.18	0.83876	0.495	0.427	0.335	0.38	0.367	0.439	0.457	0.419	0.439
	159.5	2.4	2.24	1.73	2.19	0.447	0.287	0.145	0.153	0.177	0.161	0.11	0.13	0.149	0.54	0.46	0.33	2	2.45	1.86	0.975	1.2	0.8466	0.501	0.41	0.358	0.366	0.41	0.441	0.412	0.43	0.445
	160	2.41	2.23	1.73	2.2	0.444	0.303	0.19	0.155	0.164	0.135	0.116	0.136	0.145	0.558	0.439	0.376	1.99	2.44	1.84	0.984	1.19	0.84666	0.52	0.443	0.333	0.382	0.393	0.464	0.415	0.419	0.441
	160.5	2.39	2.25	1.73	2.2	0.436	0.309	0.154	0.16	0.149	0.169	0.121	0.138	0.135	0.54	0.467	0.352	1.99	2.43	1.84	0.984	1.2	0.8522	0.529	0.451	0.333	0.37	0.395	0.461	0.403	0.425	0.445
	161	2.39	2.24	1.73	2.2	0.441	0.311	0.154	0.196	0.187	0.174	0.113	0.13	0.158	0.569	0.468	0.355	1.99	2.44	1.84	0.985	1.19	0.84978	0.543	0.421	0.323	0.39	0.398	0.423	0.429	0.4	0.456
	161.5	2.39	2.24	1.73	2.2	0.429	0.297	0.135	0.142	0.171	0.167	0.112	0.133	0.135	0.591	0.457	0.395	1.98	2.43	1.83	0.998	1.19	0.84722	0.498	0.437	0.333	0.349	0.381	0.447	0.392	0.448	0.479
	162	2.39	2.24	1.73	2.21	0.412	0.302	0.163	0.162	0.177	0.161	0.116	0.131	0.126	0.562	0.437	0.397	1.98	2.42	1.84	0.994	1.2	0.85005	0.568	0.439	0.304	0.376	0.416	0.458	0.374	0.427	0.45
	162.5	2.38	2.23	1.74	2.2	0.455	0.313	0.163	0.187	0.172	0.196	0.132	0.125	0.154	0.51	0.446	0.383	1.99	2.42	1.84	0.993	1.2	0.83972	0.519	0.423	0.294	0.376	0.391	0.439	0.374	0.462	0.465
	163	2.38	2.24	1.72	2.2	0.431	0.337	0.179	0.176	0.171	0.179	0.126	0.133	0.149	0.531	0.432	0.366	1.97	2.41	1.84	0.986	1.2	0.84778	0.498	0.427	0.311	0.368	0.419	0.438	0.407	0.474	0.461
	163.5	2.39	2.24	1.74	2.2	0.442	0.297	0.163	0.173	0.162	0.15	0.124	0.119	0.15	0.579	0.459	0.418	1.99	2.4	1.83	0.99	1.21	0.84927	0.53	0.433	0.347	0.388	0.404	0.414	0.435	0.433	0.461
	164	2.38	2.23	1.73	2.2	0.424	0.304	0.14	0.189	0.149	0.15	0.118	0.133	0.14	0.523	0.444	0.358	1.98	2.38	1.84	0.987	1.2	0.84406	0.507	0.421	0.338	0.37	0.45	0.431	0.41	0.397	0.479
	164.5	2.38	2.23	1.73	2.2	0.411	0.319	0.13	0.176	0.154	0.182	0.11	0.132	0.171	0.579	0.476	0.378	1.97	2.4	1.84	0.989	1.21	0.84435	0.501	0.421	0.317	0.399	0.429	0.444	0.424	0.414	0.479
	165	2.37	2.23	1.74	2.2	0.417	0.285	0.187	0.162	0.16	0.176	0.117	0.119	0.135	0.565	0.476	0.378	1.98	2.39	1.83	0.99	1.2	0.84655	0.519	0.425	0.358	0.399	0.381	0.485	0.444	0.453	0.467
	165.5	2.36	2.23	1.75	2.2	0.435	0.307	0.171	0.165	0.149	0.165	0.11	0.139	0.136	0.573	0.425	0.395	1.97	2.38	1.83	0.992	1.2	0.84796	0.512	0.437	0.308	0.419	0.385	0.438	0.436	0.448	0.467
	166	2.37	2.23	1.74	2.19	0.446	0.271	0.124	0.155	0.174	0.182	0.119	0.118	0.149	0.529	0.449	0.415	1.97	2.37	1.84	0.985	1.2	0.84885	0.494	0.468	0.304	0.337	0.387	0.43	0.433	0.445	0.434
	166.5	2.36	2.22	1.74	2.2	0.424	0.313	0.167	0.165	0.179	0.15	0.121	0.139	0.134	0.526	0.441	0.386	1.98	2.38	1.83	0.998	1.19	0.84405	0.503	0.415	0.308	0.364	0.387	0.47	0.395	0.462	0.441
	167	2.36	2.23	1.73	2.21	0.443	0.285	0.15	0.153	0.169	0.15	0.127	0.131	0.14	0.553	0.439	0.338	1.97	2.38	1.83	0.992	1.19	0.85709	0.492	0.419	0.28	0.414	0.418	0.455	0.449	0.44	0.425
	167.5	2.37	2.23	1.74	2.21	0.43	0.315	0.145	0.148	0.152	0.16	0.124	0.144	0.121	0.492	0.432	0.413	1.97	2.38	1.83	0.995	1.2	0.8439	0.478	0.402	0.327	0.364	0.423	0.426	0.446	0.433	0.454
	168	2.36	2.22	1.74	2.21	0.426	0.298	0.208	0.168	0.198	0.167	0.124	0.131	0.131	0.532	0.432	0.363	1.97	2.36	1.82	0.997	1.2	0.84943	0.501	0.434	0.344	0.353	0.425	0.438	0.426	0.483	0.434
	168.5	2.35	2.22	1.75	2.21	0.433	0.309	0.113	0.155	0.138	0.193	0.119	0.132	0.148	0.532	0.443	0.393	1.96	2.36	1.83	1.01	1.19	0.84788	0.494	0.47	0.347	0.364	0.416	0.446	0.403	0.43	0.467
	169	2.35	2.22	1.75	2.21	0.445	0.3	0.119	0.151	0.176	0.181	0.144	0.13	0.147	0.545	0.446	0.358	1.96	2.35	1.82	0.995	1.2	0.84138	0.516	0.445	0.273	0.399	0.396	0.443	0.395	0.427	0.473
	169.5	2.34	2.22	1.74	2.21	0.441	0.325	0.171	0.158	0.172	0.189	0.116	0.135	0.148	0.536	0.425	0.371	1.95	2.34	1.82	0.996	1.19	0.84624	0.528	0.404	0.311	0.388	0.425	0.444	0.436	0.433	0.465
	170	2.34	2.22	1.74	2.21	0.423	0.295	0.14	0.157	0.154	0.172	0.13	0.118	0.159	0.529	0.427	0.388	1.95	2.33	1.83	0.989	1.2	0.83737	0.516	0.429	0.352	0.39	0.381	0.394	0.457	0.443	0.463
	170.5	2.34	2.21	1.75	2.2	0.441	0.274	0.154	0.179	0.176	0.177	0.132	0.1	0.16	0.537	0.448	0.361	1.95	2.32	1.82	1	1.18	0.83926	0.481	0.429	0.33	0.396	0.381	0.448	0.412	0.469	0.481
	171	2.33	2.2	1.75	2.21	0.417	0.278	0.163	0.17	0.164	0.179	0.117	0.0985	0.149	0.498	0.459	0.338	1.94	2.33	1.82	0.994	1.19	0.8455	0.484	0.438	0.294	0.399	0.381	0.431	0.447	0.453	0.446
	171.5	2.32	2.21	1.74	2.2	0.423	0.347	0.13	0.136	0.16	0.152	0.134	0.125	0.14	0.52	0.474	0.434	1.95	2.32	1.8	0.981	1.19	0.83986	0.474	0.413	0.366	0.399	0.429	0.452	0.44	0.448	0.446
	172	2.33	2.22	1.74	2.2	0.448	0.317	0.159	0.163	0.162	0.182	0.114	0.149	0.148	0.564	0.425	0.407	1.93	2.31	1.82	0.984	1.2	0.83368	0.503	0.417	0.335	0.407	0.433	0.446	0.463	0.467	0.471
	172.5	2.32	2.21	1.74	2.21	0.426	0.323	0.135	0.146	0.16	0.172	0.132	0.116	0.15	0.511	0.451	0.35	1.94	2.31	1.8	0.99	1.2	0.84106	0.497	0.408	0.386	0.403	0.383	0.509	0.41	0.448	0.469
	173	2.32	2.2	1.75	2.21	0.423	0.323	0.13	0.148	0.145	0.172	0.117	0.116	0.153	0.536	0.432	0.388	1.95	2.31	1.8	0.995	1.18	0.83736	0.506	0.442	0.308	0.376	0.367	0.492	0.44	0.44	0.448
	173.5	2.32	2.2	1.74	2.2	0.379	0.308	0.171	0.13	0.16	0.163	0.119	0.132	0.141	0.518	0.42	0.344	1.94	2.3	1.8	0.992	1.18	0.84878	0.494	0.468	0.363	0.424	0.383	0.438	0.461	0.43	0.446
	174	2.32	2.2	1.74	2.2	0.418	0.311	0.145	0.15	0.171	0.167	0.121	0.13	0.143	0.527	0.42	0.327	1.93	2.29	1.8	0.996	1.18	0.85078	0.509	0.406	0.314	0.394	0.427	0.469	0.455	0.428	0.491
	174.5	2.3	2.21	1.73	2.2	0.421	0.31	0.14	0.151	0.173	0.156	0.121	0.125	0.123	0.529	0.446	0.358	1.91	2.3	1.8	0.988	1.19	0.84626	0.516	0.419	0.305	0.38	0.41	0.426	0.433	0.467	0.467
	175	2.3	2.2	1.75	2.2	0.424	0.298	0.15	0.144	0.176	0.184	0.142	0.131	0.133	0.546	0.448	0.383	1.92	2.28	1.8	0.995	1.2	0.84614	0.511	0.411	0.344	0.39	0.4	0.441	0.433	0.428	0.432
	175.5	2.31	2.19	1.75	2.21	0.415	0.337	0.159	0.151	0.156	0.193	0.102	0.111	0.138	0.535	0.451	0.355	1.92	2.26	1.8	1	1.18	0.85263	0.488	0.434	0.358	0.416	0.381	0.435	0.461	0.476	0.42
	176	2.3	2.19	1.75	2.21	0.43	0.278	0.135	0.153	0.156	0.182	0.112	0.121	0.157	0.538	0.411	0.341	1.92	2.28	1.8	0.99	1.18	0.85025	0.5	0.428	0.352	0.386	0.404	0.489	0.405	0.463	0.473
	176.5	2.3	2.2	1.75	2.21	0.423	0.334	0.113	0.146	0.125	0.16	0.11	0.115	0.148	0.529	0.441	0.368	1.92	2.26	1.79	0.994	1.2	0.84109	0.506	0.393	0.324	0.364	0.427	0.475	0.431	0.435	0.499
	177	2.29	2.19	1.75	2.21	0.459	0.287	0.175	0.144	0.158	0.187	0.122	0.127	0.149	0.567	0.411	0.378	1.92	2.26	1.79	0.997	1.18	0.84336	0.492	0.425	0.35	0.39	0.434	0.481	0.433	0.465	0.455
	177.5	2.31	2.19	1.75	2.22	0.431	0.332	0.159	0.162	0.167	0.182	0.121	0.119	0.143	0.515	0.439	0.361	1.91	2.26	1.8	0.992	1.19	0.85279	0.488	0.383	0.368	0.394	0.42	0.449	0.457	0.438	0.467
	178	2.29	2.19	1.75	2.22	0.444	0.321	0.163	0.144	0.167	0.186	0.136	0.121	0.131	0.533	0.425	0.395	1.91	2.25	1.78	0.992	1.18	0.84067	0.512	0.415	0.333	0.37	0.438	0.438	0.427	0.448	0.465
	178.5	2.28	2.18	1.76	2.21	0.429	0.321	0.154	0.15	0.16	0.169	0.119	0.136	0.148	0.528	0.418	0.347	1.91	2.23	1.78	0.978	1.19	0.84261	0.486	0.44	0.35	0.396	0.389	0.471	0.429	0.43	0.448
	179	2.28	2.18	1.76	2.21	0.399	0.291	0.163	0.153	0.181	0.195	0.105	0.123	0.135	0.52	0.432	0.35	1.91	2.23	1.8	0.994	1.19	0.83763	0.549	0.411	0.366	0.398	0.406	0.421	0.405	0.438	0.491
	179.5	2.28	2.18	1.74	2.21	0.422	0.302	0.113	0.146	0.174	0.17	0.141	0.115	0.14	0.546	0.429	0.409	1.9	2.23	1.77	1	1.19	0.8393	0.483	0.459	0.321	0.386	0.425	0.444	0.438	0.451	0.499
	180	2.28	2.17	1.75	2.21	0.435	0.308	0.145	0.126	0.158	0.167	0.126	0.127	0.139	0.556	0.403	0.381	1.9	2.22	1.79	0.991	1.18	0.83424	0.505	0.434	0.355	0.386	0.406	0.476	0.427	0.463	0.467
	180.5	2.27	2.18	1.75	2.21	0.433	0.337	0.0929	0.179	0.167	0.152	0.118	0.125	0.132	0.555	0.42	0.371	1.89	2.22	1.77	0.991	1.18	0.84454	0.524	0.388	0.339	0.4	0.418	0.448	0.42	0.474	0.461
	181	2.26	2.17	1.74	2.2	0.414	0.319	0.135	0.142	0.147	0.176	0.106	0.126	0.134	0.555	0.465	0.413	1.9	2.2	1.77	0.987	1.18	0.84432	0.528	0.466	0.368	0.372	0.408	0.481	0.415	0.46	0.463
	181.5	2.27	2.17	1.74	2.21	0.378	0.302	0.204	0.173	0.167	0.16	0.118	0.136	0.143	0.52	0.441	0.363	1.89	2.2	1.76	1	1.18	0.84228	0.458	0.415	0.378	0.428	0.365	0.474	0.424	0.425	0.459
	182	2.27	2.17	1.75	2.2	0.428	0.341	0.183	0.187	0.173	0.179	0.13	0.119	0.136	0.506	0.439	0.352	1.89	2.2	1.78	0.993	1.18	0.84342	0.521	0.423	0.386	0.368	0.436	0.462	0.422	0.474	0.465
	182.5	2.26	2.17	1.74	2.21	0.404	0.291	0.179	0.17	0.167	0.174	0.133	0.103	0.148	0.535	0.446	0.355	1.88	2.18	1.77	0.989	1.17	0.84787	0.473	0.45	0.339	0.407	0.429	0.528	0.453	0.453	0.493
	183	2.25	2.16	1.75	2.21	0.432	0.321	0.145	0.151	0.156	0.167	0.126	0.111	0.157	0.534	0.427	0.398	1.88	2.18	1.76	0.987	1.17	0.85122	0.535	0.436	0.378	0.368	0.44	0.475	0.42	0.467	0.478
	183.5	2.25	2.17	1.75	2.21	0.422	0.287	0.135	0.151	0.143	0.187	0.142	0.125	0.126	0.516	0.441	0.336	1.87	2.17	1.77	1	1.18	0.84906	0.521	0.408	0.352	0.372	0.42	0.484	0.461	0.494	0.459
	184	2.25	2.17	1.75	2.21	0.424	0.319	0.163	0.134	0.14	0.182	0.105	0.0919	0.151	0.522	0.424	0.358	1.88	2.18	1.76	0.997	1.16	0.84442	0.496	0.406	0.378	0.372	0.457	0.42	0.449	0.505	0.486
	184.5	2.25	2.16	1.75	2.2	0.424	0.296	0.135	0.13	0.143	0.156	0.118	0.145	0.136	0.541	0.444	0.376	1.89	2.17	1.76	0.992	1.17	0.85225	0.515	0.438	0.339	0.405	0.423	0.433	0.436	0.472	0.455
	185	2.25	2.16	1.76	2.21	0.398	0.328	0.145	0.155	0.164	0.172	0.128	0.133	0.142	0.499	0.417	0.35	1.87	2.16	1.76	0.99	1.19	0.84865	0.494	0.444	0.317	0.431	0.412	0.489	0.466	0.472	0.492
	185.5	2.24	2.16	1.75	2.21	0.455	0.311	0.159	0.168	0.136	0.169	0.137	0.127	0.134	0.528	0.417	0.336	1.86	2.17	1.74	0.992	1.17	0.85011	0.5	0.421	0.339	0.38	0.454	0.462	0.447	0.501	0.446
	186	2.24	2.15	1.75	2.21	0.423	0.308	0.183	0.172	0.14	0.165	0.11	0.132	0.149	0.534	0.422	0.386	1.87	2.15	1.75	0.999	1.17	0.84775	0.496	0.376	0.347	0.407	0.39	0.446	0.385	0.465	0.486
	186.5	2.24	2.15	1.75	2.2	0.425	0.33	0.175	0.16	0.173	0.177	0.0958	0.127	0.135	0.495	0.429	0.368	1.87	2.15	1.74	0.985	1.16	0.85682	0.488	0.4	0.368	0.374	0.39	0.46	0.445	0.47	0.467
	187	2.22	2.15	1.75	2.21	0.423	0.33	0.14	0.167	0.154	0.184	0.121	0.127	0.144	0.538	0.441	0.35	1.86	2.14	1.75	0.992	1.17	0.86055	0.496	0.434	0.333	0.409	0.412	0.416	0.431	0.477	0.492
	187.5	2.23	2.15	1.75	2.2	0.448	0.306	0.13	0.14	0.178	0.177	0.148	0.137	0.129	0.571	0.433	0.336	1.85	2.14	1.75	0.984	1.17	0.84589	0.488	0.388	0.314	0.409	0.422	0.494	0.445	0.49	0.507
	188	2.23	2.15	1.76	2.2	0.399	0.298	0.163	0.158	0.167	0.182	0.136	0.127	0.139	0.556	0.422	0.358	1.86	2.13	1.73	0.988	1.18	0.85057	0.508	0.406	0.347	0.412	0.433	0.498	0.474	0.43	0.482
	188.5	2.22	2.15	1.76	2.2	0.424	0.31	0.14	0.153	0.147	0.199	0.117	0.133	0.159	0.522	0.446	0.35	1.86	2.12	1.73	0.998	1.18	0.84789	0.488	0.466	0.265	0.382	0.449	0.469	0.434	0.483	0.516
	189	2.22	2.14	1.75	2.2	0.396	0.302	0.15	0.15	0.156	0.163	0.132	0.136	0.142	0.523	0.456	0.374	1.86	2.13	1.73	0.989	1.16	0.8549	0.5	0.426	0.305	0.362	0.429	0.463	0.459	0.49	0.49
	189.5	2.21	2.16	1.75	2.2	0.419	0.319	0.167	0.175	0.154	0.177	0.114	0.125	0.139	0.52	0.426	0.358	1.85	2.12	1.73	0.994	1.17	0.85763	0.475	0.43	0.317	0.409	0.412	0.509	0.472	0.465	0.532
	190	2.21	2.14	1.75	2.2	0.413	0.3	0.0929	0.165	0.154	0.181	0.129	0.122	0.144	0.522	0.448	0.395	1.84	2.12	1.74	0.99	1.16	0.84939	0.52	0.491	0.361	0.416	0.383	0.501	0.424	0.496	0.486
	190.5	2.2	2.14	1.75	2.2	0.387	0.332	0.163	0.162	0.179	0.154	0.113	0.125	0.15	0.519	0.402	0.336	1.86	2.1	1.71	0.991	1.16	0.84497	0.496	0.383	0.311	0.392	0.429	0.498	0.447	0.494	0.501
	191	2.21	2.14	1.75	2.2	0.434	0.298	0.119	0.172	0.134	0.187	0.114	0.122	0.139	0.528	0.424	0.376	1.85	2.08	1.72	0.991	1.17	0.84858	0.491	0.455	0.327	0.396	0.451	0.457	0.436	0.552	0.523
	191.5	2.2	2.14	1.76	2.2	0.412	0.304	0.145	0.138	0.171	0.176	0.122	0.137	0.139	0.549	0.405	0.381	1.83	2.09	1.71	0.988	1.16	0.85074	0.477	0.411	0.265	0.384	0.424	0.46	0.434	0.494	0.484
	192	2.2	2.13	1.76	2.19	0.423	0.347	0.171	0.138	0.154	0.131	0.139	0.144	0.145	0.523	0.44	0.407	1.83	2.1	1.73	0.987	1.16	0.84624	0.483	0.381	0.347	0.358	0.436	0.472	0.427	0.47	0.495
	192.5	2.19	2.13	1.75	2.2	0.427	0.285	0.154	0.146	0.127	0.177	0.124	0.121	0.14	0.532	0.436	0.327	1.83	2.07	1.72	1.01	1.16	0.84667	0.494	0.419	0.355	0.39	0.454	0.465	0.427	0.513	0.534
	193	2.19	2.12	1.75	2.2	0.401	0.33	0.119	0.167	0.147	0.154	0.105	0.127	0.129	0.541	0.4	0.363	1.84	2.08	1.72	0.997	1.17	0.85371	0.503	0.404	0.341	0.379	0.459	0.463	0.438	0.488	0.484
	193.5	2.19	2.13	1.75	2.2	0.4	0.3	0.175	0.17	0.134	0.16	0.11	0.0969	0.117	0.531	0.42	0.344	1.83	2.06	1.71	0.993	1.15	0.83832	0.493	0.417	0.28	0.418	0.435	0.418	0.438	0.474	0.494
	194	2.19	2.13	1.75	2.19	0.429	0.33	0.119	0.157	0.192	0.169	0.135	0.115	0.128	0.537	0.443	0.381	1.83	2.06	1.7	0.993	1.16	0.83728	0.47	0.393	0.358	0.392	0.472	0.485	0.413	0.481	0.521
	194.5	2.19	2.13	1.74	2.19	0.414	0.285	0.175	0.175	0.134	0.169	0.135	0.127	0.153	0.504	0.441	0.358	1.83	2.03	1.72	0.986	1.17	0.83972	0.497	0.406	0.361	0.418	0.438	0.506	0.449	0.436	0.478
	195	2.18	2.12	1.75	2.19	0.456	0.293	0.124	0.138	0.167	0.176	0.132	0.143	0.132	0.482	0.44	0.327	1.83	2.04	1.7	0.997	1.15	0.84703	0.505	0.383	0.321	0.4	0.416	0.463	0.44	0.46	0.499
	195.5	2.18	2.11	1.75	2.19	0.43	0.319	0.159	0.172	0.151	0.161	0.118	0.126	0.135	0.514	0.422	0.388	1.81	2.03	1.71	0.998	1.16	0.84602	0.465	0.444	0.314	0.4	0.472	0.459	0.427	0.47	0.482
	196	2.18	2.12	1.75	2.19	0.439	0.332	0.171	0.179	0.152	0.158	0.112	0.123	0.119	0.505	0.453	0.388	1.82	2.04	1.7	0.979	1.15	0.84142	0.497	0.434	0.333	0.421	0.412	0.499	0.47	0.472	0.478
	196.5	2.17	2.12	1.76	2.18	0.423	0.325	0.159	0.146	0.158	0.17	0.121	0.121	0.135	0.551	0.454	0.411	1.83	2.04	1.71	0.985	1.16	0.84642	0.502	0.43	0.374	0.409	0.461	0.467	0.449	0.443	0.516
	197	2.17	2.1	1.75	2.19	0.415	0.289	0.113	0.163	0.156	0.148	0.132	0.118	0.123	0.524	0.417	0.369	1.81	2.02	1.69	0.985	1.14	0.84836	0.488	0.407	0.314	0.416	0.442	0.469	0.436	0.479	0.478
	197.5	2.17	2.11	1.75	2.19	0.427	0.291	0.175	0.172	0.156	0.158	0.141	0.136	0.159	0.494	0.406	0.393	1.82	2.02	1.69	0.989	1.15	0.84893	0.511	0.409	0.324	0.392	0.427	0.514	0.46	0.481	0.507
	198	2.16	2.11	1.76	2.19	0.424	0.314	0.163	0.158	0.181	0.177	0.122	0.118	0.135	0.51	0.426	0.374	1.82	2.01	1.68	0.989	1.15	0.84554	0.511	0.428	0.339	0.392	0.429	0.502	0.472	0.463	0.494
	198.5	2.16	2.1	1.75	2.19	0.415	0.312	0.106	0.176	0.14	0.161	0.122	0.143	0.141	0.518	0.411	0.376	1.81	2	1.68	0.995	1.15	0.85018	0.537	0.379	0.353	0.413	0.438	0.484	0.472	0.47	0.484
	199	2.16	2.1	1.75	2.18	0.445	0.31	0.175	0.136	0.151	0.195	0.151	0.126	0.153	0.519	0.386	0.361	1.79	2.02	1.68	0.991	1.15	0.84749	0.48	0.404	0.371	0.392	0.451	0.507	0.388	0.472	0.503
	199.5	2.16	2.1	1.76	2.18	0.416	0.315	0.175	0.148	0.136	0.19	0.136	0.1	0.145	0.489	0.409	0.35	1.81	1.99	1.68	0.986	1.16	0.84295	0.517	0.422	0.35	0.425	0.418	0.488	0.445	0.523	0.512
	200	2.16	2.11	1.74	2.18	0.397	0.312	0.135	0.153	0.156	0.15	0.107	0.134	0.152	0.524	0.428	0.379	1.81	1.98	1.67	0.983	1.15	0.84475	0.517	0.422	0.298	0.411	0.469	0.514	0.427	0.552	0.492
	200.5	2.16	2.09	1.75	2.19	0.402	0.332	0.14	0.158	0.145	0.182	0.151	0.131	0.145	0.519	0.392	0.333	1.8	1.98	1.67	0.988	1.14	0.83781	0.496	0.417	0.273	0.377	0.461	0.502	0.46	0.475	0.499
	201	2.15	2.09	1.75	2.18	0.422	0.302	0.0999	0.148	0.162	0.158	0.123	0.149	0.131	0.477	0.433	0.374	1.8	1.98	1.68	0.98	1.15	0.84271	0.491	0.4	0.353	0.425	0.451	0.515	0.415	0.495	0.529
	201.5	2.14	2.1	1.74	2.17	0.422	0.323	0.145	0.172	0.173	0.181	0.118	0.141	0.14	0.541	0.429	0.402	1.79	1.96	1.66	0.977	1.14	0.83545	0.499	0.448	0.315	0.421	0.435	0.503	0.48	0.456	0.509
	202	2.14	2.09	1.74	2.18	0.4	0.272	0.171	0.184	0.162	0.17	0.135	0.119	0.141	0.528	0.424	0.318	1.79	1.96	1.67	0.983	1.15	0.84889	0.504	0.422	0.311	0.394	0.474	0.507	0.429	0.477	0.503
	202.5	2.14	2.09	1.74	2.18	0.42	0.304	0.14	0.15	0.156	0.177	0.143	0.127	0.127	0.483	0.406	0.353	1.79	1.98	1.66	0.969	1.14	0.83595	0.477	0.395	0.28	0.394	0.447	0.491	0.425	0.52	0.532
	203	2.14	2.09	1.74	2.17	0.435	0.304	0.179	0.148	0.13	0.163	0.128	0.121	0.166	0.543	0.413	0.376	1.78	1.97	1.65	0.984	1.16	0.83668	0.485	0.381	0.336	0.435	0.469	0.481	0.464	0.49	0.534
	203.5	2.15	2.08	1.74	2.18	0.434	0.312	0.163	0.188	0.147	0.156	0.117	0.127	0.123	0.508	0.448	0.358	1.78	1.96	1.66	0.971	1.15	0.84098	0.504	0.424	0.318	0.418	0.469	0.503	0.432	0.537	0.507
	204	2.14	2.08	1.75	2.17	0.406	0.308	0.14	0.158	0.171	0.148	0.119	0.13	0.121	0.488	0.448	0.339	1.79	1.94	1.65	0.97	1.13	0.84919	0.488	0.452	0.339	0.402	0.444	0.523	0.458	0.47	0.496
	204.5	2.13	2.08	1.75	2.17	0.429	0.281	0.183	0.153	0.162	0.154	0.124	0.122	0.128	0.527	0.424	0.353	1.78	1.95	1.65	0.972	1.16	0.83844	0.504	0.388	0.318	0.414	0.482	0.528	0.454	0.481	0.505
	205	2.13	2.07	1.74	2.17	0.414	0.327	0.175	0.17	0.173	0.167	0.107	0.128	0.145	0.479	0.376	0.374	1.78	1.94	1.64	0.974	1.15	0.8433	0.48	0.395	0.336	0.404	0.471	0.51	0.427	0.481	0.5
	205.5	2.13	2.08	1.74	2.18	0.429	0.302	0.194	0.158	0.169	0.142	0.126	0.136	0.152	0.533	0.408	0.366	1.78	1.93	1.66	0.97	1.14	0.84331	0.511	0.407	0.298	0.409	0.482	0.523	0.445	0.468	0.536
	206	2.13	2.07	1.73	2.18	0.451	0.312	0.159	0.144	0.166	0.165	0.113	0.131	0.139	0.548	0.441	0.363	1.78	1.93	1.64	0.975	1.14	0.84162	0.46	0.388	0.361	0.396	0.461	0.532	0.443	0.52	0.536
	206.5	2.13	2.08	1.74	2.17	0.419	0.317	0.171	0.142	0.162	0.176	0.147	0.111	0.131	0.519	0.419	0.353	1.78	1.91	1.64	0.973	1.14	0.83106	0.523	0.413	0.33	0.421	0.447	0.521	0.443	0.53	0.579
	207	2.12	2.06	1.73	2.17	0.454	0.302	0.13	0.163	0.174	0.17	0.13	0.13	0.132	0.493	0.382	0.379	1.76	1.92	1.64	0.973	1.13	0.84151	0.52	0.395	0.35	0.39	0.447	0.483	0.434	0.518	0.522
	207.5	2.12	2.06	1.73	2.17	0.42	0.283	0.171	0.132	0.153	0.15	0.13	0.125	0.132	0.493	0.4	0.33	1.77	1.92	1.63	0.974	1.14	0.82822	0.475	0.428	0.347	0.383	0.451	0.502	0.472	0.497	0.503
	208	2.11	2.06	1.73	2.17	0.426	0.315	0.15	0.167	0.125	0.167	0.112	0.0969	0.138	0.53	0.404	0.344	1.77	1.9	1.63	0.977	1.14	0.83109	0.47	0.407	0.305	0.425	0.522	0.474	0.438	0.461	0.531
	208.5	2.12	2.06	1.74	2.17	0.434	0.327	0.154	0.158	0.154	0.179	0.123	0.116	0.142	0.521	0.386	0.347	1.75	1.9	1.62	0.972	1.13	0.84406	0.513	0.393	0.324	0.428	0.439	0.518	0.466	0.463	0.531
	209	2.11	2.06	1.74	2.17	0.4	0.296	0.14	0.165	0.169	0.167	0.118	0.14	0.163	0.522	0.402	0.344	1.75	1.89	1.63	0.967	1.13	0.83675	0.52	0.409	0.333	0.4	0.406	0.534	0.454	0.501	0.507
	209.5	2.11	2.05	1.74	2.16	0.435	0.314	0.14	0.15	0.158	0.17	0.113	0.14	0.135	0.509	0.441	0.35	1.76	1.89	1.62	0.965	1.13	0.84964	0.52	0.42	0.358	0.437	0.454	0.504	0.48	0.505	0.539
	210	2.11	2.06	1.74	2.16	0.407	0.306	0.145	0.176	0.162	0.182	0.11	0.109	0.15	0.516	0.394	0.361	1.74	1.88	1.62	0.962	1.13	0.84036	0.458	0.369	0.318	0.413	0.492	0.5	0.488	0.501	0.496
	210.5	2.1	2.06	1.74	2.16	0.379	0.308	0.159	0.144	0.166	0.184	0.134	0.138	0.14	0.518	0.417	0.318	1.75	1.88	1.61	0.972	1.13	0.83626	0.493	0.409	0.291	0.405	0.458	0.509	0.495	0.518	0.546
	211	2.1	2.04	1.73	2.16	0.425	0.314	0.14	0.15	0.122	0.17	0.135	0.125	0.124	0.513	0.421	0.327	1.75	1.86	1.63	0.974	1.14	0.84371	0.477	0.407	0.324	0.404	0.468	0.531	0.458	0.482	0.531
	211.5	2.11	2.06	1.74	2.16	0.415	0.349	0.145	0.173	0.162	0.181	0.112	0.115	0.142	0.499	0.426	0.386	1.73	1.89	1.62	0.979	1.11	0.84382	0.488	0.388	0.318	0.411	0.484	0.501	0.441	0.488	0.488
	212	2.1	2.06	1.74	2.16	0.408	0.294	0.154	0.16	0.162	0.172	0.117	0.132	0.156	0.537	0.419	0.356	1.73	1.85	1.61	0.975	1.13	0.84322	0.51	0.395	0.324	0.435	0.463	0.506	0.462	0.495	0.496
	212.5	2.08	2.05	1.73	2.16	0.403	0.317	0.15	0.167	0.158	0.158	0.133	0.126	0.129	0.551	0.411	0.305	1.74	1.85	1.62	0.97	1.12	0.84385	0.492	0.411	0.336	0.45	0.465	0.517	0.434	0.503	0.537
	213	2.08	2.05	1.73	2.15	0.4	0.3	0.135	0.158	0.167	0.17	0.123	0.114	0.144	0.515	0.413	0.4	1.73	1.85	1.6	0.967	1.12	0.83532	0.488	0.391	0.353	0.435	0.46	0.53	0.484	0.486	0.529
	213.5	2.09	2.04	1.73	2.16	0.447	0.291	0.19	0.175	0.171	0.165	0.124	0.126	0.144	0.486	0.409	0.35	1.72	1.86	1.61	0.972	1.11	0.8334	0.465	0.404	0.333	0.392	0.47	0.565	0.425	0.524	0.549
	214	2.07	2.03	1.73	2.15	0.406	0.315	0.19	0.144	0.158	0.16	0.119	0.106	0.151	0.531	0.396	0.333	1.73	1.85	1.6	0.974	1.12	0.83428	0.448	0.422	0.35	0.438	0.46	0.554	0.449	0.459	0.502
	214.5	2.07	2.03	1.73	2.15	0.42	0.314	0.179	0.13	0.13	0.174	0.146	0.131	0.144	0.498	0.44	0.358	1.72	1.83	1.59	0.966	1.12	0.83396	0.499	0.45	0.333	0.4	0.449	0.517	0.512	0.534	0.549
	215	2.09	2.03	1.72	2.15	0.404	0.281	0.135	0.142	0.143	0.163	0.13	0.125	0.15	0.521	0.411	0.363	1.73	1.82	1.59	0.97	1.11	0.82654	0.482	0.43	0.324	0.422	0.474	0.561	0.443	0.488	0.536
	215.5	2.07	2.03	1.73	2.16	0.414	0.306	0.14	0.144	0.184	0.163	0.128	0.135	0.161	0.516	0.384	0.327	1.73	1.83	1.59	0.976	1.11	0.83393	0.464	0.418	0.315	0.406	0.458	0.518	0.445	0.501	0.534
	216	2.08	2.03	1.73	2.15	0.402	0.296	0.124	0.14	0.156	0.167	0.133	0.115	0.15	0.488	0.406	0.281	1.71	1.81	1.59	0.969	1.12	0.83486	0.495	0.374	0.321	0.398	0.492	0.54	0.449	0.526	0.561
	216.5	2.07	2.02	1.73	2.15	0.407	0.285	0.183	0.167	0.149	0.158	0.129	0.143	0.145	0.496	0.39	0.356	1.71	1.81	1.59	0.975	1.11	0.83023	0.493	0.404	0.327	0.393	0.517	0.584	0.52	0.534	0.518
	217	2.07	2.03	1.73	2.15	0.42	0.285	0.124	0.151	0.162	0.176	0.122	0.114	0.133	0.503	0.422	0.347	1.72	1.81	1.58	0.958	1.12	0.82931	0.48	0.393	0.291	0.4	0.486	0.577	0.468	0.506	0.546
	217.5	2.06	2.03	1.73	2.15	0.414	0.312	0.201	0.144	0.16	0.16	0.105	0.136	0.133	0.496	0.435	0.308	1.72	1.8	1.57	0.966	1.12	0.82684	0.512	0.386	0.281	0.427	0.474	0.535	0.486	0.463	0.559
	218	2.06	2.02	1.73	2.14	0.407	0.319	0.154	0.175	0.167	0.156	0.138	0.125	0.142	0.509	0.394	0.361	1.7	1.81	1.58	0.97	1.12	0.82454	0.504	0.398	0.308	0.396	0.495	0.562	0.464	0.488	0.573
	218.5	2.06	2.02	1.73	2.13	0.397	0.3	0.145	0.142	0.166	0.152	0.128	0.109	0.16	0.485	0.39	0.376	1.71	1.78	1.59	0.96	1.12	0.83173	0.479	0.426	0.321	0.394	0.441	0.569	0.441	0.482	0.569
	219	2.06	2.01	1.73	2.14	0.406	0.319	0.14	0.14	0.167	0.169	0.124	0.131	0.138	0.52	0.394	0.358	1.7	1.8	1.59	0.965	1.11	0.82867	0.477	0.398	0.318	0.409	0.479	0.55	0.454	0.489	0.526
	219.5	2.06	2.02	1.72	2.14	0.419	0.292	0.175	0.173	0.122	0.17	0.116	0.128	0.158	0.518	0.422	0.333	1.71	1.79	1.57	0.965	1.11	0.83092	0.469	0.411	0.305	0.423	0.456	0.531	0.497	0.549	0.538
	220	2.07	2	1.72	2.14	0.399	0.276	0.171	0.188	0.162	0.195	0.119	0.123	0.142	0.495	0.408	0.366	1.7	1.78	1.57	0.952	1.11	0.82923	0.51	0.402	0.333	0.432	0.484	0.537	0.46	0.484	0.553
	220.5	2.06	2	1.73	2.14	0.402	0.33	0.171	0.165	0.164	0.179	0.119	0.128	0.138	0.471	0.382	0.33	1.7	1.77	1.59	0.973	1.11	0.83645	0.464	0.436	0.315	0.443	0.475	0.561	0.468	0.468	0.529
	221	2.04	2	1.72	2.15	0.434	0.314	0.19	0.13	0.158	0.172	0.122	0.154	0.134	0.533	0.426	0.379	1.69	1.77	1.57	0.965	1.1	0.83095	0.472	0.442	0.302	0.407	0.46	0.573	0.497	0.477	0.507
	221.5	2.05	2.01	1.72	2.13	0.438	0.31	0.13	0.134	0.156	0.165	0.103	0.103	0.152	0.53	0.41	0.339	1.68	1.79	1.57	0.967	1.11	0.83261	0.489	0.409	0.318	0.423	0.479	0.554	0.456	0.48	0.566
	222	2.05	2	1.74	2.13	0.421	0.306	0.14	0.168	0.153	0.15	0.102	0.134	0.141	0.512	0.388	0.358	1.69	1.77	1.57	0.96	1.11	0.83098	0.477	0.386	0.344	0.409	0.437	0.543	0.47	0.518	0.563
	222.5	2.04	2	1.72	2.13	0.41	0.292	0.124	0.153	0.12	0.169	0.122	0.114	0.153	0.545	0.382	0.333	1.69	1.78	1.55	0.96	1.09	0.83443	0.487	0.371	0.321	0.451	0.473	0.545	0.432	0.516	0.559
	223	2.05	1.99	1.73	2.12	0.392	0.319	0.167	0.128	0.149	0.171	0.146	0.122	0.142	0.518	0.428	0.366	1.67	1.75	1.56	0.96	1.12	0.82993	0.506	0.398	0.363	0.442	0.487	0.571	0.488	0.556	0.541
	223.5	2.04	1.99	1.73	2.13	0.414	0.325	0.154	0.179	0.145	0.167	0.112	0.115	0.157	0.464	0.443	0.321	1.67	1.74	1.54	0.956	1.1	0.8314	0.426	0.384	0.333	0.443	0.499	0.562	0.482	0.499	0.558
	224	2.04	1.99	1.72	2.13	0.406	0.276	0.145	0.148	0.162	0.199	0.128	0.132	0.141	0.501	0.412	0.327	1.68	1.75	1.55	0.962	1.12	0.82731	0.487	0.416	0.284	0.422	0.461	0.574	0.464	0.522	0.522
	224.5	2.03	1.98	1.72	2.12	0.385	0.344	0.163	0.132	0.158	0.186	0.136	0.135	0.151	0.469	0.426	0.361	1.66	1.75	1.54	0.961	1.1	0.82294	0.443	0.366	0.324	0.434	0.507	0.57	0.466	0.524	0.586
	225	2.04	1.98	1.73	2.13	0.416	0.323	0.15	0.115	0.167	0.189	0.119	0.156	0.133	0.515	0.402	0.364	1.67	1.74	1.55	0.957	1.1	0.83011	0.474	0.418	0.298	0.42	0.456	0.588	0.46	0.516	0.519
	225.5	2.03	1.99	1.72	2.12	0.408	0.298	0.135	0.168	0.145	0.15	0.134	0.137	0.144	0.49	0.372	0.339	1.67	1.74	1.54	0.973	1.11	0.8265	0.526	0.413	0.281	0.398	0.46	0.619	0.486	0.489	0.556
	226	2.03	1.98	1.72	2.12	0.406	0.294	0.171	0.182	0.12	0.172	0.106	0.123	0.144	0.469	0.354	0.345	1.67	1.73	1.55	0.966	1.09	0.82529	0.474	0.422	0.358	0.4	0.473	0.586	0.42	0.516	0.563
	226.5	2.03	1.99	1.71	2.13	0.401	0.317	0.154	0.138	0.169	0.171	0.128	0.135	0.148	0.48	0.424	0.379	1.67	1.72	1.54	0.973	1.1	0.83097	0.467	0.391	0.361	0.418	0.495	0.576	0.434	0.482	0.54
	227	2.02	1.97	1.71	2.12	0.421	0.294	0.159	0.153	0.147	0.158	0.137	0.138	0.138	0.509	0.352	0.324	1.66	1.72	1.54	0.955	1.1	0.82219	0.484	0.374	0.371	0.445	0.507	0.587	0.497	0.534	0.533
	227.5	2.02	1.98	1.71	2.12	0.436	0.308	0.167	0.151	0.143	0.156	0.141	0.114	0.151	0.517	0.398	0.358	1.67	1.73	1.54	0.962	1.11	0.82835	0.487	0.402	0.358	0.416	0.523	0.588	0.447	0.51	0.533
	228	2.02	1.98	1.72	2.12	0.404	0.314	0.106	0.176	0.149	0.144	0.143	0.136	0.132	0.5	0.352	0.386	1.66	1.7	1.53	0.959	1.09	0.8309	0.487	0.413	0.324	0.437	0.489	0.58	0.432	0.473	0.596
	228.5	2.02	1.98	1.71	2.12	0.407	0.281	0.0855	0.138	0.143	0.187	0.118	0.123	0.115	0.478	0.384	0.374	1.65	1.71	1.55	0.954	1.1	0.82321	0.472	0.405	0.33	0.465	0.484	0.538	0.398	0.518	0.569
	229	2	1.98	1.71	2.11	0.428	0.298	0.15	0.165	0.149	0.16	0.129	0.136	0.141	0.514	0.394	0.358	1.65	1.71	1.54	0.956	1.1	0.82356	0.467	0.379	0.295	0.423	0.487	0.578	0.486	0.524	0.571
	229.5	2	1.97	1.72	2.1	0.392	0.308	0.159	0.157	0.136	0.16	0.106	0.131	0.141	0.488	0.426	0.371	1.64	1.7	1.53	0.943	1.1	0.82579	0.493	0.396	0.353	0.434	0.5	0.588	0.478	0.51	0.587
	230	2	1.96	1.71	2.1	0.39	0.255	0.145	0.153	0.164	0.179	0.128	0.114	0.133	0.503	0.394	0.35	1.64	1.69	1.52	0.963	1.1	0.82987	0.486	0.402	0.342	0.451	0.501	0.583	0.496	0.53	0.54
	230.5	2	1.96	1.72	2.1	0.42	0.314	0.113	0.16	0.147	0.193	0.136	0.131	0.149	0.468	0.398	0.361	1.65	1.71	1.53	0.943	1.1	0.82797	0.494	0.409	0.327	0.465	0.467	0.566	0.474	0.536	0.56
	231	2	1.95	1.71	2.11	0.402	0.294	0.163	0.162	0.176	0.158	0.132	0.125	0.14	0.503	0.408	0.366	1.64	1.68	1.52	0.96	1.1	0.82695	0.487	0.393	0.321	0.437	0.54	0.591	0.472	0.468	0.55
	231.5	1.99	1.96	1.71	2.1	0.383	0.289	0.145	0.155	0.151	0.174	0.128	0.145	0.152	0.493	0.388	0.33	1.65	1.68	1.52	0.945	1.08	0.82207	0.487	0.409	0.356	0.415	0.507	0.584	0.466	0.524	0.553
	232	2	1.95	1.71	2.09	0.406	0.292	0.135	0.176	0.171	0.16	0.112	0.108	0.131	0.509	0.412	0.339	1.65	1.68	1.51	0.955	1.09	0.8247	0.482	0.389	0.315	0.45	0.497	0.558	0.482	0.526	0.561
	232.5	1.99	1.96	1.71	2.1	0.391	0.298	0.167	0.167	0.156	0.169	0.15	0.127	0.133	0.509	0.374	0.339	1.64	1.68	1.52	0.954	1.08	0.82342	0.504	0.402	0.311	0.44	0.483	0.587	0.468	0.546	0.571
	233	1.99	1.95	1.71	2.09	0.432	0.312	0.13	0.162	0.167	0.172	0.13	0.13	0.127	0.468	0.44	0.393	1.63	1.67	1.53	0.945	1.1	0.81941	0.452	0.384	0.333	0.462	0.49	0.559	0.476	0.555	0.55
	233.5	1.98	1.94	1.71	2.09	0.41	0.296	0.175	0.153	0.136	0.184	0.113	0.127	0.142	0.455	0.384	0.305	1.62	1.66	1.52	0.948	1.1	0.81867	0.473	0.4	0.342	0.425	0.53	0.592	0.476	0.536	0.591
	234	1.99	1.95	1.72	2.09	0.404	0.318	0.13	0.158	0.145	0.187	0.143	0.119	0.133	0.52	0.39	0.345	1.63	1.66	1.5	0.947	1.08	0.8234	0.473	0.391	0.347	0.439	0.53	0.626	0.456	0.504	0.552
	234.5	1.98	1.95	1.71	2.09	0.419	0.3	0.0929	0.157	0.149	0.169	0.126	0.108	0.149	0.511	0.367	0.315	1.63	1.66	1.52	0.96	1.1	0.81888	0.495	0.359	0.336	0.417	0.476	0.586	0.456	0.557	0.563
	235	1.98	1.94	1.71	2.09	0.409	0.306	0.154	0.126	0.169	0.192	0.122	0.134	0.139	0.496	0.396	0.369	1.61	1.64	1.52	0.948	1.09	0.82113	0.482	0.396	0.35	0.439	0.492	0.572	0.45	0.549	0.574
	235.5	1.96	1.94	1.71	2.09	0.395	0.289	0.145	0.138	0.179	0.163	0.119	0.109	0.156	0.477	0.384	0.324	1.61	1.65	1.5	0.958	1.08	0.82049	0.452	0.403	0.311	0.432	0.521	0.61	0.482	0.532	0.557
	236	1.97	1.93	1.7	2.08	0.4	0.3	0.14	0.172	0.162	0.162	0.117	0.134	0.138	0.514	0.392	0.305	1.6	1.64	1.5	0.938	1.09	0.82491	0.49	0.379	0.339	0.411	0.498	0.591	0.476	0.498	0.601
	236.5	1.97	1.93	1.7	2.08	0.389	0.316	0.119	0.142	0.16	0.169	0.114	0.141	0.157	0.512	0.394	0.342	1.6	1.65	1.5	0.93	1.08	0.82537	0.503	0.398	0.336	0.422	0.51	0.6	0.486	0.553	0.561
	237	1.96	1.94	1.69	2.08	0.393	0.314	0.135	0.13	0.166	0.15	0.126	0.128	0.14	0.477	0.433	0.377	1.61	1.65	1.49	0.936	1.09	0.81066	0.447	0.367	0.358	0.47	0.498	0.589	0.521	0.564	0.55
	237.5	1.96	1.94	1.69	2.08	0.387	0.308	0.201	0.144	0.178	0.124	0.123	0.119	0.137	0.487	0.404	0.356	1.6	1.65	1.5	0.936	1.08	0.81852	0.461	0.364	0.315	0.467	0.486	0.628	0.46	0.571	0.528
	238	1.97	1.92	1.71	2.08	0.393	0.302	0.13	0.142	0.147	0.152	0.127	0.142	0.151	0.461	0.39	0.35	1.61	1.62	1.49	0.939	1.08	0.80578	0.434	0.418	0.347	0.413	0.523	0.628	0.488	0.504	0.573
	238.5	1.97	1.92	1.7	2.08	0.424	0.306	0.163	0.153	0.145	0.152	0.129	0.123	0.132	0.49	0.398	0.398	1.61	1.62	1.48	0.936	1.07	0.80526	0.459	0.345	0.308	0.43	0.519	0.596	0.467	0.528	0.569
	239	1.96	1.92	1.71	2.07	0.407	0.292	0.163	0.14	0.151	0.152	0.118	0.128	0.147	0.459	0.39	0.347	1.61	1.63	1.5	0.943	1.07	0.81215	0.422	0.369	0.324	0.44	0.53	0.621	0.445	0.526	0.545
	239.5	1.96	1.92	1.69	2.07	0.441	0.31	0.135	0.162	0.149	0.135	0.137	0.134	0.142	0.47	0.402	0.347	1.6	1.61	1.49	0.943	1.07	0.81874	0.484	0.409	0.345	0.442	0.524	0.62	0.465	0.548	0.555
	240	1.96	1.91	1.69	2.07	0.406	0.285	0.106	0.151	0.183	0.16	0.134	0.127	0.129	0.478	0.382	0.361	1.59	1.62	1.49	0.939	1.07	0.81423	0.432	0.411	0.393	0.425	0.516	0.612	0.456	0.521	0.545
	240.5	1.95	1.92	1.7	2.07	0.398	0.283	0.15	0.163	0.147	0.169	0.138	0.119	0.127	0.488	0.404	0.361	1.58	1.6	1.47	0.939	1.07	0.81444	0.457	0.396	0.376	0.424	0.481	0.566	0.454	0.521	0.582
	241	1.96	1.91	1.68	2.07	0.393	0.294	0.15	0.144	0.147	0.16	0.127	0.118	0.141	0.478	0.412	0.347	1.59	1.62	1.47	0.942	1.07	0.81736	0.461	0.384	0.302	0.42	0.512	0.622	0.465	0.498	0.574
	241.5	1.97	1.91	1.7	2.07	0.405	0.31	0.113	0.142	0.167	0.131	0.129	0.127	0.167	0.459	0.37	0.333	1.56	1.61	1.47	0.945	1.07	0.81126	0.476	0.393	0.345	0.453	0.519	0.596	0.443	0.514	0.543
	242	1.95	1.91	1.69	2.06	0.399	0.298	0.183	0.168	0.151	0.189	0.133	0.13	0.115	0.487	0.382	0.353	1.56	1.6	1.46	0.931	1.07	0.808	0.478	0.446	0.347	0.439	0.537	0.621	0.51	0.515	0.543
	242.5	1.94	1.91	1.69	2.06	0.41	0.321	0.13	0.134	0.14	0.172	0.143	0.123	0.141	0.498	0.378	0.324	1.57	1.6	1.47	0.932	1.06	0.81127	0.457	0.382	0.356	0.413	0.516	0.621	0.446	0.546	0.58
	243	1.94	1.91	1.69	2.06	0.405	0.296	0.175	0.17	0.151	0.152	0.136	0.13	0.139	0.488	0.378	0.377	1.58	1.59	1.47	0.944	1.08	0.81315	0.457	0.391	0.308	0.437	0.513	0.626	0.473	0.532	0.571
	243.5	1.95	1.9	1.69	2.06	0.406	0.274	0.171	0.179	0.149	0.165	0.114	0.126	0.139	0.508	0.363	0.333	1.57	1.59	1.46	0.935	1.06	0.81411	0.452	0.391	0.302	0.435	0.51	0.627	0.463	0.493	0.616
	244	1.94	1.9	1.68	2.05	0.394	0.312	0.154	0.134	0.155	0.169	0.126	0.109	0.143	0.52	0.396	0.369	1.58	1.59	1.47	0.931	1.07	0.80391	0.498	0.382	0.324	0.432	0.539	0.618	0.475	0.551	0.568
	244.5	1.94	1.89	1.68	2.05	0.376	0.304	0.135	0.158	0.149	0.167	0.142	0.119	0.148	0.47	0.398	0.361	1.55	1.57	1.47	0.938	1.07	0.80299	0.476	0.361	0.33	0.429	0.515	0.593	0.471	0.54	0.565
	245	1.94	1.9	1.69	2.05	0.404	0.285	0.13	0.157	0.12	0.171	0.129	0.126	0.134	0.477	0.406	0.342	1.55	1.58	1.45	0.943	1.07	0.79514	0.491	0.389	0.356	0.452	0.492	0.612	0.475	0.533	0.579
	245.5	1.94	1.9	1.68	2.05	0.41	0.287	0.211	0.153	0.14	0.174	0.137	0.144	0.135	0.489	0.421	0.302	1.57	1.58	1.45	0.929	1.05	0.81387	0.466	0.409	0.333	0.467	0.519	0.622	0.492	0.529	0.587
	246	1.92	1.9	1.69	2.05	0.401	0.296	0.154	0.175	0.151	0.165	0.124	0.112	0.157	0.478	0.361	0.312	1.56	1.59	1.46	0.938	1.06	0.80402	0.469	0.356	0.318	0.448	0.519	0.639	0.49	0.525	0.577
	246.5	1.93	1.9	1.68	2.05	0.374	0.294	0.15	0.151	0.136	0.179	0.144	0.138	0.126	0.478	0.374	0.353	1.54	1.56	1.46	0.932	1.05	0.81099	0.452	0.389	0.33	0.415	0.516	0.651	0.437	0.487	0.577
	247	1.92	1.89	1.7	2.05	0.384	0.304	0.119	0.163	0.155	0.156	0.13	0.128	0.139	0.472	0.365	0.35	1.55	1.56	1.44	0.931	1.06	0.81408	0.434	0.403	0.302	0.447	0.507	0.6	0.485	0.485	0.552
	247.5	1.91	1.89	1.69	2.04	0.411	0.29	0.154	0.15	0.162	0.169	0.121	0.122	0.142	0.468	0.404	0.35	1.54	1.55	1.45	0.924	1.05	0.81272	0.464	0.359	0.356	0.461	0.477	0.613	0.498	0.502	0.57
	248	1.91	1.88	1.68	2.05	0.376	0.292	0.154	0.163	0.13	0.198	0.137	0.127	0.14	0.484	0.368	0.327	1.55	1.56	1.44	0.927	1.07	0.80855	0.466	0.34	0.308	0.431	0.519	0.62	0.463	0.511	0.568
	248.5	1.92	1.89	1.68	2.03	0.414	0.319	0.119	0.136	0.132	0.167	0.124	0.134	0.139	0.537	0.391	0.339	1.53	1.56	1.45	0.915	1.04	0.80476	0.456	0.356	0.305	0.456	0.513	0.631	0.492	0.535	0.547
	249	1.91	1.88	1.67	2.04	0.381	0.287	0.119	0.16	0.14	0.144	0.13	0.134	0.127	0.477	0.378	0.358	1.54	1.54	1.44	0.932	1.06	0.80166	0.457	0.364	0.302	0.434	0.501	0.639	0.465	0.546	0.562
	249.5	1.91	1.88	1.69	2.04	0.405	0.329	0.187	0.138	0.156	0.182	0.139	0.146	0.144	0.465	0.396	0.345	1.53	1.56	1.45	0.925	1.05	0.80041	0.476	0.359	0.298	0.444	0.506	0.606	0.432	0.544	0.599
	250	1.91	1.87	1.67	2.03	0.394	0.306	0.171	0.124	0.16	0.176	0.135	0.144	0.135	0.49	0.402	0.336	1.52	1.55	1.44	0.93	1.04	0.81588	0.488	0.389	0.321	0.439	0.498	0.618	0.465	0.54	0.593
	250.5	1.92	1.88	1.67	2.03	0.426	0.3	0.13	0.15	0.164	0.169	0.127	0.114	0.154	0.506	0.368	0.356	1.53	1.55	1.44	0.935	1.04	0.80667	0.479	0.382	0.327	0.437	0.526	0.624	0.423	0.513	0.549
	251	1.91	1.87	1.69	2.03	0.4	0.29	0.113	0.16	0.156	0.177	0.13	0.116	0.142	0.525	0.333	0.374	1.52	1.55	1.43	0.924	1.05	0.80806	0.436	0.334	0.345	0.431	0.516	0.625	0.473	0.55	0.61
	251.5	1.9	1.87	1.67	2.02	0.395	0.287	0.171	0.157	0.145	0.197	0.137	0.136	0.149	0.532	0.378	0.379	1.52	1.54	1.44	0.925	1.03	0.80047	0.438	0.396	0.315	0.432	0.51	0.65	0.444	0.546	0.576
	252	1.9	1.87	1.67	2.03	0.384	0.3	0.154	0.142	0.132	0.216	0.129	0.135	0.142	0.495	0.37	0.302	1.51	1.53	1.44	0.914	1.05	0.79839	0.47	0.354	0.33	0.42	0.546	0.643	0.461	0.537	0.575
	252.5	1.9	1.86	1.68	2.03	0.4	0.31	0.15	0.13	0.147	0.172	0.142	0.121	0.141	0.463	0.391	0.33	1.52	1.54	1.42	0.921	1.05	0.79567	0.492	0.345	0.345	0.408	0.562	0.684	0.473	0.578	0.602
	253	1.9	1.86	1.66	2.03	0.422	0.294	0.135	0.119	0.158	0.148	0.136	0.132	0.135	0.456	0.372	0.342	1.51	1.53	1.42	0.919	1.04	0.80446	0.449	0.391	0.356	0.453	0.542	0.642	0.457	0.511	0.578
	253.5	1.9	1.86	1.67	2.02	0.408	0.302	0.154	0.173	0.147	0.165	0.122	0.121	0.113	0.479	0.417	0.324	1.51	1.53	1.42	0.912	1.04	0.79325	0.468	0.372	0.308	0.445	0.503	0.639	0.459	0.507	0.564
	254	1.91	1.86	1.67	2.01	0.402	0.296	0.135	0.144	0.164	0.176	0.154	0.131	0.141	0.492	0.368	0.333	1.51	1.52	1.42	0.926	1.03	0.79724	0.406	0.362	0.305	0.439	0.513	0.68	0.487	0.517	0.573
	254.5	1.89	1.85	1.68	2.02	0.384	0.314	0.145	0.157	0.158	0.19	0.119	0.112	0.129	0.51	0.368	0.336	1.51	1.52	1.42	0.939	1.04	0.79145	0.454	0.34	0.324	0.445	0.534	0.654	0.437	0.523	0.581
	255	1.89	1.85	1.67	2.02	0.416	0.292	0.135	0.151	0.169	0.172	0.129	0.126	0.141	0.473	0.365	0.342	1.5	1.52	1.42	0.932	1.04	0.79797	0.468	0.354	0.305	0.431	0.499	0.637	0.483	0.517	0.575
	255.5	1.89	1.85	1.66	2.01	0.42	0.312	0.135	0.115	0.186	0.177	0.139	0.136	0.143	0.479	0.389	0.33	1.5	1.5	1.41	0.919	1.04	0.79372	0.461	0.379	0.353	0.458	0.529	0.627	0.43	0.537	0.575
	256	1.88	1.84	1.66	2.01	0.404	0.319	0.13	0.144	0.147	0.152	0.129	0.105	0.15	0.427	0.389	0.339	1.5	1.52	1.42	0.913	1.05	0.79645	0.478	0.377	0.33	0.444	0.49	0.623	0.444	0.533	0.559
	256.5	1.88	1.86	1.66	2.01	0.385	0.281	0.159	0.15	0.14	0.144	0.127	0.136	0.131	0.477	0.365	0.295	1.5	1.52	1.41	0.915	1.03	0.78746	0.454	0.34	0.358	0.439	0.528	0.636	0.435	0.471	0.602
	257	1.89	1.83	1.67	2.01	0.424	0.283	0.167	0.165	0.16	0.174	0.129	0.112	0.144	0.463	0.406	0.359	1.49	1.51	1.41	0.927	1.04	0.79319	0.456	0.372	0.324	0.431	0.502	0.643	0.433	0.542	0.615
	257.5	1.88	1.84	1.66	2.01	0.395	0.27	0.163	0.142	0.14	0.163	0.135	0.128	0.147	0.466	0.399	0.295	1.49	1.5	1.39	0.923	1.03	0.78873	0.436	0.374	0.321	0.46	0.519	0.635	0.483	0.529	0.575
	258	1.87	1.84	1.67	2	0.399	0.308	0.124	0.157	0.153	0.15	0.126	0.125	0.142	0.485	0.387	0.321	1.48	1.5	1.41	0.898	1.03	0.79539	0.473	0.331	0.281	0.393	0.518	0.643	0.492	0.529	0.579
	258.5	1.88	1.83	1.66	2	0.399	0.304	0.175	0.153	0.16	0.152	0.136	0.134	0.125	0.484	0.368	0.356	1.49	1.5	1.4	0.925	1.03	0.7909	0.478	0.398	0.284	0.449	0.506	0.655	0.49	0.523	0.556
	259	1.88	1.82	1.66	1.99	0.394	0.308	0.145	0.14	0.164	0.172	0.132	0.118	0.16	0.467	0.391	0.327	1.48	1.5	1.4	0.917	1.03	0.79339	0.411	0.348	0.342	0.489	0.5	0.643	0.516	0.533	0.546
	259.5	1.86	1.83	1.66	2	0.389	0.274	0.154	0.155	0.113	0.182	0.141	0.118	0.15	0.459	0.38	0.364	1.49	1.5	1.4	0.915	1.02	0.7901	0.47	0.418	0.321	0.437	0.549	0.639	0.459	0.566	0.637
	260	1.87	1.83	1.66	1.99	0.366	0.318	0.154	0.124	0.164	0.156	0.128	0.119	0.16	0.513	0.376	0.277	1.47	1.5	1.4	0.922	1.02	0.78792	0.458	0.364	0.336	0.455	0.503	0.644	0.43	0.533	0.584
	260.5	1.86	1.82	1.66	1.99	0.406	0.279	0.183	0.165	0.132	0.172	0.13	0.123	0.156	0.477	0.363	0.312	1.46	1.48	1.41	0.93	1.02	0.79264	0.476	0.372	0.342	0.446	0.512	0.657	0.439	0.541	0.57
	261	1.86	1.82	1.66	1.99	0.398	0.33	0.119	0.126	0.171	0.167	0.127	0.123	0.145	0.475	0.361	0.342	1.46	1.49	1.4	0.913	1.02	0.78786	0.475	0.412	0.327	0.442	0.522	0.625	0.463	0.605	0.605
	261.5	1.87	1.83	1.65	1.98	0.384	0.312	0.106	0.144	0.181	0.182	0.143	0.123	0.115	0.497	0.34	0.302	1.47	1.5	1.39	0.9	1.02	0.79179	0.442	0.377	0.327	0.439	0.516	0.657	0.43	0.537	0.592
	262	1.86	1.82	1.65	1.99	0.408	0.265	0.135	0.126	0.153	0.162	0.143	0.128	0.143	0.448	0.385	0.315	1.47	1.48	1.38	0.916	1.01	0.79994	0.494	0.412	0.318	0.426	0.532	0.669	0.457	0.521	0.612
	262.5	1.86	1.82	1.65	1.98	0.404	0.32	0.13	0.142	0.143	0.176	0.11	0.105	0.156	0.425	0.414	0.324	1.46	1.48	1.4	0.909	1.03	0.79231	0.447	0.405	0.295	0.431	0.494	0.66	0.463	0.507	0.601
	263	1.85	1.81	1.65	1.99	0.416	0.31	0.171	0.175	0.14	0.16	0.136	0.144	0.142	0.465	0.385	0.302	1.44	1.49	1.39	0.918	1.02	0.79078	0.473	0.394	0.315	0.449	0.524	0.676	0.471	0.511	0.616
	263.5	1.85	1.81	1.64	1.98	0.422	0.298	0.124	0.14	0.156	0.126	0.126	0.111	0.113	0.477	0.401	0.321	1.46	1.5	1.38	0.916	1.02	0.78741	0.434	0.343	0.342	0.447	0.509	0.639	0.457	0.525	0.58
	264	1.85	1.82	1.65	1.98	0.392	0.276	0.13	0.15	0.151	0.156	0.105	0.136	0.142	0.479	0.361	0.324	1.46	1.47	1.39	0.922	1.02	0.79868	0.466	0.348	0.318	0.403	0.518	0.649	0.463	0.537	0.602
	264.5	1.85	1.8	1.64	1.99	0.376	0.308	0.145	0.136	0.179	0.172	0.123	0.127	0.152	0.479	0.37	0.295	1.46	1.47	1.38	0.906	1.02	0.78225	0.483	0.359	0.336	0.449	0.535	0.692	0.492	0.49	0.561
	265	1.85	1.81	1.64	1.97	0.392	0.272	0.194	0.138	0.162	0.163	0.132	0.115	0.138	0.486	0.335	0.377	1.45	1.46	1.38	0.905	1.02	0.7905	0.478	0.348	0.345	0.412	0.541	0.669	0.505	0.527	0.556
	265.5	1.84	1.8	1.64	1.97	0.379	0.331	0.119	0.17	0.14	0.156	0.119	0.128	0.134	0.443	0.352	0.364	1.45	1.46	1.38	0.916	1.02	0.78654	0.478	0.346	0.315	0.406	0.541	0.655	0.442	0.527	0.583
	266	1.85	1.8	1.64	1.97	0.392	0.304	0.15	0.162	0.153	0.148	0.116	0.153	0.135	0.452	0.343	0.336	1.43	1.45	1.37	0.909	1.02	0.7882	0.476	0.34	0.298	0.417	0.531	0.672	0.435	0.525	0.572
	266.5	1.84	1.8	1.65	1.97	0.397	0.292	0.175	0.146	0.156	0.186	0.128	0.134	0.137	0.484	0.372	0.327	1.43	1.46	1.37	0.905	1.03	0.78734	0.473	0.374	0.333	0.441	0.509	0.673	0.452	0.535	0.596
	267	1.83	1.79	1.64	1.96	0.414	0.292	0.113	0.165	0.169	0.177	0.138	0.135	0.153	0.456	0.387	0.333	1.45	1.45	1.37	0.903	1.03	0.78481	0.491	0.398	0.284	0.431	0.496	0.666	0.483	0.539	0.586
	267.5	1.84	1.79	1.64	1.96	0.376	0.296	0.13	0.136	0.164	0.144	0.156	0.111	0.137	0.484	0.352	0.312	1.44	1.44	1.37	0.909	1.01	0.78454	0.461	0.372	0.348	0.431	0.514	0.668	0.463	0.517	0.578
	268	1.85	1.8	1.64	1.97	0.415	0.279	0.187	0.14	0.162	0.162	0.127	0.149	0.14	0.45	0.393	0.361	1.41	1.44	1.37	0.897	1.01	0.77923	0.465	0.382	0.366	0.437	0.522	0.657	0.513	0.498	0.59
	268.5	1.82	1.8	1.63	1.96	0.393	0.29	0.167	0.148	0.132	0.158	0.135	0.117	0.151	0.486	0.399	0.379	1.43	1.44	1.37	0.906	1.03	0.78507	0.454	0.334	0.321	0.439	0.529	0.675	0.469	0.509	0.558
	269	1.83	1.79	1.63	1.96	0.394	0.296	0.14	0.155	0.147	0.158	0.128	0.135	0.131	0.494	0.391	0.292	1.43	1.45	1.37	0.901	1.01	0.78624	0.458	0.354	0.366	0.455	0.514	0.648	0.44	0.527	0.577
	269.5	1.82	1.79	1.63	1.96	0.393	0.314	0.106	0.165	0.166	0.172	0.124	0.136	0.14	0.459	0.333	0.348	1.42	1.46	1.36	0.909	1	0.77785	0.429	0.337	0.321	0.391	0.506	0.645	0.485	0.517	0.569
	270	1.83	1.78	1.64	1.95	0.377	0.285	0.191	0.163	0.143	0.195	0.118	0.123	0.14	0.475	0.408	0.309	1.42	1.44	1.36	0.902	0.994	0.78268	0.449	0.391	0.309	0.46	0.505	0.636	0.455	0.511	0.587
	270.5	1.82	1.78	1.64	1.96	0.415	0.276	0.145	0.126	0.174	0.169	0.133	0.123	0.154	0.494	0.363	0.391	1.42	1.44	1.36	0.904	1	0.77614	0.442	0.343	0.369	0.436	0.49	0.654	0.45	0.541	0.544
	271	1.83	1.78	1.63	1.96	0.389	0.288	0.172	0.167	0.132	0.162	0.128	0.128	0.147	0.456	0.372	0.324	1.4	1.42	1.36	0.906	1.02	0.78196	0.472	0.364	0.364	0.433	0.522	0.676	0.477	0.545	0.567
	271.5	1.81	1.77	1.63	1.95	0.375	0.292	0.154	0.173	0.166	0.165	0.144	0.132	0.142	0.491	0.374	0.353	1.4	1.43	1.36	0.905	0.992	0.77007	0.461	0.369	0.312	0.463	0.504	0.661	0.461	0.507	0.567
	272	1.82	1.78	1.63	1.95	0.369	0.292	0.124	0.14	0.123	0.19	0.141	0.141	0.141	0.482	0.368	0.324	1.39	1.43	1.36	0.899	0.998	0.77017	0.461	0.364	0.348	0.444	0.506	0.699	0.414	0.513	0.566
	272.5	1.82	1.77	1.62	1.95	0.375	0.327	0.163	0.144	0.14	0.156	0.122	0.14	0.128	0.452	0.379	0.345	1.41	1.44	1.35	0.894	1.01	0.76871	0.477	0.334	0.353	0.475	0.557	0.622	0.448	0.481	0.608
	273	1.81	1.78	1.62	1.95	0.376	0.302	0.246	0.132	0.16	0.152	0.121	0.117	0.144	0.448	0.354	0.302	1.4	1.42	1.36	0.903	1	0.77258	0.453	0.359	0.374	0.454	0.54	0.664	0.485	0.474	0.553
	273.5	1.79	1.79	1.63	1.95	0.388	0.296	0.13	0.158	0.143	0.148	0.134	0.13	0.15	0.477	0.401	0.33	1.39	1.42	1.36	0.906	0.996	0.78144	0.449	0.351	0.292	0.426	0.481	0.681	0.467	0.503	0.58
	274	1.79	1.77	1.62	1.94	0.368	0.26	0.154	0.163	0.176	0.14	0.146	0.102	0.138	0.479	0.366	0.351	1.39	1.41	1.35	0.903	0.989	0.77664	0.454	0.297	0.33	0.436	0.543	0.694	0.485	0.533	0.558
	274.5	1.8	1.76	1.62	1.94	0.389	0.304	0.14	0.168	0.147	0.19	0.135	0.103	0.138	0.465	0.354	0.321	1.41	1.42	1.35	0.891	0.992	0.76884	0.442	0.34	0.321	0.417	0.551	0.66	0.448	0.525	0.569
	275	1.8	1.75	1.62	1.93	0.405	0.314	0.154	0.134	0.155	0.177	0.128	0.112	0.147	0.496	0.374	0.356	1.42	1.41	1.34	0.892	1	0.76638	0.454	0.379	0.284	0.449	0.553	0.622	0.459	0.503	0.561
	275.5	1.79	1.76	1.62	1.94	0.389	0.283	0.154	0.165	0.162	0.192	0.122	0.13	0.123	0.454	0.368	0.321	1.39	1.41	1.34	0.9	0.995	0.76699	0.447	0.364	0.266	0.444	0.534	0.647	0.402	0.511	0.569
	276	1.79	1.77	1.62	1.93	0.376	0.288	0.201	0.162	0.164	0.177	0.13	0.103	0.148	0.458	0.418	0.305	1.38	1.4	1.35	0.894	0.994	0.77021	0.423	0.334	0.309	0.434	0.502	0.656	0.481	0.515	0.577
	276.5	1.8	1.76	1.62	1.93	0.384	0.294	0.175	0.142	0.136	0.176	0.127	0.146	0.152	0.452	0.389	0.299	1.39	1.39	1.34	0.893	0.989	0.76231	0.463	0.391	0.353	0.406	0.525	0.665	0.461	0.486	0.568
	277	1.79	1.75	1.61	1.93	0.413	0.298	0.159	0.126	0.164	0.16	0.128	0.123	0.147	0.481	0.383	0.342	1.37	1.4	1.34	0.891	0.98	0.77019	0.475	0.384	0.281	0.397	0.524	0.672	0.431	0.499	0.564
	277.5	1.79	1.76	1.63	1.92	0.38	0.29	0.14	0.17	0.156	0.169	0.117	0.125	0.156	0.463	0.361	0.295	1.38	1.41	1.35	0.904	0.997	0.76756	0.456	0.337	0.333	0.457	0.518	0.648	0.431	0.476	0.556
	278	1.79	1.75	1.62	1.92	0.409	0.302	0.167	0.15	0.138	0.135	0.126	0.13	0.137	0.499	0.352	0.312	1.38	1.4	1.33	0.886	1	0.76559	0.468	0.316	0.305	0.458	0.481	0.66	0.451	0.554	0.579
	278.5	1.78	1.74	1.61	1.92	0.393	0.292	0.145	0.113	0.153	0.16	0.128	0.122	0.168	0.479	0.387	0.342	1.36	1.39	1.33	0.897	0.996	0.76012	0.442	0.343	0.342	0.449	0.488	0.665	0.485	0.524	0.58
	279	1.78	1.74	1.63	1.92	0.368	0.331	0.0855	0.144	0.167	0.162	0.109	0.137	0.14	0.465	0.385	0.324	1.36	1.4	1.32	0.902	0.983	0.76579	0.483	0.337	0.288	0.431	0.515	0.642	0.455	0.497	0.597
	279.5	1.78	1.75	1.61	1.92	0.406	0.226	0.191	0.15	0.16	0.162	0.113	0.128	0.135	0.462	0.387	0.321	1.37	1.4	1.33	0.893	1	0.7674	0.451	0.351	0.315	0.424	0.479	0.66	0.473	0.494	0.548
	280	1.77	1.74	1.6	1.91	0.376	0.274	0.175	0.142	0.123	0.172	0.135	0.122	0.154	0.499	0.368	0.336	1.37	1.39	1.34	0.891	0.985	0.75294	0.446	0.362	0.305	0.429	0.544	0.657	0.461	0.501	0.574
	280.5	1.78	1.74	1.6	1.9	0.372	0.29	0.167	0.175	0.136	0.167	0.124	0.121	0.132	0.449	0.357	0.334	1.36	1.38	1.33	0.89	0.99	0.76626	0.447	0.346	0.33	0.419	0.532	0.689	0.453	0.537	0.603
	281	1.79	1.74	1.61	1.91	0.375	0.274	0.204	0.144	0.16	0.179	0.149	0.119	0.141	0.521	0.442	0.356	1.36	1.38	1.31	0.894	0.986	0.76541	0.475	0.372	0.288	0.429	0.554	0.667	0.471	0.501	0.535
	281.5	1.76	1.73	1.61	1.9	0.385	0.31	0.159	0.144	0.134	0.154	0.126	0.13	0.149	0.481	0.372	0.302	1.36	1.39	1.33	0.882	0.986	0.75663	0.453	0.319	0.342	0.431	0.528	0.645	0.477	0.52	0.552
	282	1.77	1.74	1.61	1.91	0.381	0.272	0.163	0.14	0.164	0.14	0.135	0.119	0.158	0.443	0.387	0.312	1.36	1.4	1.31	0.892	0.986	0.76094	0.431	0.346	0.339	0.468	0.548	0.63	0.479	0.513	0.519
	282.5	1.76	1.74	1.6	1.9	0.391	0.265	0.124	0.159	0.125	0.172	0.126	0.092	0.13	0.502	0.408	0.33	1.37	1.36	1.32	0.878	0.986	0.75717	0.436	0.357	0.318	0.417	0.495	0.65	0.444	0.522	0.533
	283	1.77	1.73	1.61	1.89	0.416	0.304	0.135	0.142	0.169	0.184	0.123	0.115	0.138	0.447	0.393	0.377	1.35	1.37	1.31	0.869	0.986	0.75841	0.442	0.372	0.281	0.441	0.492	0.686	0.477	0.518	0.594
	283.5	1.77	1.73	1.6	1.91	0.389	0.283	0.154	0.148	0.158	0.169	0.133	0.117	0.15	0.52	0.381	0.345	1.34	1.36	1.31	0.878	1	0.75089	0.472	0.34	0.353	0.429	0.513	0.638	0.453	0.474	0.55
	284	1.76	1.73	1.61	1.89	0.393	0.296	0.145	0.155	0.143	0.131	0.138	0.132	0.127	0.483	0.352	0.364	1.34	1.36	1.33	0.88	0.994	0.7573	0.46	0.343	0.302	0.469	0.518	0.672	0.467	0.516	0.565
	284.5	1.75	1.73	1.59	1.89	0.388	0.296	0.15	0.13	0.173	0.165	0.127	0.134	0.139	0.467	0.403	0.348	1.36	1.36	1.31	0.89	0.978	0.74358	0.449	0.372	0.391	0.424	0.538	0.649	0.442	0.532	0.56
	285	1.76	1.73	1.6	1.89	0.401	0.285	0.1	0.16	0.151	0.158	0.127	0.123	0.16	0.506	0.359	0.321	1.34	1.37	1.31	0.883	0.982	0.74462	0.438	0.372	0.305	0.463	0.517	0.669	0.487	0.481	0.538
	285.5	1.75	1.72	1.59	1.9	0.397	0.281	0.135	0.136	0.158	0.165	0.135	0.115	0.125	0.431	0.37	0.331	1.34	1.37	1.31	0.878	0.983	0.74448	0.46	0.37	0.318	0.439	0.51	0.661	0.469	0.509	0.607
	286	1.75	1.71	1.59	1.89	0.407	0.314	0.13	0.157	0.143	0.163	0.116	0.131	0.146	0.481	0.35	0.339	1.33	1.37	1.29	0.888	0.973	0.74276	0.456	0.351	0.353	0.426	0.534	0.644	0.465	0.472	0.553
	286.5	1.75	1.71	1.61	1.88	0.393	0.274	0.1	0.16	0.149	0.174	0.149	0.132	0.137	0.451	0.391	0.315	1.35	1.38	1.32	0.876	0.977	0.74221	0.421	0.364	0.309	0.439	0.541	0.647	0.497	0.514	0.517
	287	1.76	1.72	1.6	1.88	0.403	0.31	0.163	0.155	0.153	0.14	0.136	0.138	0.165	0.493	0.335	0.339	1.33	1.38	1.3	0.891	0.968	0.75349	0.44	0.331	0.273	0.419	0.51	0.672	0.47	0.516	0.555
	287.5	1.73	1.71	1.6	1.89	0.383	0.294	0.14	0.122	0.149	0.148	0.117	0.131	0.155	0.465	0.37	0.318	1.33	1.35	1.31	0.893	0.974	0.74564	0.456	0.359	0.302	0.392	0.51	0.654	0.449	0.505	0.566
	288	1.73	1.71	1.6	1.88	0.406	0.294	0.159	0.151	0.162	0.152	0.126	0.126	0.132	0.458	0.361	0.309	1.32	1.35	1.3	0.885	0.97	0.75178	0.419	0.364	0.273	0.426	0.508	0.674	0.472	0.524	0.557
	288.5	1.75	1.72	1.59	1.88	0.394	0.277	0.113	0.157	0.169	0.16	0.122	0.132	0.144	0.472	0.391	0.379	1.32	1.36	1.3	0.876	0.976	0.74496	0.474	0.389	0.305	0.438	0.519	0.674	0.472	0.51	0.573
	289	1.73	1.7	1.59	1.88	0.398	0.281	0.124	0.165	0.155	0.16	0.128	0.117	0.152	0.451	0.385	0.321	1.32	1.36	1.29	0.879	0.964	0.75025	0.446	0.351	0.295	0.423	0.53	0.638	0.479	0.53	0.543
	289.5	1.74	1.69	1.58	1.87	0.371	0.3	0.124	0.134	0.132	0.14	0.135	0.106	0.15	0.454	0.403	0.312	1.31	1.35	1.3	0.883	0.961	0.74364	0.419	0.351	0.318	0.435	0.53	0.662	0.47	0.474	0.579
	290	1.74	1.7	1.59	1.88	0.436	0.298	0.154	0.142	0.147	0.16	0.134	0.136	0.143	0.484	0.364	0.295	1.32	1.37	1.29	0.872	0.966	0.75022	0.44	0.375	0.345	0.474	0.535	0.645	0.476	0.486	0.555
	290.5	1.73	1.71	1.58	1.88	0.396	0.288	0.163	0.136	0.155	0.174	0.133	0.134	0.147	0.46	0.405	0.331	1.32	1.35	1.28	0.88	0.965	0.74025	0.417	0.334	0.336	0.436	0.51	0.643	0.394	0.53	0.568
	291	1.74	1.69	1.58	1.87	0.391	0.265	0.124	0.15	0.143	0.169	0.133	0.14	0.138	0.469	0.348	0.321	1.32	1.35	1.3	0.888	0.962	0.74728	0.477	0.392	0.315	0.448	0.498	0.685	0.461	0.553	0.56
	291.5	1.73	1.7	1.58	1.87	0.366	0.283	0.172	0.159	0.16	0.152	0.121	0.145	0.155	0.465	0.357	0.288	1.31	1.33	1.28	0.881	0.962	0.73557	0.449	0.332	0.351	0.419	0.498	0.68	0.446	0.467	0.602
	292	1.73	1.7	1.58	1.88	0.404	0.263	0.175	0.128	0.153	0.148	0.129	0.143	0.16	0.443	0.331	0.345	1.31	1.33	1.28	0.873	0.971	0.73447	0.455	0.357	0.351	0.421	0.541	0.678	0.468	0.51	0.537
	292.5	1.72	1.7	1.59	1.86	0.383	0.32	0.135	0.134	0.153	0.158	0.134	0.118	0.133	0.478	0.326	0.322	1.31	1.33	1.27	0.881	0.951	0.74886	0.423	0.362	0.295	0.407	0.484	0.628	0.499	0.475	0.555
	293	1.72	1.7	1.59	1.87	0.389	0.26	0.172	0.15	0.186	0.19	0.13	0.117	0.135	0.458	0.366	0.305	1.31	1.32	1.3	0.874	0.964	0.74499	0.44	0.326	0.345	0.452	0.522	0.671	0.482	0.486	0.549
	293.5	1.72	1.69	1.57	1.85	0.382	0.288	0.167	0.155	0.136	0.181	0.136	0.148	0.155	0.439	0.364	0.353	1.31	1.34	1.28	0.876	0.952	0.73853	0.433	0.326	0.315	0.435	0.547	0.692	0.455	0.479	0.521
	294	1.7	1.68	1.57	1.86	0.361	0.26	0.0855	0.15	0.164	0.14	0.134	0.112	0.146	0.425	0.377	0.362	1.32	1.34	1.26	0.885	0.96	0.72782	0.446	0.37	0.292	0.435	0.541	0.633	0.502	0.479	0.528
	294.5	1.71	1.68	1.58	1.86	0.387	0.277	0.124	0.148	0.169	0.16	0.106	0.127	0.14	0.504	0.361	0.312	1.3	1.34	1.28	0.88	0.975	0.72707	0.442	0.349	0.295	0.438	0.49	0.641	0.453	0.47	0.585
	295	1.71	1.69	1.57	1.86	0.388	0.302	0.145	0.165	0.169	0.171	0.122	0.117	0.141	0.451	0.359	0.331	1.29	1.32	1.26	0.884	0.944	0.73038	0.431	0.343	0.33	0.424	0.503	0.665	0.52	0.516	0.532
	295.5	1.71	1.69	1.57	1.85	0.391	0.302	0.154	0.136	0.166	0.179	0.137	0.135	0.149	0.428	0.338	0.342	1.29	1.34	1.28	0.875	0.967	0.72727	0.433	0.351	0.305	0.449	0.523	0.689	0.491	0.506	0.581
	296	1.71	1.67	1.57	1.85	0.387	0.3	0.15	0.146	0.147	0.162	0.128	0.123	0.111	0.46	0.372	0.309	1.29	1.32	1.27	0.873	0.957	0.72278	0.44	0.334	0.302	0.448	0.519	0.631	0.433	0.52	0.55
	296.5	1.7	1.68	1.58	1.85	0.395	0.285	0.159	0.15	0.176	0.135	0.146	0.135	0.162	0.472	0.397	0.315	1.28	1.32	1.25	0.871	0.966	0.71813	0.429	0.34	0.315	0.438	0.53	0.659	0.486	0.49	0.542
	297	1.69	1.67	1.57	1.85	0.386	0.323	0.163	0.162	0.173	0.158	0.118	0.111	0.148	0.451	0.318	0.315	1.3	1.32	1.27	0.877	0.961	0.72616	0.407	0.332	0.328	0.407	0.507	0.669	0.487	0.508	0.54
	297.5	1.69	1.67	1.57	1.84	0.407	0.27	0.187	0.144	0.149	0.167	0.136	0.127	0.122	0.462	0.352	0.348	1.27	1.31	1.27	0.876	0.965	0.72443	0.474	0.351	0.245	0.428	0.527	0.647	0.464	0.508	0.532
	298	1.71	1.67	1.56	1.85	0.376	0.26	0.163	0.151	0.145	0.156	0.129	0.135	0.132	0.462	0.391	0.254	1.29	1.32	1.26	0.878	0.954	0.72861	0.464	0.375	0.342	0.412	0.533	0.646	0.449	0.51	0.549
	298.5	1.7	1.66	1.57	1.84	0.405	0.281	0.113	0.151	0.169	0.16	0.133	0.117	0.154	0.426	0.318	0.339	1.27	1.31	1.27	0.868	0.96	0.72156	0.411	0.357	0.315	0.388	0.522	0.631	0.438	0.506	0.557
	299	1.7	1.68	1.56	1.84	0.395	0.25	0.13	0.173	0.164	0.171	0.118	0.114	0.15	0.43	0.379	0.322	1.27	1.3	1.26	0.871	0.95	0.73388	0.449	0.329	0.328	0.456	0.501	0.648	0.433	0.497	0.54
	299.5	1.69	1.66	1.57	1.84	0.386	0.265	0.167	0.126	0.149	0.162	0.124	0.142	0.132	0.465	0.377	0.322	1.27	1.31	1.25	0.87	0.946	0.72434	0.462	0.297	0.288	0.394	0.492	0.669	0.455	0.477	0.533
	300	1.69	1.66	1.56	1.83	0.384	0.263	0.163	0.153	0.13	0.181	0.127	0.123	0.15	0.467	0.372	0.342	1.27	1.3	1.24	0.871	0.961	0.7259	0.419	0.365	0.342	0.407	0.519	0.667	0.444	0.52	0.56
	300.5	1.69	1.67	1.56	1.83	0.421	0.292	0.167	0.168	0.14	0.152	0.136	0.118	0.127	0.456	0.391	0.328	1.27	1.29	1.25	0.88	0.942	0.73122	0.448	0.343	0.295	0.409	0.453	0.65	0.419	0.463	0.537
	301	1.69	1.67	1.57	1.82	0.379	0.302	0.13	0.178	0.153	0.169	0.133	0.137	0.113	0.453	0.366	0.331	1.27	1.32	1.26	0.866	0.946	0.73295	0.437	0.34	0.356	0.452	0.458	0.665	0.449	0.499	0.549
	301.5	1.68	1.66	1.57	1.83	0.4	0.285	0.159	0.151	0.132	0.171	0.136	0.122	0.153	0.499	0.364	0.295	1.27	1.31	1.26	0.869	0.954	0.72067	0.394	0.297	0.292	0.433	0.517	0.613	0.438	0.516	0.547
	302	1.69	1.66	1.56	1.83	0.397	0.265	0.13	0.132	0.158	0.162	0.106	0.125	0.155	0.438	0.355	0.353	1.26	1.31	1.25	0.862	0.944	0.70889	0.429	0.375	0.292	0.424	0.489	0.638	0.508	0.451	0.504
	302.5	1.68	1.65	1.55	1.83	0.398	0.279	0.187	0.168	0.156	0.16	0.116	0.111	0.147	0.48	0.379	0.334	1.25	1.32	1.25	0.855	0.939	0.72475	0.458	0.351	0.281	0.423	0.532	0.61	0.442	0.47	0.53
	303	1.68	1.65	1.56	1.82	0.393	0.283	0.172	0.15	0.132	0.169	0.116	0.105	0.115	0.455	0.372	0.325	1.26	1.31	1.25	0.862	0.943	0.72607	0.455	0.31	0.312	0.396	0.503	0.634	0.459	0.512	0.578
	303.5	1.68	1.65	1.55	1.82	0.372	0.302	0.13	0.126	0.158	0.15	0.129	0.138	0.165	0.469	0.318	0.328	1.25	1.28	1.24	0.88	0.945	0.7202	0.446	0.32	0.305	0.41	0.473	0.656	0.451	0.493	0.557
	304	1.68	1.65	1.55	1.82	0.368	0.279	0.175	0.138	0.155	0.156	0.117	0.129	0.139	0.438	0.366	0.254	1.24	1.29	1.26	0.864	0.938	0.71295	0.451	0.343	0.321	0.428	0.523	0.647	0.468	0.463	0.528
	304.5	1.68	1.65	1.54	1.82	0.374	0.253	0.14	0.128	0.158	0.156	0.124	0.123	0.141	0.447	0.345	0.348	1.25	1.3	1.24	0.864	0.947	0.71122	0.419	0.332	0.292	0.433	0.517	0.655	0.442	0.484	0.554
	305	1.66	1.66	1.55	1.81	0.392	0.267	0.135	0.14	0.149	0.172	0.117	0.109	0.159	0.474	0.361	0.353	1.25	1.29	1.23	0.865	0.935	0.71783	0.455	0.334	0.334	0.39	0.504	0.637	0.417	0.472	0.512
	305.5	1.67	1.64	1.55	1.82	0.374	0.298	0.135	0.162	0.132	0.167	0.112	0.119	0.126	0.467	0.393	0.325	1.25	1.28	1.24	0.881	0.957	0.71942	0.467	0.37	0.305	0.441	0.48	0.649	0.422	0.484	0.512
	306	1.67	1.65	1.54	1.81	0.365	0.322	0.179	0.115	0.138	0.171	0.149	0.143	0.154	0.457	0.37	0.356	1.25	1.31	1.23	0.871	0.941	0.70842	0.453	0.351	0.285	0.419	0.506	0.667	0.431	0.453	0.506
	306.5	1.67	1.64	1.55	1.82	0.392	0.29	0.175	0.164	0.145	0.165	0.134	0.149	0.122	0.462	0.359	0.285	1.25	1.29	1.23	0.863	0.943	0.71256	0.423	0.326	0.253	0.449	0.475	0.638	0.451	0.504	0.551
	307	1.66	1.64	1.55	1.81	0.401	0.253	0.13	0.136	0.158	0.187	0.116	0.122	0.148	0.457	0.32	0.337	1.24	1.3	1.24	0.864	0.949	0.71109	0.435	0.343	0.334	0.388	0.506	0.617	0.44	0.486	0.489
	307.5	1.66	1.64	1.55	1.81	0.4	0.286	0.15	0.146	0.13	0.179	0.133	0.126	0.127	0.476	0.379	0.34	1.24	1.29	1.23	0.844	0.925	0.70675	0.421	0.34	0.336	0.423	0.503	0.642	0.442	0.524	0.542
	308	1.66	1.64	1.53	1.8	0.374	0.296	0.0855	0.142	0.151	0.182	0.138	0.0986	0.143	0.443	0.355	0.353	1.25	1.28	1.24	0.863	0.942	0.70416	0.415	0.343	0.328	0.44	0.507	0.655	0.478	0.446	0.521
	308.5	1.65	1.62	1.55	1.81	0.382	0.277	0.124	0.122	0.151	0.172	0.138	0.112	0.159	0.451	0.368	0.288	1.24	1.28	1.22	0.855	0.938	0.69898	0.45	0.362	0.305	0.43	0.495	0.661	0.419	0.456	0.557
	309	1.65	1.62	1.53	1.8	0.383	0.281	0.145	0.146	0.173	0.15	0.138	0.122	0.134	0.442	0.368	0.331	1.23	1.28	1.24	0.867	0.94	0.70557	0.421	0.38	0.258	0.446	0.557	0.637	0.451	0.486	0.507
	309.5	1.66	1.63	1.54	1.79	0.358	0.277	0.113	0.144	0.123	0.158	0.15	0.123	0.142	0.483	0.343	0.299	1.22	1.29	1.22	0.863	0.931	0.7086	0.453	0.343	0.348	0.431	0.485	0.593	0.417	0.482	0.532
	310	1.64	1.62	1.53	1.8	0.403	0.308	0.167	0.151	0.156	0.186	0.127	0.149	0.144	0.462	0.359	0.306	1.22	1.29	1.22	0.864	0.945	0.70417	0.427	0.307	0.277	0.398	0.516	0.636	0.453	0.506	0.551
	310.5	1.65	1.62	1.54	1.8	0.401	0.279	0.175	0.144	0.149	0.142	0.117	0.134	0.125	0.475	0.331	0.359	1.23	1.27	1.22	0.861	0.944	0.70267	0.444	0.326	0.299	0.407	0.528	0.642	0.426	0.448	0.518
	311	1.64	1.62	1.54	1.78	0.372	0.242	0.135	0.144	0.155	0.179	0.133	0.108	0.126	0.445	0.362	0.322	1.22	1.29	1.23	0.861	0.938	0.70032	0.431	0.332	0.292	0.405	0.481	0.657	0.415	0.47	0.497
	311.5	1.64	1.61	1.54	1.79	0.374	0.265	0.119	0.14	0.138	0.144	0.128	0.136	0.119	0.449	0.383	0.334	1.23	1.27	1.22	0.848	0.927	0.6988	0.439	0.34	0.318	0.403	0.502	0.612	0.436	0.491	0.514
	312	1.63	1.62	1.53	1.78	0.365	0.286	0.159	0.136	0.153	0.142	0.142	0.119	0.118	0.444	0.385	0.322	1.24	1.27	1.23	0.851	0.944	0.70038	0.444	0.323	0.331	0.409	0.483	0.624	0.455	0.488	0.534
	312.5	1.63	1.61	1.53	1.77	0.402	0.283	0.159	0.159	0.141	0.169	0.132	0.129	0.128	0.444	0.357	0.309	1.2	1.29	1.22	0.859	0.937	0.69607	0.455	0.313	0.328	0.438	0.481	0.607	0.431	0.499	0.532
	313	1.64	1.61	1.53	1.79	0.382	0.312	0.154	0.167	0.173	0.187	0.118	0.121	0.125	0.466	0.391	0.299	1.21	1.28	1.21	0.866	0.937	0.69864	0.444	0.349	0.328	0.399	0.519	0.66	0.46	0.493	0.544
	313.5	1.63	1.61	1.52	1.78	0.391	0.27	0.135	0.155	0.162	0.129	0.12	0.134	0.133	0.466	0.359	0.306	1.22	1.26	1.21	0.851	0.931	0.70068	0.409	0.323	0.27	0.407	0.465	0.617	0.424	0.516	0.532
	314	1.63	1.6	1.52	1.78	0.369	0.263	0.119	0.148	0.169	0.158	0.117	0.121	0.162	0.466	0.304	0.34	1.2	1.27	1.22	0.857	0.924	0.68992	0.493	0.343	0.356	0.426	0.516	0.637	0.468	0.454	0.537
	314.5	1.63	1.6	1.52	1.77	0.371	0.304	0.201	0.132	0.145	0.176	0.134	0.111	0.142	0.455	0.348	0.299	1.21	1.26	1.21	0.852	0.931	0.6941	0.421	0.332	0.334	0.411	0.492	0.621	0.46	0.491	0.553
	315	1.64	1.6	1.53	1.78	0.402	0.288	0.13	0.134	0.145	0.174	0.0989	0.14	0.141	0.434	0.368	0.315	1.22	1.27	1.2	0.853	0.936	0.68992	0.45	0.387	0.309	0.386	0.475	0.647	0.397	0.47	0.501
	315.5	1.63	1.61	1.51	1.78	0.357	0.286	0.14	0.16	0.153	0.144	0.13	0.111	0.143	0.457	0.352	0.318	1.21	1.26	1.22	0.851	0.92	0.6881	0.451	0.343	0.299	0.423	0.492	0.633	0.427	0.449	0.523
	316	1.63	1.61	1.52	1.76	0.383	0.27	0.167	0.148	0.149	0.16	0.138	0.123	0.14	0.462	0.343	0.331	1.2	1.29	1.21	0.844	0.918	0.68833	0.42	0.359	0.254	0.403	0.482	0.624	0.44	0.414	0.51
	316.5	1.63	1.61	1.52	1.77	0.403	0.272	0.13	0.132	0.164	0.154	0.127	0.119	0.133	0.44	0.341	0.34	1.22	1.25	1.21	0.857	0.925	0.69548	0.433	0.34	0.309	0.384	0.503	0.618	0.462	0.51	0.52
	317	1.63	1.61	1.52	1.77	0.339	0.288	0.13	0.167	0.147	0.174	0.121	0.118	0.171	0.473	0.362	0.312	1.21	1.26	1.21	0.843	0.92	0.69961	0.425	0.326	0.288	0.364	0.521	0.627	0.424	0.514	0.598
	317.5	1.62	1.58	1.52	1.77	0.368	0.292	0.13	0.138	0.167	0.164	0.145	0.106	0.144	0.447	0.352	0.306	1.21	1.26	1.21	0.851	0.932	0.7023	0.453	0.34	0.281	0.428	0.513	0.625	0.412	0.52	0.584
	318	1.62	1.6	1.52	1.77	0.38	0.27	0.0694	0.148	0.145	0.138	0.116	0.119	0.144	0.482	0.331	0.331	1.2	1.27	1.21	0.849	0.915	0.6923	0.427	0.34	0.241	0.432	0.489	0.604	0.438	0.48	0.489
	318.5	1.63	1.59	1.5	1.76	0.375	0.279	0.167	0.113	0.143	0.176	0.151	0.127	0.156	0.444	0.31	0.331	1.19	1.27	1.21	0.835	0.916	0.69002	0.407	0.3	0.281	0.382	0.505	0.625	0.442	0.466	0.485
	319	1.63	1.58	1.51	1.75	0.38	0.267	0.14	0.132	0.127	0.167	0.127	0.123	0.134	0.447	0.35	0.322	1.19	1.27	1.19	0.837	0.927	0.69838	0.405	0.326	0.315	0.396	0.491	0.652	0.466	0.51	0.53
	319.5	1.61	1.59	1.5	1.75	0.396	0.279	0.187	0.148	0.138	0.169	0.128	0.126	0.134	0.459	0.357	0.292	1.2	1.26	1.2	0.839	0.904	0.69108	0.444	0.317	0.325	0.376	0.516	0.597	0.431	0.486	0.534
	320	1.62	1.6	1.5	1.75	0.396	0.281	0.135	0.144	0.155	0.174	0.113	0.103	0.151	0.428	0.355	0.288	1.2	1.26	1.19	0.838	0.922	0.69025	0.401	0.313	0.328	0.398	0.464	0.617	0.474	0.463	0.523
	320.5	1.61	1.59	1.51	1.76	0.364	0.279	0.145	0.178	0.143	0.14	0.13	0.115	0.143	0.451	0.328	0.396	1.18	1.25	1.2	0.847	0.913	0.68882	0.466	0.276	0.292	0.425	0.474	0.607	0.415	0.489	0.541
	321	1.61	1.58	1.51	1.75	0.38	0.27	0.179	0.159	0.11	0.129	0.129	0.137	0.142	0.411	0.375	0.315	1.2	1.26	1.19	0.853	0.909	0.67831	0.441	0.32	0.288	0.42	0.493	0.613	0.415	0.431	0.485
	321.5	1.61	1.58	1.5	1.75	0.376	0.296	0.159	0.168	0.115	0.201	0.118	0.112	0.159	0.46	0.359	0.362	1.18	1.24	1.19	0.848	0.908	0.69423	0.414	0.36	0.325	0.44	0.491	0.602	0.424	0.473	0.511
	322	1.62	1.6	1.5	1.75	0.348	0.304	0.15	0.138	0.166	0.169	0.134	0.126	0.142	0.468	0.345	0.322	1.17	1.24	1.19	0.849	0.912	0.69091	0.422	0.352	0.322	0.403	0.519	0.648	0.417	0.487	0.514
	322.5	1.61	1.59	1.5	1.74	0.387	0.29	0.14	0.128	0.147	0.162	0.116	0.112	0.134	0.451	0.348	0.325	1.18	1.25	1.19	0.833	0.915	0.69515	0.422	0.354	0.292	0.39	0.455	0.618	0.424	0.438	0.514
	323	1.6	1.58	1.49	1.74	0.38	0.27	0.145	0.138	0.138	0.165	0.128	0.118	0.128	0.442	0.331	0.315	1.18	1.26	1.19	0.837	0.911	0.69669	0.418	0.352	0.281	0.428	0.482	0.624	0.436	0.475	0.503
	323.5	1.6	1.57	1.5	1.74	0.382	0.27	0.159	0.142	0.149	0.174	0.112	0.103	0.139	0.464	0.336	0.312	1.17	1.24	1.19	0.842	0.915	0.68888	0.403	0.338	0.337	0.38	0.47	0.618	0.468	0.498	0.536
	324	1.59	1.58	1.5	1.74	0.349	0.268	0.093	0.14	0.16	0.182	0.141	0.136	0.149	0.451	0.368	0.299	1.18	1.26	1.18	0.848	0.921	0.6833	0.431	0.365	0.309	0.402	0.43	0.618	0.408	0.471	0.531
	324.5	1.6	1.58	1.5	1.74	0.374	0.296	0.154	0.142	0.166	0.135	0.128	0.117	0.117	0.471	0.35	0.328	1.17	1.25	1.18	0.833	0.902	0.68961	0.433	0.377	0.27	0.384	0.452	0.648	0.451	0.451	0.503
	325	1.59	1.57	1.5	1.75	0.367	0.298	0.135	0.138	0.155	0.121	0.128	0.125	0.137	0.438	0.377	0.328	1.16	1.24	1.19	0.836	0.9	0.68898	0.427	0.343	0.258	0.402	0.497	0.591	0.412	0.48	0.518
	325.5	1.6	1.56	1.49	1.74	0.383	0.306	0.135	0.132	0.153	0.162	0.11	0.114	0.118	0.455	0.385	0.306	1.18	1.24	1.19	0.843	0.907	0.68808	0.429	0.32	0.27	0.421	0.479	0.613	0.443	0.484	0.527
	326	1.61	1.57	1.49	1.74	0.351	0.29	0.163	0.151	0.11	0.176	0.14	0.13	0.143	0.449	0.343	0.312	1.18	1.25	1.18	0.839	0.916	0.68019	0.444	0.332	0.288	0.364	0.441	0.631	0.417	0.484	0.516
	326.5	1.59	1.56	1.48	1.73	0.4	0.279	0.145	0.142	0.153	0.142	0.146	0.122	0.16	0.432	0.333	0.34	1.17	1.24	1.18	0.832	0.916	0.68272	0.405	0.357	0.331	0.405	0.446	0.595	0.408	0.468	0.49
	327	1.59	1.56	1.48	1.73	0.349	0.248	0.154	0.134	0.136	0.156	0.144	0.121	0.141	0.424	0.359	0.315	1.17	1.25	1.18	0.824	0.89	0.68288	0.426	0.338	0.288	0.394	0.488	0.601	0.405	0.439	0.531
	327.5	1.58	1.56	1.49	1.73	0.391	0.314	0.167	0.142	0.141	0.165	0.135	0.105	0.127	0.392	0.338	0.334	1.17	1.23	1.17	0.831	0.904	0.68587	0.441	0.332	0.312	0.414	0.457	0.585	0.422	0.484	0.488
	328	1.58	1.56	1.49	1.71	0.372	0.245	0.15	0.134	0.115	0.16	0.127	0.122	0.132	0.466	0.333	0.309	1.17	1.22	1.19	0.846	0.91	0.67875	0.448	0.29	0.285	0.405	0.494	0.594	0.456	0.517	0.539
	328.5	1.59	1.56	1.49	1.74	0.387	0.286	0.15	0.136	0.134	0.158	0.133	0.126	0.154	0.44	0.343	0.351	1.16	1.22	1.17	0.841	0.888	0.68007	0.407	0.3	0.27	0.4	0.462	0.586	0.408	0.428	0.516
	329	1.58	1.56	1.48	1.72	0.391	0.288	0.124	0.146	0.158	0.15	0.132	0.119	0.135	0.428	0.35	0.306	1.16	1.23	1.17	0.844	0.897	0.67922	0.42	0.332	0.262	0.405	0.491	0.618	0.458	0.487	0.503
	329.5	1.58	1.56	1.47	1.72	0.358	0.255	0.145	0.138	0.115	0.178	0.141	0.123	0.141	0.442	0.313	0.325	1.15	1.24	1.16	0.836	0.905	0.67529	0.433	0.332	0.285	0.403	0.469	0.588	0.436	0.456	0.488
	330	1.58	1.55	1.47	1.73	0.388	0.298	0.167	0.19	0.16	0.176	0.123	0.105	0.153	0.457	0.35	0.364	1.16	1.23	1.17	0.832	0.908	0.67935	0.395	0.3	0.245	0.396	0.459	0.586	0.413	0.473	0.532
	330.5	1.59	1.55	1.47	1.71	0.381	0.286	0.14	0.165	0.134	0.182	0.121	0.127	0.15	0.398	0.338	0.241	1.15	1.22	1.17	0.837	0.899	0.67185	0.381	0.304	0.353	0.396	0.455	0.599	0.46	0.461	0.52
	331	1.58	1.56	1.48	1.71	0.405	0.272	0.159	0.136	0.13	0.14	0.207	0.131	0.123	0.424	0.338	0.266	1.16	1.22	1.16	0.838	0.904	0.68198	0.393	0.34	0.285	0.405	0.479	0.614	0.443	0.461	0.484
	331.5	1.57	1.56	1.47	1.72	0.383	0.26	0.167	0.148	0.149	0.135	0.114	0.114	0.148	0.422	0.323	0.312	1.17	1.22	1.16	0.832	0.897	0.67733	0.439	0.357	0.306	0.418	0.499	0.602	0.405	0.461	0.492
	332	1.57	1.55	1.48	1.71	0.361	0.277	0.145	0.128	0.138	0.142	0.123	0.127	0.162	0.461	0.318	0.25	1.15	1.22	1.16	0.838	0.913	0.67304	0.428	0.31	0.306	0.414	0.448	0.595	0.42	0.454	0.541
	332.5	1.58	1.54	1.47	1.71	0.39	0.272	0.159	0.157	0.162	0.146	0.117	0.127	0.128	0.428	0.364	0.351	1.17	1.21	1.18	0.829	0.897	0.66703	0.441	0.31	0.312	0.376	0.506	0.606	0.472	0.475	0.518
	333	1.56	1.55	1.48	1.71	0.348	0.237	0.191	0.122	0.153	0.174	0.148	0.135	0.13	0.418	0.366	0.302	1.15	1.21	1.16	0.832	0.888	0.67068	0.439	0.294	0.302	0.409	0.464	0.595	0.46	0.484	0.501
	333.5	1.57	1.54	1.48	1.71	0.395	0.27	0.15	0.132	0.151	0.14	0.129	0.14	0.142	0.43	0.346	0.289	1.14	1.22	1.16	0.833	0.893	0.66841	0.439	0.313	0.262	0.384	0.457	0.598	0.443	0.459	0.498
	334	1.56	1.54	1.47	1.7	0.37	0.263	0.119	0.148	0.136	0.165	0.12	0.115	0.149	0.459	0.318	0.296	1.14	1.22	1.15	0.844	0.895	0.67136	0.439	0.29	0.281	0.453	0.479	0.593	0.417	0.461	0.469
	334.5	1.56	1.53	1.47	1.7	0.371	0.29	0.15	0.144	0.143	0.178	0.1	0.147	0.132	0.438	0.355	0.312	1.15	1.21	1.16	0.828	0.888	0.67703	0.414	0.276	0.299	0.359	0.469	0.595	0.429	0.508	0.511
	335	1.56	1.53	1.47	1.7	0.383	0.26	0.167	0.146	0.123	0.164	0.118	0.136	0.133	0.446	0.338	0.325	1.14	1.22	1.15	0.835	0.876	0.66822	0.414	0.294	0.309	0.404	0.487	0.585	0.41	0.444	0.511
	335.5	1.56	1.53	1.46	1.7	0.374	0.248	0.167	0.113	0.138	0.16	0.108	0.121	0.132	0.428	0.353	0.27	1.15	1.2	1.15	0.836	0.888	0.66874	0.416	0.335	0.328	0.376	0.475	0.593	0.434	0.459	0.498
	336	1.57	1.54	1.46	1.69	0.363	0.288	0.119	0.15	0.143	0.172	0.0989	0.126	0.139	0.424	0.333	0.325	1.13	1.22	1.13	0.838	0.894	0.6657	0.414	0.332	0.306	0.37	0.461	0.587	0.452	0.473	0.511
	336.5	1.56	1.55	1.46	1.7	0.381	0.277	0.175	0.13	0.16	0.16	0.108	0.118	0.143	0.444	0.338	0.319	1.14	1.22	1.15	0.823	0.892	0.66977	0.412	0.323	0.292	0.394	0.471	0.587	0.434	0.449	0.478
	337	1.56	1.54	1.45	1.69	0.405	0.288	0.14	0.17	0.173	0.146	0.1	0.117	0.13	0.457	0.343	0.312	1.15	1.22	1.14	0.834	0.872	0.66554	0.445	0.294	0.236	0.402	0.434	0.572	0.392	0.482	0.49
	337.5	1.55	1.54	1.46	1.7	0.391	0.235	0.14	0.12	0.158	0.152	0.12	0.13	0.15	0.471	0.35	0.281	1.13	1.23	1.14	0.83	0.894	0.67625	0.401	0.307	0.258	0.404	0.434	0.576	0.441	0.48	0.472
	338	1.55	1.54	1.47	1.69	0.368	0.279	0.15	0.128	0.171	0.165	0.13	0.111	0.122	0.44	0.373	0.328	1.14	1.2	1.14	0.839	0.881	0.67263	0.455	0.323	0.299	0.372	0.461	0.599	0.438	0.423	0.5
	338.5	1.56	1.53	1.45	1.69	0.381	0.281	0.15	0.138	0.141	0.162	0.153	0.125	0.136	0.446	0.383	0.337	1.14	1.21	1.15	0.825	0.886	0.66486	0.426	0.326	0.274	0.4	0.461	0.589	0.418	0.461	0.49
	339	1.55	1.52	1.46	1.69	0.407	0.27	0.13	0.136	0.145	0.15	0.137	0.118	0.131	0.434	0.343	0.322	1.13	1.22	1.13	0.827	0.88	0.66299	0.418	0.338	0.254	0.392	0.552	0.592	0.429	0.449	0.465
	339.5	1.55	1.53	1.46	1.69	0.364	0.29	0.0601	0.122	0.153	0.171	0.132	0.126	0.149	0.459	0.326	0.296	1.12	1.2	1.14	0.83	0.889	0.66737	0.445	0.31	0.331	0.38	0.455	0.548	0.4	0.461	0.498
	340	1.56	1.53	1.46	1.68	0.377	0.279	0.13	0.15	0.158	0.174	0.135	0.125	0.131	0.424	0.341	0.309	1.15	1.21	1.13	0.836	0.877	0.66642	0.401	0.329	0.285	0.342	0.476	0.598	0.445	0.451	0.507
	340.5	1.54	1.53	1.45	1.68	0.372	0.314	0.159	0.173	0.173	0.142	0.114	0.114	0.111	0.44	0.341	0.266	1.12	1.2	1.14	0.824	0.88	0.6691	0.435	0.3	0.306	0.392	0.447	0.568	0.434	0.412	0.504
	341	1.55	1.52	1.46	1.68	0.374	0.279	0.154	0.165	0.11	0.171	0.133	0.132	0.134	0.438	0.357	0.348	1.13	1.21	1.15	0.801	0.878	0.66013	0.43	0.335	0.245	0.411	0.464	0.598	0.4	0.428	0.498
	341.5	1.55	1.52	1.44	1.68	0.373	0.279	0.14	0.142	0.136	0.121	0.116	0.14	0.123	0.42	0.313	0.325	1.12	1.2	1.14	0.826	0.887	0.67221	0.388	0.338	0.277	0.37	0.449	0.546	0.438	0.434	0.448
	342	1.53	1.51	1.45	1.69	0.374	0.268	0.119	0.172	0.143	0.15	0.13	0.109	0.132	0.463	0.368	0.309	1.12	1.2	1.13	0.816	0.874	0.66786	0.408	0.338	0.318	0.374	0.464	0.55	0.4	0.478	0.476
	342.5	1.55	1.52	1.45	1.68	0.366	0.253	0.154	0.142	0.125	0.142	0.13	0.126	0.152	0.45	0.348	0.312	1.12	1.21	1.14	0.824	0.884	0.66142	0.408	0.332	0.222	0.388	0.476	0.562	0.434	0.439	0.482
	343	1.52	1.51	1.43	1.67	0.389	0.284	0.154	0.12	0.151	0.135	0.126	0.102	0.146	0.422	0.348	0.319	1.14	1.2	1.13	0.815	0.881	0.65839	0.393	0.283	0.292	0.36	0.423	0.623	0.415	0.454	0.465
	343.5	1.54	1.53	1.43	1.66	0.345	0.26	0.14	0.126	0.153	0.169	0.138	0.115	0.113	0.457	0.343	0.27	1.12	1.19	1.13	0.815	0.882	0.66005	0.434	0.343	0.288	0.394	0.445	0.595	0.39	0.449	0.465
	344	1.53	1.51	1.46	1.66	0.373	0.284	0.167	0.11	0.134	0.154	0.0989	0.102	0.134	0.432	0.296	0.316	1.12	1.21	1.14	0.83	0.882	0.66008	0.441	0.287	0.266	0.4	0.479	0.559	0.436	0.489	0.5
	344.5	1.53	1.51	1.45	1.66	0.389	0.25	0.167	0.15	0.132	0.16	0.117	0.134	0.15	0.446	0.328	0.262	1.12	1.2	1.13	0.81	0.884	0.65925	0.406	0.346	0.312	0.383	0.429	0.579	0.449	0.441	0.474
	345	1.53	1.5	1.44	1.66	0.356	0.279	0.135	0.126	0.147	0.14	0.11	0.109	0.158	0.438	0.355	0.296	1.12	1.21	1.12	0.822	0.886	0.65311	0.416	0.31	0.318	0.378	0.436	0.6	0.462	0.449	0.502
	345.5	1.53	1.51	1.45	1.67	0.406	0.294	0.172	0.122	0.118	0.164	0.134	0.123	0.142	0.438	0.362	0.328	1.13	1.19	1.12	0.822	0.889	0.65234	0.401	0.307	0.285	0.402	0.481	0.549	0.398	0.473	0.486
	346	1.52	1.51	1.44	1.65	0.37	0.31	0.163	0.138	0.149	0.148	0.121	0.108	0.134	0.455	0.373	0.299	1.1	1.2	1.13	0.821	0.859	0.65834	0.441	0.31	0.288	0.355	0.457	0.57	0.462	0.473	0.454
	346.5	1.53	1.51	1.44	1.67	0.375	0.256	0.113	0.12	0.151	0.152	0.14	0.132	0.126	0.442	0.31	0.319	1.11	1.19	1.13	0.82	0.875	0.65399	0.41	0.323	0.292	0.392	0.425	0.544	0.379	0.461	0.48
	347	1.52	1.5	1.44	1.65	0.393	0.268	0.172	0.152	0.136	0.164	0.138	0.112	0.151	0.455	0.36	0.302	1.12	1.19	1.13	0.814	0.87	0.65982	0.42	0.314	0.296	0.372	0.44	0.572	0.376	0.459	0.452
	347.5	1.51	1.5	1.43	1.66	0.41	0.286	0.113	0.128	0.164	0.174	0.128	0.112	0.142	0.426	0.328	0.309	1.1	1.2	1.13	0.82	0.871	0.65842	0.441	0.287	0.296	0.37	0.436	0.564	0.434	0.406	0.45
	348	1.52	1.5	1.44	1.66	0.368	0.253	0.167	0.17	0.145	0.152	0.118	0.108	0.141	0.444	0.35	0.322	1.12	1.18	1.13	0.817	0.877	0.65673	0.42	0.294	0.396	0.416	0.436	0.571	0.42	0.442	0.482
	348.5	1.5	1.5	1.44	1.66	0.348	0.277	0.124	0.144	0.141	0.15	0.134	0.131	0.134	0.465	0.353	0.312	1.11	1.18	1.13	0.814	0.872	0.65819	0.41	0.29	0.288	0.37	0.432	0.557	0.452	0.471	0.439
	349	1.52	1.51	1.43	1.65	0.37	0.27	0.13	0.134	0.147	0.144	0.133	0.119	0.136	0.426	0.318	0.303	1.11	1.19	1.12	0.828	0.865	0.65657	0.391	0.3	0.328	0.411	0.409	0.554	0.443	0.434	0.446
	349.5	1.51	1.5	1.43	1.66	0.393	0.256	0.194	0.142	0.162	0.135	0.114	0.126	0.113	0.473	0.331	0.309	1.11	1.17	1.12	0.818	0.879	0.6586	0.404	0.264	0.292	0.379	0.457	0.567	0.462	0.436	0.515
	350	1.51	1.5	1.44	1.66	0.35	0.279	0.093	0.16	0.141	0.156	0.112	0.117	0.109	0.455	0.343	0.306	1.11	1.19	1.11	0.813	0.87	0.66077	0.418	0.3	0.25	0.396	0.456	0.561	0.413	0.417	0.484
	350.5	1.51	1.5	1.43	1.64	0.383	0.272	0.13	0.157	0.147	0.138	0.137	0.135	0.132	0.434	0.366	0.322	1.1	1.18	1.12	0.815	0.873	0.64169	0.422	0.317	0.331	0.413	0.423	0.541	0.382	0.449	0.522
	351	1.51	1.5	1.42	1.64	0.375	0.268	0.119	0.138	0.138	0.152	0.132	0.114	0.151	0.448	0.315	0.274	1.11	1.18	1.11	0.807	0.875	0.64578	0.432	0.329	0.289	0.383	0.421	0.563	0.4	0.442	0.459
	351.5	1.51	1.49	1.42	1.63	0.367	0.284	0.124	0.155	0.13	0.135	0.135	0.123	0.167	0.438	0.336	0.289	1.1	1.18	1.12	0.805	0.868	0.65476	0.412	0.307	0.309	0.386	0.425	0.51	0.429	0.469	0.461
	352	1.51	1.49	1.42	1.64	0.356	0.292	0.154	0.132	0.149	0.138	0.12	0.123	0.126	0.422	0.299	0.322	1.1	1.19	1.11	0.819	0.875	0.65429	0.42	0.28	0.345	0.372	0.454	0.602	0.368	0.418	0.492
	352.5	1.49	1.48	1.43	1.64	0.391	0.27	0.172	0.144	0.12	0.162	0.124	0.123	0.118	0.472	0.336	0.325	1.09	1.17	1.11	0.815	0.868	0.64682	0.426	0.314	0.319	0.387	0.436	0.578	0.359	0.409	0.478
	353	1.5	1.49	1.42	1.63	0.378	0.268	0.1	0.148	0.151	0.178	0.148	0.131	0.152	0.448	0.355	0.331	1.09	1.19	1.09	0.811	0.869	0.65057	0.424	0.307	0.254	0.383	0.449	0.522	0.434	0.412	0.513
	353.5	1.5	1.49	1.43	1.64	0.378	0.308	0.119	0.142	0.162	0.171	0.141	0.122	0.147	0.394	0.373	0.274	1.11	1.18	1.1	0.809	0.863	0.65045	0.391	0.283	0.258	0.394	0.445	0.538	0.427	0.447	0.472
	354	1.5	1.49	1.41	1.63	0.374	0.263	0.154	0.148	0.118	0.169	0.118	0.108	0.123	0.414	0.35	0.331	1.08	1.18	1.1	0.804	0.874	0.6572	0.434	0.304	0.285	0.374	0.429	0.542	0.379	0.442	0.515
	354.5	1.51	1.49	1.41	1.64	0.354	0.3	0.14	0.142	0.141	0.167	0.122	0.125	0.126	0.428	0.336	0.222	1.1	1.19	1.11	0.807	0.871	0.6555	0.402	0.29	0.348	0.349	0.456	0.56	0.429	0.464	0.502
	355	1.49	1.49	1.42	1.63	0.353	0.263	0.13	0.14	0.145	0.142	0.132	0.119	0.121	0.431	0.366	0.325	1.09	1.19	1.12	0.806	0.874	0.64585	0.42	0.28	0.302	0.368	0.445	0.563	0.406	0.436	0.457
	355.5	1.49	1.47	1.43	1.63	0.375	0.248	0.154	0.15	0.153	0.164	0.109	0.109	0.141	0.44	0.334	0.289	1.08	1.18	1.1	0.786	0.867	0.64902	0.434	0.317	0.277	0.392	0.417	0.558	0.434	0.442	0.41
	356	1.49	1.48	1.42	1.63	0.373	0.27	0.154	0.152	0.136	0.144	0.13	0.111	0.149	0.42	0.348	0.27	1.11	1.19	1.09	0.799	0.875	0.65146	0.424	0.304	0.27	0.37	0.442	0.544	0.423	0.418	0.478
	356.5	1.48	1.48	1.41	1.63	0.386	0.229	0.13	0.142	0.118	0.156	0.123	0.136	0.137	0.477	0.315	0.285	1.09	1.18	1.11	0.807	0.857	0.65416	0.351	0.297	0.292	0.422	0.432	0.567	0.447	0.487	0.486
	357	1.48	1.48	1.42	1.62	0.371	0.292	0.106	0.122	0.158	0.144	0.105	0.131	0.147	0.426	0.375	0.34	1.1	1.17	1.1	0.806	0.857	0.65064	0.38	0.23	0.309	0.377	0.443	0.542	0.4	0.439	0.45
	357.5	1.48	1.47	1.41	1.63	0.377	0.258	0.13	0.153	0.153	0.148	0.122	0.125	0.134	0.438	0.362	0.328	1.09	1.17	1.1	0.803	0.854	0.65328	0.399	0.338	0.254	0.392	0.436	0.515	0.403	0.42	0.476
	358	1.48	1.46	1.41	1.63	0.385	0.27	0.163	0.178	0.153	0.171	0.132	0.112	0.122	0.448	0.366	0.278	1.08	1.19	1.09	0.798	0.855	0.64659	0.389	0.304	0.241	0.368	0.443	0.515	0.427	0.423	0.474
	358.5	1.49	1.47	1.4	1.63	0.377	0.232	0.15	0.162	0.147	0.146	0.109	0.126	0.131	0.436	0.343	0.306	1.08	1.18	1.1	0.812	0.859	0.63672	0.432	0.323	0.312	0.385	0.443	0.566	0.41	0.42	0.492
	359	1.49	1.47	1.41	1.63	0.364	0.279	0.145	0.14	0.158	0.144	0.117	0.114	0.15	0.432	0.329	0.322	1.08	1.18	1.1	0.794	0.868	0.64176	0.426	0.297	0.27	0.385	0.451	0.545	0.441	0.431	0.443
	359.5	1.48	1.46	1.4	1.62	0.382	0.292	0.124	0.152	0.136	0.169	0.118	0.13	0.115	0.41	0.326	0.312	1.07	1.18	1.1	0.797	0.858	0.65215	0.393	0.297	0.292	0.37	0.443	0.549	0.365	0.471	0.486
	360	1.47	1.47	1.39	1.61	0.378	0.27	0.159	0.157	0.173	0.152	0.118	0.106	0.14	0.479	0.31	0.27	1.09	1.19	1.09	0.81	0.862	0.64382	0.395	0.326	0.277	0.402	0.447	0.548	0.425	0.442	0.441
	360.5	1.49	1.46	1.4	1.62	0.387	0.314	0.119	0.165	0.136	0.179	0.126	0.105	0.141	0.405	0.353	0.328	1.08	1.18	1.08	0.789	0.854	0.64746	0.373	0.276	0.277	0.379	0.413	0.549	0.385	0.423	0.434
	361	1.48	1.46	1.38	1.61	0.348	0.27	0.0776	0.138	0.136	0.148	0.113	0.135	0.136	0.408	0.299	0.325	1.07	1.18	1.08	0.802	0.859	0.64858	0.377	0.28	0.281	0.389	0.436	0.557	0.42	0.503	0.511
	361.5	1.47	1.46	1.4	1.61	0.369	0.296	0.14	0.152	0.138	0.167	0.11	0.125	0.137	0.463	0.331	0.331	1.07	1.17	1.1	0.785	0.849	0.64003	0.397	0.304	0.322	0.406	0.442	0.54	0.388	0.437	0.441
	362	1.47	1.47	1.4	1.61	0.38	0.284	0.135	0.142	0.134	0.181	0.0959	0.125	0.131	0.44	0.326	0.285	1.08	1.18	1.09	0.799	0.853	0.64377	0.473	0.256	0.281	0.355	0.419	0.54	0.41	0.444	0.474
	362.5	1.48	1.46	1.41	1.61	0.338	0.288	0.159	0.132	0.157	0.142	0.122	0.125	0.128	0.458	0.348	0.322	1.08	1.17	1.1	0.8	0.848	0.64446	0.404	0.272	0.292	0.372	0.433	0.545	0.45	0.452	0.441
	363	1.47	1.47	1.4	1.6	0.359	0.284	0.201	0.128	0.118	0.165	0.0989	0.108	0.143	0.418	0.339	0.316	1.06	1.17	1.09	0.795	0.855	0.6503	0.404	0.307	0.296	0.417	0.417	0.56	0.371	0.437	0.476
	363.5	1.47	1.45	1.39	1.6	0.373	0.316	0.13	0.153	0.134	0.146	0.0928	0.131	0.138	0.42	0.302	0.312	1.07	1.17	1.08	0.789	0.859	0.65025	0.397	0.268	0.296	0.387	0.407	0.569	0.403	0.471	0.482
	364	1.48	1.46	1.4	1.61	0.344	0.245	0.145	0.126	0.134	0.154	0.123	0.119	0.116	0.425	0.341	0.278	1.06	1.17	1.1	0.798	0.851	0.64395	0.41	0.304	0.302	0.375	0.405	0.559	0.423	0.42	0.45
	364.5	1.47	1.45	1.39	1.6	0.405	0.294	0.167	0.148	0.158	0.191	0.113	0.092	0.143	0.454	0.326	0.27	1.08	1.15	1.09	0.795	0.854	0.66488	0.418	0.29	0.292	0.381	0.419	0.541	0.42	0.492	0.461
	365	1.48	1.45	1.39	1.6	0.366	0.248	0.124	0.117	0.138	0.167	0.137	0.111	0.145	0.427	0.355	0.285	1.07	1.14	1.09	0.794	0.848	0.66065	0.418	0.276	0.319	0.393	0.419	0.549	0.39	0.412	0.437
	365.5	1.47	1.45	1.39	1.6	0.356	0.294	0.119	0.122	0.113	0.129	0.128	0.115	0.145	0.42	0.357	0.285	1.07	1.15	1.07	0.8	0.84	0.64507	0.404	0.314	0.325	0.396	0.368	0.517	0.406	0.415	0.472
	366	1.47	1.46	1.38	1.61	0.381	0.277	0.159	0.164	0.136	0.138	0.149	0.129	0.138	0.448	0.318	0.316	1.05	1.16	1.08	0.793	0.859	0.65177	0.42	0.311	0.278	0.393	0.388	0.505	0.413	0.426	0.457
	366.5	1.47	1.45	1.39	1.6	0.364	0.256	0.13	0.164	0.153	0.15	0.13	0.1	0.111	0.441	0.321	0.325	1.05	1.14	1.07	0.788	0.848	0.64111	0.395	0.311	0.316	0.366	0.44	0.536	0.445	0.418	0.464
	367	1.47	1.44	1.4	1.6	0.418	0.263	0.135	0.164	0.136	0.152	0.109	0.103	0.139	0.45	0.31	0.278	1.07	1.17	1.07	0.781	0.847	0.63769	0.406	0.29	0.266	0.375	0.449	0.524	0.425	0.409	0.461
	367.5	1.45	1.45	1.39	1.6	0.353	0.265	0.14	0.14	0.149	0.156	0.103	0.127	0.125	0.399	0.321	0.296	1.05	1.17	1.09	0.796	0.866	0.64907	0.391	0.329	0.292	0.393	0.386	0.574	0.418	0.437	0.432
	368	1.46	1.46	1.39	1.6	0.36	0.261	0.159	0.155	0.153	0.158	0.13	0.126	0.123	0.443	0.36	0.319	1.06	1.14	1.07	0.79	0.845	0.65158	0.397	0.287	0.285	0.396	0.436	0.499	0.434	0.431	0.464
	368.5	1.45	1.44	1.38	1.59	0.385	0.261	0.15	0.172	0.132	0.169	0.136	0.135	0.131	0.427	0.318	0.292	1.07	1.16	1.07	0.795	0.842	0.65088	0.418	0.338	0.266	0.355	0.442	0.555	0.356	0.452	0.48
	369	1.46	1.45	1.38	1.59	0.374	0.253	0.154	0.373	0.12	0.14	0.133	0.115	0.152	0.403	0.323	0.325	1.08	1.16	1.08	0.791	0.853	0.64258	0.41	0.28	0.274	0.385	0.409	0.522	0.393	0.496	0.434
	369.5	1.45	1.44	1.38	1.59	0.382	0.256	0.159	0.113	0.145	0.152	0.127	0.131	0.133	0.444	0.307	0.266	1.06	1.15	1.08	0.79	0.841	0.65144	0.414	0.317	0.285	0.393	0.427	0.52	0.415	0.442	0.494
	370	1.46	1.43	1.37	1.58	0.359	0.284	0.106	0.135	0.153	0.15	0.14	0.118	0.15	0.401	0.334	0.285	1.06	1.17	1.08	0.791	0.858	0.6436	0.391	0.294	0.274	0.358	0.449	0.539	0.448	0.421	0.455
	370.5	1.45	1.45	1.37	1.58	0.366	0.303	0.119	0.135	0.157	0.144	0.1	0.111	0.141	0.443	0.351	0.285	1.06	1.15	1.07	0.793	0.837	0.63211	0.389	0.317	0.302	0.391	0.409	0.52	0.368	0.418	0.425
	371	1.44	1.43	1.38	1.59	0.359	0.286	0.172	0.113	0.153	0.156	0.138	0.119	0.145	0.458	0.353	0.322	1.07	1.15	1.07	0.799	0.854	0.64926	0.395	0.294	0.266	0.395	0.442	0.524	0.406	0.447	0.472
	371.5	1.45	1.43	1.38	1.58	0.374	0.299	0.135	0.164	0.143	0.138	0.117	0.135	0.138	0.416	0.299	0.316	1.06	1.14	1.08	0.8	0.86	0.63384	0.402	0.294	0.281	0.375	0.371	0.544	0.418	0.421	0.498
	372	1.44	1.43	1.38	1.58	0.432	0.235	0.163	0.132	0.13	0.162	0.118	0.127	0.128	0.439	0.348	0.306	1.04	1.14	1.09	0.79	0.844	0.64496	0.414	0.283	0.27	0.383	0.435	0.537	0.401	0.385	0.476
	372.5	1.45	1.43	1.37	1.58	0.371	0.29	0.1	0.144	0.115	0.15	0.106	0.111	0.118	0.408	0.36	0.316	1.07	1.14	1.05	0.787	0.839	0.64595	0.424	0.28	0.325	0.375	0.411	0.538	0.411	0.429	0.468
	373	1.44	1.43	1.37	1.57	0.371	0.253	0.135	0.15	0.123	0.183	0.125	0.112	0.14	0.435	0.358	0.319	1.05	1.15	1.06	0.777	0.855	0.63754	0.418	0.287	0.296	0.395	0.411	0.552	0.395	0.429	0.422
	373.5	1.46	1.43	1.37	1.57	0.37	0.258	0.159	0.126	0.13	0.15	0.113	0.111	0.143	0.452	0.346	0.316	1.05	1.16	1.06	0.792	0.847	0.63975	0.373	0.283	0.296	0.395	0.431	0.522	0.406	0.421	0.425
	374	1.45	1.41	1.37	1.58	0.344	0.29	0.227	0.167	0.11	0.152	0.106	0.112	0.137	0.461	0.339	0.241	1.05	1.16	1.06	0.794	0.841	0.64617	0.416	0.272	0.274	0.347	0.429	0.531	0.395	0.412	0.493
	374.5	1.45	1.42	1.38	1.58	0.397	0.24	0.14	0.13	0.125	0.146	0.116	0.134	0.153	0.469	0.316	0.319	1.07	1.12	1.05	0.778	0.847	0.64279	0.384	0.326	0.274	0.364	0.415	0.532	0.425	0.431	0.425
	375	1.44	1.43	1.36	1.56	0.354	0.245	0.15	0.138	0.12	0.15	0.106	0.123	0.126	0.465	0.351	0.282	1.05	1.13	1.07	0.79	0.838	0.63772	0.406	0.32	0.296	0.371	0.409	0.51	0.368	0.421	0.432
	375.5	1.43	1.41	1.36	1.58	0.374	0.296	0.135	0.155	0.147	0.16	0.106	0.126	0.154	0.427	0.353	0.343	1.04	1.13	1.07	0.797	0.84	0.64963	0.422	0.268	0.262	0.389	0.447	0.52	0.413	0.421	0.427
	376	1.43	1.42	1.36	1.57	0.398	0.263	0.113	0.14	0.13	0.144	0.109	0.122	0.123	0.41	0.329	0.303	1.05	1.13	1.05	0.801	0.834	0.64914	0.422	0.326	0.281	0.358	0.403	0.522	0.411	0.418	0.489
	376.5	1.45	1.43	1.36	1.57	0.384	0.258	0.286	0.135	0.171	0.203	0.0989	0.135	0.125	0.433	0.302	0.325	1.03	1.15	1.04	0.778	0.843	0.64035	0.414	0.294	0.319	0.351	0.417	0.522	0.446	0.434	0.435
	377	1.44	1.41	1.36	1.56	0.345	0.29	0.167	0.132	0.151	0.171	0.0989	0.118	0.138	0.431	0.313	0.258	1.05	1.13	1.05	0.791	0.837	0.64418	0.412	0.287	0.254	0.385	0.366	0.524	0.321	0.442	0.462
	377.5	1.44	1.41	1.37	1.56	0.37	0.277	0.154	0.14	0.158	0.172	0.138	0.103	0.142	0.403	0.346	0.285	1.04	1.13	1.05	0.779	0.833	0.64182	0.393	0.283	0.27	0.344	0.401	0.487	0.393	0.415	0.448
	378	1.43	1.41	1.36	1.57	0.38	0.284	0.13	0.138	0.183	0.131	0.0959	0.119	0.14	0.41	0.353	0.299	1.05	1.15	1.06	0.793	0.837	0.64371	0.384	0.301	0.289	0.4	0.401	0.507	0.377	0.447	0.439
	378.5	1.42	1.41	1.34	1.57	0.378	0.243	0.14	0.15	0.145	0.148	0.109	0.111	0.142	0.441	0.355	0.292	1.04	1.13	1.06	0.78	0.823	0.63692	0.434	0.317	0.292	0.358	0.409	0.507	0.423	0.409	0.474
	379	1.43	1.41	1.35	1.56	0.374	0.265	0.154	0.142	0.155	0.144	0.113	0.117	0.121	0.456	0.331	0.292	1.05	1.13	1.06	0.792	0.837	0.63101	0.404	0.335	0.258	0.434	0.395	0.531	0.36	0.398	0.481
	379.5	1.43	1.41	1.35	1.55	0.363	0.243	0.124	0.153	0.127	0.131	0.118	0.13	0.13	0.421	0.334	0.292	1.04	1.12	1.06	0.793	0.849	0.63938	0.402	0.307	0.278	0.369	0.409	0.539	0.363	0.418	0.479
	380	1.41	1.41	1.35	1.55	0.357	0.272	0.124	0.138	0.176	0.184	0.126	0.103	0.119	0.41	0.334	0.282	1.03	1.14	1.05	0.789	0.831	0.6412	0.404	0.297	0.319	0.393	0.403	0.522	0.393	0.452	0.423
	380.5	1.42	1.4	1.36	1.55	0.369	0.265	0.163	0.157	0.143	0.135	0.128	0.13	0.14	0.443	0.355	0.266	1.01	1.12	1.04	0.76	0.836	0.63807	0.38	0.317	0.312	0.358	0.421	0.522	0.393	0.404	0.383
	381	1.42	1.4	1.34	1.56	0.36	0.191	0.135	0.13	0.162	0.152	0.11	0.119	0.137	0.401	0.334	0.266	1.04	1.13	1.05	0.766	0.845	0.64163	0.373	0.29	0.303	0.325	0.421	0.502	0.406	0.423	0.437
	381.5	1.43	1.4	1.36	1.54	0.388	0.258	0.119	0.162	0.125	0.121	0.117	0.117	0.133	0.435	0.341	0.282	1.02	1.13	1.06	0.768	0.841	0.63175	0.438	0.304	0.266	0.391	0.403	0.521	0.406	0.457	0.464
	382	1.42	1.4	1.36	1.56	0.373	0.279	0.175	0.11	0.147	0.135	0.113	0.115	0.126	0.399	0.326	0.325	1.04	1.13	1.05	0.76	0.845	0.63093	0.414	0.311	0.281	0.381	0.395	0.485	0.406	0.418	0.451
	382.5	1.41	1.4	1.35	1.55	0.373	0.265	0.179	0.126	0.155	0.162	0.126	0.125	0.153	0.385	0.307	0.258	1.04	1.12	1.05	0.77	0.827	0.64312	0.416	0.283	0.296	0.358	0.414	0.503	0.371	0.455	0.455
	383	1.41	1.41	1.36	1.55	0.339	0.277	0.163	0.124	0.153	0.129	0.122	0.1	0.122	0.401	0.331	0.285	1.02	1.11	1.04	0.772	0.832	0.62906	0.426	0.268	0.285	0.349	0.406	0.465	0.385	0.445	0.46
	383.5	1.43	1.41	1.35	1.55	0.37	0.248	0.106	0.162	0.13	0.146	0.105	0.109	0.151	0.437	0.305	0.322	1.02	1.13	1.05	0.773	0.836	0.62499	0.38	0.283	0.303	0.358	0.387	0.506	0.368	0.442	0.415
	384	1.42	1.4	1.34	1.54	0.357	0.265	0.159	0.146	0.13	0.15	0.127	0.132	0.148	0.397	0.318	0.282	1.02	1.13	1.04	0.769	0.834	0.63401	0.384	0.301	0.296	0.351	0.435	0.493	0.401	0.401	0.448
	384.5	1.41	1.4	1.34	1.55	0.365	0.253	0.154	0.113	0.113	0.152	0.1	0.129	0.139	0.421	0.324	0.296	1.04	1.11	1.06	0.77	0.843	0.63441	0.41	0.276	0.27	0.458	0.446	0.486	0.382	0.421	0.453
	385	1.41	1.4	1.35	1.55	0.363	0.256	0.1	0.138	0.164	0.144	0.117	0.109	0.133	0.406	0.318	0.309	1.03	1.1	1.04	0.776	0.821	0.632	0.402	0.261	0.241	0.379	0.414	0.454	0.377	0.407	0.444
	385.5	1.4	1.39	1.35	1.54	0.362	0.275	0.154	0.142	0.157	0.144	0.114	0.112	0.116	0.435	0.313	0.274	1.03	1.09	1.03	0.778	0.839	0.6211	0.389	0.304	0.236	0.358	0.389	0.511	0.421	0.429	0.466
	386	1.41	1.4	1.33	1.54	0.373	0.286	0.154	0.14	0.141	0.142	0.123	0.105	0.154	0.433	0.336	0.316	1.02	1.12	1.04	0.763	0.847	0.63066	0.384	0.283	0.319	0.347	0.382	0.499	0.403	0.439	0.477
	386.5	1.4	1.38	1.34	1.54	0.381	0.256	0.167	0.146	0.136	0.187	0.0912	0.123	0.116	0.41	0.369	0.296	1.01	1.13	1.04	0.762	0.812	0.63352	0.428	0.261	0.325	0.315	0.406	0.496	0.423	0.386	0.41
	387	1.41	1.39	1.34	1.53	0.367	0.24	0.167	0.124	0.162	0.154	0.118	0.0921	0.14	0.445	0.367	0.309	1.02	1.13	1.04	0.755	0.822	0.63704	0.389	0.28	0.25	0.397	0.44	0.468	0.374	0.415	0.418
	387.5	1.4	1.38	1.34	1.52	0.362	0.286	0.145	0.153	0.155	0.156	0.102	0.114	0.134	0.412	0.321	0.322	1.02	1.11	1.02	0.765	0.844	0.63174	0.406	0.28	0.289	0.344	0.349	0.496	0.401	0.424	0.394
	388	1.4	1.39	1.33	1.53	0.348	0.261	0.145	0.122	0.147	0.144	0.121	0.141	0.131	0.429	0.302	0.319	1.02	1.11	1.02	0.757	0.83	0.63069	0.378	0.28	0.325	0.325	0.389	0.493	0.432	0.429	0.413
	388.5	1.41	1.39	1.34	1.53	0.373	0.275	0.163	0.126	0.143	0.164	0.103	0.111	0.16	0.399	0.341	0.296	1.01	1.12	1.04	0.755	0.817	0.63787	0.395	0.276	0.241	0.381	0.395	0.517	0.439	0.437	0.43
	389	1.39	1.39	1.34	1.52	0.38	0.248	0.13	0.136	0.157	0.165	0.105	0.106	0.131	0.406	0.293	0.303	1.01	1.12	1.04	0.757	0.827	0.63977	0.4	0.269	0.322	0.307	0.393	0.51	0.371	0.424	0.418
	389.5	1.4	1.38	1.33	1.53	0.338	0.261	0.163	0.159	0.145	0.162	0.123	0.106	0.117	0.425	0.346	0.289	1.01	1.09	1.02	0.753	0.828	0.63716	0.424	0.276	0.289	0.353	0.427	0.47	0.39	0.409	0.397
	390	1.39	1.39	1.33	1.53	0.357	0.258	0.167	0.138	0.115	0.156	0.102	0.118	0.141	0.417	0.326	0.299	1.01	1.13	1.03	0.77	0.817	0.62685	0.389	0.311	0.245	0.373	0.391	0.506	0.363	0.392	0.415
	390.5	1.39	1.39	1.33	1.52	0.353	0.24	0.159	0.117	0.145	0.173	0.12	0.117	0.13	0.443	0.31	0.296	1.02	1.1	1.03	0.759	0.82	0.63691	0.398	0.261	0.281	0.328	0.404	0.48	0.406	0.44	0.446
	391	1.4	1.39	1.34	1.53	0.37	0.279	0.163	0.157	0.0869	0.144	0.109	0.115	0.122	0.397	0.305	0.285	1.02	1.1	1.02	0.767	0.831	0.63183	0.402	0.297	0.278	0.391	0.427	0.461	0.418	0.421	0.405
	391.5	1.39	1.38	1.33	1.52	0.369	0.258	0.124	0.152	0.136	0.144	0.106	0.112	0.133	0.419	0.305	0.285	1.01	1.1	1.02	0.76	0.829	0.63239	0.398	0.283	0.334	0.358	0.435	0.507	0.425	0.418	0.449
	392	1.41	1.38	1.32	1.51	0.33	0.29	0.124	0.138	0.132	0.146	0.121	0.127	0.154	0.404	0.341	0.306	1.01	1.11	1.03	0.754	0.83	0.62873	0.402	0.32	0.27	0.347	0.389	0.482	0.398	0.418	0.432
	392.5	1.4	1.36	1.33	1.51	0.352	0.281	0.145	0.124	0.136	0.169	0.123	0.123	0.153	0.441	0.346	0.296	1	1.1	1.03	0.749	0.824	0.64107	0.4	0.265	0.316	0.34	0.387	0.509	0.388	0.437	0.428
	393	1.39	1.37	1.33	1.52	0.378	0.268	0.145	0.135	0.153	0.133	0.083	0.123	0.139	0.433	0.353	0.258	1.02	1.11	1.03	0.767	0.834	0.63907	0.416	0.269	0.309	0.328	0.371	0.52	0.38	0.415	0.453
	393.5	1.38	1.38	1.32	1.52	0.389	0.281	0.124	0.172	0.147	0.14	0.106	0.109	0.127	0.408	0.334	0.313	1.01	1.1	1.03	0.763	0.818	0.62539	0.366	0.294	0.299	0.364	0.418	0.483	0.371	0.45	0.397
	394	1.38	1.38	1.32	1.52	0.36	0.248	0.124	0.122	0.132	0.146	0.105	0.134	0.139	0.462	0.305	0.316	1	1.1	1.03	0.74	0.828	0.63419	0.387	0.314	0.289	0.356	0.393	0.47	0.366	0.429	0.43
	394.5	1.39	1.38	1.32	1.5	0.36	0.232	0.145	0.138	0.147	0.167	0.129	0.134	0.122	0.419	0.358	0.309	1.01	1.11	1	0.759	0.827	0.62754	0.4	0.29	0.254	0.333	0.376	0.492	0.341	0.434	0.462
	395	1.4	1.36	1.32	1.51	0.365	0.24	0.159	0.136	0.149	0.135	0.109	0.131	0.138	0.431	0.308	0.309	1	1.13	1.02	0.759	0.823	0.64075	0.417	0.28	0.285	0.373	0.389	0.499	0.393	0.442	0.36
	395.5	1.38	1.38	1.31	1.52	0.357	0.237	0.113	0.16	0.134	0.146	0.13	0.125	0.122	0.441	0.341	0.27	1	1.1	1.03	0.754	0.818	0.63821	0.421	0.287	0.222	0.337	0.382	0.486	0.36	0.401	0.43
	396	1.39	1.37	1.32	1.51	0.367	0.223	0.145	0.113	0.134	0.138	0.127	0.131	0.121	0.423	0.316	0.303	1.03	1.1	1.02	0.734	0.835	0.63337	0.41	0.329	0.254	0.36	0.463	0.486	0.328	0.434	0.468
	396.5	1.38	1.38	1.33	1.5	0.377	0.253	0.1	0.11	0.125	0.144	0.1	0.108	0.143	0.421	0.336	0.303	0.999	1.11	1.02	0.751	0.836	0.63041	0.419	0.283	0.316	0.364	0.406	0.448	0.423	0.442	0.466
	397	1.38	1.37	1.32	1.5	0.339	0.277	0.0931	0.126	0.127	0.138	0.118	0.127	0.137	0.386	0.29	0.274	1.01	1.1	1.02	0.742	0.815	0.63404	0.402	0.272	0.262	0.373	0.378	0.486	0.393	0.44	0.42
	397.5	1.38	1.37	1.32	1.5	0.365	0.265	0.119	0.117	0.125	0.146	0.12	0.131	0.132	0.378	0.321	0.299	0.988	1.1	1.02	0.76	0.814	0.62597	0.393	0.341	0.303	0.371	0.376	0.485	0.354	0.418	0.423
	398	1.38	1.36	1.31	1.5	0.381	0.279	0.1	0.122	0.155	0.148	0.117	0.126	0.139	0.437	0.318	0.34	0.996	1.11	1.01	0.75	0.818	0.61513	0.363	0.28	0.319	0.4	0.425	0.48	0.428	0.442	0.43
	398.5	1.37	1.37	1.32	1.51	0.372	0.229	0.119	0.108	0.155	0.146	0.12	0.105	0.132	0.397	0.355	0.274	1.01	1.1	1.01	0.75	0.834	0.63143	0.368	0.326	0.236	0.333	0.395	0.482	0.409	0.415	0.415
	399	1.37	1.36	1.31	1.52	0.368	0.294	0.119	0.14	0.145	0.152	0.103	0.103	0.138	0.393	0.326	0.232	1	1.11	1.01	0.753	0.82	0.62767	0.41	0.256	0.245	0.389	0.408	0.454	0.385	0.447	0.425
	399.5	1.38	1.37	1.31	1.5	0.36	0.261	0.106	0.13	0.149	0.165	0.108	0.0954	0.125	0.417	0.308	0.322	0.999	1.09	1.01	0.751	0.824	0.62646	0.389	0.294	0.296	0.351	0.378	0.482	0.383	0.386	0.442
	400	1.38	1.36	1.31	1.49	0.381	0.266	0.159	0.152	0.115	0.162	0.102	0.112	0.125	0.397	0.318	0.285	0.992	1.11	0.994	0.745	0.828	0.6295	0.385	0.28	0.289	0.369	0.42	0.476	0.383	0.434	0.453
	400.5	1.38	1.37	1.31	1.49	0.333	0.246	0.176	0.144	0.141	0.154	0.11	0.119	0.15	0.395	0.316	0.325	0.994	1.11	1.01	0.748	0.818	0.62921	0.415	0.314	0.285	0.325	0.362	0.464	0.374	0.44	0.449
	401	1.38	1.35	1.31	1.5	0.353	0.248	0.135	0.108	0.16	0.165	0.113	0.123	0.137	0.408	0.334	0.278	1	1.09	1.02	0.746	0.818	0.63407	0.38	0.252	0.27	0.381	0.376	0.469	0.383	0.465	0.437
	401.5	1.36	1.36	1.31	1.5	0.35	0.27	0.124	0.128	0.151	0.133	0.109	0.129	0.15	0.415	0.284	0.322	1.02	1.12	1	0.75	0.818	0.63699	0.402	0.265	0.312	0.356	0.366	0.429	0.401	0.41	0.43
	402	1.37	1.36	1.3	1.49	0.338	0.256	0.163	0.155	0.134	0.138	0.114	0.118	0.158	0.445	0.349	0.27	0.999	1.11	0.991	0.757	0.819	0.63221	0.406	0.291	0.266	0.356	0.391	0.435	0.393	0.424	0.449
	402.5	1.36	1.36	1.3	1.47	0.35	0.27	0.167	0.12	0.155	0.184	0.109	0.117	0.127	0.425	0.334	0.334	0.988	1.1	1.01	0.742	0.821	0.63976	0.376	0.276	0.25	0.4	0.352	0.47	0.409	0.429	0.462
	403	1.38	1.36	1.29	1.45	0.344	0.258	0.15	0.115	0.136	0.183	0.109	0.105	0.13	0.399	0.326	0.254	1	1.09	1.01	0.746	0.812	0.63562	0.389	0.221	0.27	0.333	0.385	0.484	0.423	0.383	0.423
	403.5	1.36	1.37	1.3	1.47	0.349	0.282	0.13	0.135	0.118	0.162	0.0959	0.105	0.146	0.441	0.287	0.292	0.996	1.1	1.01	0.753	0.808	0.63671	0.396	0.248	0.254	0.347	0.389	0.458	0.351	0.413	0.433
	404	1.38	1.36	1.3	1.46	0.342	0.277	0.13	0.144	0.145	0.135	0.123	0.106	0.143	0.395	0.351	0.299	1	1.09	0.985	0.743	0.816	0.63575	0.373	0.294	0.262	0.354	0.369	0.472	0.322	0.392	0.41
	404.5	1.36	1.36	1.29	1.45	0.369	0.256	0.1	0.155	0.157	0.178	0.103	0.097	0.133	0.41	0.313	0.292	1.01	1.1	1.01	0.746	0.802	0.63272	0.38	0.28	0.266	0.377	0.364	0.47	0.374	0.398	0.4
	405	1.37	1.36	1.3	1.45	0.347	0.258	0.167	0.132	0.158	0.158	0.0975	0.115	0.141	0.393	0.326	0.306	0.985	1.11	1	0.731	0.82	0.63739	0.364	0.269	0.309	0.347	0.402	0.448	0.354	0.407	0.415
	405.5	1.38	1.35	1.31	1.46	0.377	0.256	0.0931	0.1	0.149	0.126	0.117	0.106	0.142	0.447	0.299	0.303	0.986	1.09	1	0.748	0.8	0.64671	0.359	0.291	0.292	0.395	0.393	0.472	0.348	0.389	0.46
	406	1.35	1.35	1.29	1.46	0.355	0.275	0.187	0.132	0.143	0.144	0.112	0.117	0.152	0.447	0.302	0.282	0.976	1.1	0.999	0.749	0.802	0.63978	0.359	0.32	0.289	0.349	0.391	0.469	0.374	0.452	0.41
	406.5	1.38	1.35	1.3	1.46	0.336	0.235	0.113	0.124	0.158	0.186	0.105	0.1	0.138	0.427	0.356	0.262	1	1.1	0.994	0.741	0.816	0.63404	0.361	0.301	0.25	0.33	0.378	0.462	0.38	0.346	0.347
	407	1.33	1.35	1.29	1.44	0.352	0.253	0.135	0.136	0.151	0.146	0.129	0.121	0.143	0.429	0.284	0.274	0.988	1.08	0.985	0.742	0.806	0.63938	0.385	0.317	0.262	0.408	0.376	0.494	0.377	0.46	0.386
	407.5	1.35	1.37	1.29	1.45	0.359	0.253	0.14	0.135	0.143	0.154	0.122	0.132	0.116	0.417	0.313	0.292	0.984	1.09	0.995	0.74	0.818	0.62263	0.408	0.269	0.292	0.342	0.369	0.433	0.36	0.376	0.447
	408	1.33	1.34	1.29	1.44	0.335	0.273	0.106	0.0977	0.136	0.148	0.0975	0.132	0.122	0.439	0.308	0.274	0.999	1.09	0.994	0.739	0.819	0.62718	0.376	0.257	0.274	0.354	0.395	0.472	0.335	0.356	0.418
	408.5	1.33	1.34	1.29	1.45	0.308	0.229	0.106	0.128	0.139	0.197	0.11	0.125	0.128	0.443	0.29	0.316	0.976	1.09	0.983	0.733	0.804	0.62814	0.364	0.287	0.266	0.36	0.344	0.492	0.377	0.392	0.395
	409	1.34	1.35	1.29	1.46	0.372	0.282	0.172	0.152	0.125	0.131	0.102	0.108	0.118	0.429	0.331	0.274	1	1.1	0.99	0.744	0.808	0.62065	0.361	0.272	0.282	0.34	0.371	0.473	0.308	0.45	0.375
	409.5	1.32	1.34	1.3	1.44	0.36	0.258	0.15	0.15	0.143	0.154	0.12	0.1	0.132	0.408	0.308	0.322	0.981	1.07	0.982	0.75	0.816	0.62296	0.366	0.276	0.278	0.383	0.331	0.458	0.332	0.435	0.403
	410	1.33	1.34	1.3	1.44	0.38	0.237	0.198	0.148	0.153	0.162	0.108	0.102	0.14	0.425	0.339	0.282	0.991	1.09	0.994	0.734	0.811	0.62751	0.387	0.272	0.278	0.36	0.406	0.461	0.371	0.401	0.403
	410.5	1.31	1.32	1.29	1.44	0.331	0.261	0.167	0.148	0.155	0.148	0.122	0.105	0.134	0.417	0.318	0.254	0.975	1.07	0.993	0.738	0.807	0.62449	0.389	0.257	0.285	0.36	0.378	0.45	0.385	0.401	0.405
	411	1.32	1.32	1.28	1.44	0.366	0.258	0.124	0.13	0.169	0.156	0.126	0.119	0.128	0.383	0.358	0.278	0.985	1.06	0.992	0.739	0.793	0.62654	0.396	0.326	0.282	0.333	0.427	0.497	0.414	0.404	0.437
	411.5	1.32	1.32	1.29	1.45	0.341	0.282	0.135	0.138	0.125	0.165	0.113	0.115	0.128	0.388	0.313	0.309	0.963	1.07	0.998	0.747	0.807	0.62704	0.387	0.287	0.232	0.349	0.376	0.441	0.369	0.41	0.43
	412	1.32	1.32	1.28	1.44	0.332	0.288	0.187	0.135	0.132	0.162	0.114	0.122	0.148	0.393	0.316	0.27	0.985	1.07	0.998	0.74	0.816	0.62173	0.404	0.304	0.278	0.367	0.369	0.47	0.328	0.415	0.423
	412.5	1.32	1.31	1.28	1.44	0.338	0.261	0.14	0.126	0.105	0.167	0.123	0.0987	0.123	0.431	0.31	0.328	0.982	1.06	0.988	0.735	0.802	0.6256	0.394	0.272	0.312	0.383	0.334	0.467	0.366	0.404	0.442
	413	1.31	1.31	1.29	1.44	0.332	0.251	0.13	0.115	0.158	0.148	0.113	0.0937	0.132	0.421	0.324	0.299	0.982	1.08	0.973	0.739	0.807	0.62927	0.376	0.307	0.266	0.349	0.369	0.424	0.363	0.418	0.449
	413.5	1.32	1.3	1.28	1.43	0.333	0.22	0.0931	0.135	0.139	0.146	0.0975	0.105	0.132	0.404	0.302	0.316	0.985	1.08	0.991	0.734	0.805	0.62204	0.382	0.235	0.212	0.365	0.38	0.43	0.396	0.427	0.433
	414	1.31	1.3	1.28	1.44	0.383	0.24	0.0931	0.15	0.132	0.152	0.0959	0.115	0.146	0.413	0.324	0.309	0.977	1.08	0.996	0.734	0.807	0.61259	0.354	0.283	0.245	0.335	0.398	0.453	0.414	0.407	0.437
	414.5	1.31	1.3	1.29	1.43	0.299	0.229	0.14	0.128	0.149	0.183	0.108	0.123	0.126	0.417	0.324	0.303	0.977	1.06	0.983	0.742	0.795	0.61438	0.376	0.265	0.274	0.367	0.376	0.447	0.366	0.424	0.397
	415	1.31	1.31	1.29	1.43	0.327	0.258	0.155	0.135	0.151	0.122	0.11	0.097	0.146	0.429	0.349	0.306	0.989	1.08	0.99	0.74	0.811	0.61863	0.394	0.298	0.299	0.362	0.393	0.442	0.38	0.448	0.442
	415.5	1.32	1.3	1.28	1.43	0.353	0.22	0.135	0.122	0.145	0.191	0.108	0.0937	0.13	0.383	0.334	0.292	0.993	1.1	0.982	0.738	0.793	0.62558	0.369	0.239	0.303	0.335	0.398	0.406	0.354	0.413	0.36
	416	1.3	1.31	1.28	1.42	0.344	0.248	0.15	0.142	0.125	0.154	0.117	0.0954	0.13	0.386	0.313	0.306	0.983	1.08	0.987	0.734	0.796	0.61525	0.376	0.298	0.292	0.349	0.387	0.458	0.371	0.421	0.389
	416.5	1.31	1.3	1.26	1.42	0.341	0.258	0.106	0.126	0.134	0.138	0.11	0.122	0.134	0.402	0.313	0.282	0.971	1.07	0.989	0.741	0.8	0.6316	0.398	0.244	0.207	0.335	0.376	0.466	0.38	0.407	0.395
	417	1.31	1.3	1.27	1.42	0.372	0.263	0.113	0.122	0.147	0.165	0.0944	0.114	0.136	0.379	0.321	0.316	0.969	1.06	0.973	0.731	0.809	0.62062	0.378	0.252	0.262	0.379	0.362	0.44	0.406	0.41	0.375
	417.5	1.31	1.3	1.28	1.43	0.352	0.256	0.124	0.12	0.162	0.158	0.131	0.102	0.13	0.384	0.321	0.274	0.974	1.06	0.987	0.728	0.802	0.63165	0.359	0.235	0.282	0.347	0.359	0.455	0.383	0.435	0.389
	418	1.31	1.3	1.27	1.43	0.344	0.266	0.191	0.115	0.147	0.15	0.105	0.115	0.132	0.404	0.302	0.316	0.978	1.08	0.978	0.735	0.794	0.61996	0.359	0.239	0.241	0.369	0.355	0.428	0.348	0.398	0.426
	418.5	1.3	1.3	1.28	1.42	0.346	0.246	0.135	0.135	0.123	0.146	0.11	0.13	0.148	0.423	0.346	0.337	0.962	1.06	0.977	0.736	0.804	0.62938	0.371	0.317	0.262	0.31	0.347	0.44	0.393	0.435	0.405
	419	1.32	1.31	1.26	1.42	0.323	0.232	0.183	0.136	0.145	0.135	0.0975	0.1	0.123	0.39	0.296	0.282	0.971	1.08	0.971	0.746	0.798	0.61611	0.333	0.283	0.285	0.354	0.35	0.435	0.36	0.38	0.413
	419.5	1.3	1.29	1.27	1.42	0.358	0.27	0.0856	0.139	0.132	0.138	0.0912	0.123	0.138	0.386	0.305	0.303	0.977	1.05	1	0.737	0.799	0.62973	0.385	0.311	0.262	0.387	0.35	0.46	0.404	0.427	0.397
	420	1.3	1.29	1.26	1.41	0.322	0.27	0.113	0.14	0.13	0.131	0.116	0.129	0.134	0.39	0.321	0.303	0.965	1.06	0.965	0.728	0.79	0.61799	0.364	0.226	0.27	0.365	0.355	0.45	0.414	0.427	0.372
	420.5	1.3	1.29	1.27	1.41	0.347	0.235	0.18	0.136	0.141	0.138	0.118	0.105	0.136	0.39	0.284	0.254	0.996	1.07	0.986	0.735	0.806	0.62675	0.402	0.294	0.266	0.358	0.362	0.435	0.348	0.404	0.405
	421	1.29	1.29	1.27	1.42	0.353	0.235	0.167	0.157	0.134	0.142	0.112	0.135	0.123	0.379	0.341	0.254	0.961	1.09	0.975	0.722	0.797	0.61668	0.371	0.272	0.222	0.354	0.342	0.448	0.388	0.44	0.372
	421.5	1.31	1.28	1.26	1.43	0.347	0.266	0.135	0.122	0.145	0.173	0.12	0.109	0.123	0.4	0.336	0.299	0.964	1.06	0.977	0.722	0.789	0.60994	0.398	0.265	0.285	0.358	0.367	0.428	0.385	0.404	0.458
	422	1.3	1.3	1.27	1.41	0.343	0.248	0.15	0.135	0.123	0.142	0.105	0.114	0.15	0.408	0.371	0.292	0.952	1.07	0.985	0.731	0.803	0.62588	0.359	0.326	0.274	0.352	0.387	0.428	0.406	0.41	0.421
	422.5	1.28	1.28	1.26	1.4	0.325	0.253	0.155	0.12	0.141	0.146	0.113	0.108	0.117	0.391	0.329	0.292	0.972	1.06	0.971	0.732	0.795	0.62979	0.336	0.272	0.236	0.335	0.352	0.419	0.36	0.435	0.411
	423	1.3	1.3	1.26	1.4	0.347	0.232	0.13	0.12	0.132	0.165	0.139	0.118	0.125	0.388	0.299	0.274	0.952	1.06	0.966	0.741	0.797	0.61565	0.373	0.257	0.274	0.333	0.369	0.466	0.406	0.386	0.413
	423.5	1.3	1.3	1.25	1.4	0.35	0.256	0.124	0.108	0.141	0.129	0.0865	0.122	0.109	0.411	0.302	0.292	0.958	1.06	0.97	0.726	0.802	0.61998	0.383	0.272	0.258	0.369	0.357	0.438	0.414	0.429	0.408
	424	1.29	1.28	1.27	1.41	0.322	0.232	0.135	0.126	0.127	0.15	0.0944	0.0795	0.142	0.417	0.341	0.258	0.96	1.07	0.962	0.732	0.788	0.62543	0.383	0.248	0.236	0.335	0.362	0.463	0.372	0.413	0.413
	424.5	1.3	1.29	1.26	1.4	0.32	0.229	0.163	0.126	0.143	0.144	0.0989	0.105	0.131	0.379	0.326	0.322	0.975	1.07	0.98	0.73	0.791	0.61129	0.404	0.269	0.217	0.36	0.345	0.433	0.386	0.427	0.387
	425	1.27	1.28	1.26	1.41	0.349	0.246	0.119	0.103	0.118	0.14	0.117	0.0937	0.126	0.425	0.293	0.292	0.982	1.06	0.96	0.739	0.808	0.61638	0.392	0.248	0.262	0.323	0.364	0.37	0.351	0.458	0.372
	425.5	1.29	1.29	1.26	1.4	0.311	0.24	0.15	0.113	0.132	0.138	0.123	0.115	0.106	0.433	0.284	0.299	0.943	1.06	0.955	0.727	0.788	0.62181	0.389	0.301	0.274	0.318	0.367	0.445	0.383	0.404	0.392
	426	1.29	1.3	1.26	1.4	0.341	0.261	0.0931	0.155	0.13	0.144	0.116	0.097	0.121	0.384	0.29	0.289	0.957	1.05	0.971	0.73	0.809	0.62033	0.419	0.257	0.282	0.299	0.367	0.406	0.388	0.373	0.426
	426.5	1.3	1.29	1.24	1.39	0.343	0.268	0.124	0.13	0.153	0.15	0.108	0.106	0.146	0.376	0.319	0.282	0.967	1.06	0.966	0.729	0.793	0.6235	0.356	0.261	0.258	0.352	0.347	0.433	0.366	0.398	0.403
	427	1.28	1.28	1.25	1.41	0.335	0.282	0.135	0.124	0.132	0.133	0.126	0.111	0.134	0.411	0.316	0.258	0.957	1.05	0.977	0.722	0.803	0.61799	0.376	0.276	0.258	0.333	0.342	0.461	0.399	0.421	0.378
	427.5	1.29	1.26	1.25	1.39	0.363	0.243	0.14	0.12	0.153	0.135	0.105	0.126	0.127	0.376	0.316	0.296	0.949	1.04	0.96	0.735	0.783	0.6124	0.346	0.287	0.282	0.307	0.414	0.414	0.404	0.404	0.381
	428	1.29	1.28	1.25	1.4	0.306	0.261	0.13	0.115	0.149	0.103	0.1	0.123	0.138	0.395	0.296	0.25	0.962	1.05	0.946	0.729	0.792	0.62145	0.396	0.294	0.232	0.325	0.334	0.414	0.388	0.424	0.398
	428.5	1.3	1.27	1.25	1.4	0.368	0.258	0.124	0.0977	0.139	0.154	0.129	0.129	0.134	0.404	0.278	0.282	0.95	1.05	0.971	0.725	0.797	0.62313	0.38	0.28	0.25	0.318	0.345	0.416	0.342	0.419	0.421
	429	1.27	1.26	1.25	1.39	0.335	0.258	0.135	0.117	0.125	0.152	0.112	0.097	0.16	0.386	0.321	0.306	0.961	1.05	0.954	0.727	0.807	0.62189	0.423	0.257	0.322	0.325	0.339	0.458	0.357	0.401	0.423
	429.5	1.29	1.27	1.26	1.39	0.356	0.268	0.119	0.103	0.157	0.135	0.131	0.103	0.132	0.391	0.31	0.296	0.962	1.04	0.958	0.718	0.807	0.61555	0.413	0.248	0.262	0.338	0.337	0.391	0.339	0.389	0.384
	430	1.28	1.28	1.24	1.39	0.373	0.261	0.159	0.113	0.125	0.164	0.114	0.119	0.122	0.409	0.316	0.274	0.945	1.07	0.951	0.728	0.766	0.61597	0.344	0.28	0.278	0.33	0.36	0.452	0.369	0.432	0.418
	430.5	1.29	1.28	1.25	1.39	0.341	0.24	0.168	0.132	0.134	0.126	0.109	0.115	0.131	0.4	0.258	0.262	0.951	1.06	0.965	0.727	0.803	0.6251	0.376	0.257	0.27	0.282	0.347	0.406	0.329	0.427	0.375
	431	1.28	1.27	1.26	1.39	0.343	0.24	0.13	0.153	0.149	0.186	0.0989	0.123	0.123	0.411	0.344	0.282	0.937	1.05	0.954	0.718	0.796	0.61336	0.344	0.261	0.282	0.338	0.323	0.442	0.329	0.398	0.395
	431.5	1.28	1.26	1.25	1.39	0.335	0.268	0.145	0.139	0.158	0.173	0.108	0.108	0.139	0.417	0.319	0.274	0.946	1.07	0.963	0.724	0.793	0.62601	0.354	0.269	0.285	0.318	0.347	0.438	0.345	0.432	0.387
	432	1.28	1.29	1.25	1.39	0.327	0.246	0.1	0.15	0.139	0.135	0.109	0.111	0.109	0.386	0.332	0.299	0.951	1.06	0.952	0.732	0.793	0.61187	0.394	0.265	0.278	0.335	0.326	0.404	0.363	0.401	0.418
	432.5	1.28	1.27	1.26	1.4	0.335	0.253	0.145	0.128	0.123	0.158	0.0929	0.122	0.122	0.434	0.316	0.293	0.953	1.06	0.96	0.722	0.792	0.6123	0.349	0.244	0.27	0.323	0.387	0.45	0.393	0.41	0.467
	433	1.26	1.27	1.25	1.39	0.335	0.235	0.124	0.1	0.158	0.15	0.0959	0.115	0.131	0.369	0.329	0.246	0.954	1.04	0.949	0.723	0.78	0.62223	0.366	0.265	0.292	0.318	0.357	0.437	0.375	0.407	0.348
	433.5	1.28	1.27	1.25	1.38	0.359	0.253	0.119	0.124	0.13	0.124	0.0881	0.103	0.136	0.402	0.305	0.262	0.945	1.05	0.944	0.725	0.79	0.62367	0.373	0.294	0.241	0.335	0.326	0.404	0.311	0.44	0.372
	434	1.29	1.26	1.24	1.39	0.346	0.256	0.0931	0.115	0.127	0.156	0.0989	0.0987	0.122	0.369	0.324	0.258	0.946	1.06	0.944	0.706	0.783	0.61309	0.486	0.304	0.274	0.342	0.371	0.425	0.363	0.41	0.406
	434.5	1.29	1.26	1.24	1.38	0.355	0.253	0.113	0.13	0.151	0.144	0.0929	0.115	0.134	0.386	0.337	0.306	0.942	1.05	0.931	0.729	0.788	0.62911	0.423	0.265	0.316	0.326	0.352	0.416	0.348	0.398	0.357
	435	1.28	1.27	1.24	1.37	0.344	0.273	0.145	0.108	0.139	0.156	0.112	0.118	0.142	0.393	0.321	0.285	0.95	1.05	0.95	0.721	0.791	0.61579	0.361	0.272	0.274	0.331	0.347	0.414	0.354	0.395	0.406
	435.5	1.28	1.27	1.24	1.36	0.328	0.235	0.0856	0.124	0.118	0.142	0.105	0.111	0.132	0.4	0.308	0.27	0.94	1.05	0.94	0.7	0.799	0.62565	0.349	0.276	0.278	0.328	0.315	0.428	0.406	0.389	0.421
	436	1.27	1.27	1.24	1.38	0.335	0.251	0.15	0.12	0.149	0.131	0.108	0.106	0.127	0.395	0.344	0.303	0.933	1.05	0.956	0.715	0.777	0.62347	0.376	0.276	0.245	0.302	0.326	0.458	0.369	0.463	0.413
	436.5	1.26	1.24	1.23	1.38	0.33	0.256	0.14	0.126	0.151	0.148	0.103	0.103	0.121	0.406	0.324	0.343	0.939	1.02	0.963	0.719	0.792	0.61714	0.387	0.287	0.25	0.333	0.339	0.408	0.386	0.435	0.398
	437	1.27	1.27	1.23	1.37	0.32	0.238	0.119	0.13	0.145	0.144	0.112	0.0777	0.0983	0.388	0.302	0.31	0.933	1.06	0.955	0.719	0.789	0.62241	0.366	0.239	0.258	0.338	0.323	0.425	0.366	0.401	0.378
	437.5	1.27	1.26	1.23	1.38	0.34	0.275	0.0856	0.142	0.118	0.138	0.0959	0.114	0.155	0.379	0.367	0.296	0.939	1.05	0.957	0.72	0.785	0.61478	0.4	0.261	0.27	0.323	0.394	0.432	0.357	0.407	0.395
	438	1.26	1.26	1.22	1.38	0.352	0.251	0.106	0.124	0.143	0.164	0.116	0.115	0.122	0.388	0.344	0.278	0.935	1.01	0.935	0.715	0.779	0.61713	0.349	0.244	0.278	0.335	0.345	0.433	0.375	0.35	0.381
	438.5	1.27	1.27	1.23	1.37	0.341	0.24	0.172	0.195	0.145	0.103	0.1	0.103	0.111	0.409	0.316	0.237	0.939	1.02	0.948	0.736	0.782	0.61095	0.341	0.253	0.25	0.335	0.318	0.416	0.424	0.41	0.413
	439	1.27	1.25	1.23	1.38	0.325	0.243	0.176	0.117	0.16	0.165	0.112	0.0921	0.14	0.393	0.329	0.223	0.926	1.01	0.95	0.705	0.757	0.6104	0.39	0.248	0.296	0.354	0.374	0.403	0.329	0.392	0.411
	439.5	1.27	1.25	1.24	1.37	0.35	0.24	0.168	0.128	0.147	0.131	0.0959	0.111	0.13	0.402	0.287	0.303	0.935	1.04	0.927	0.725	0.79	0.61091	0.369	0.253	0.237	0.371	0.315	0.43	0.342	0.383	0.406
	440	1.26	1.26	1.22	1.37	0.361	0.273	0.119	0.128	0.105	0.131	0.127	0.121	0.116	0.379	0.332	0.258	0.922	1.03	0.942	0.716	0.788	0.61945	0.371	0.244	0.27	0.313	0.329	0.425	0.322	0.404	0.413
	440.5	1.26	1.25	1.23	1.38	0.338	0.238	0.0856	0.113	0.139	0.129	0.128	0.097	0.141	0.398	0.311	0.303	0.94	1.04	0.936	0.714	0.789	0.60309	0.341	0.298	0.254	0.391	0.347	0.426	0.369	0.357	0.416
	441	1.26	1.24	1.23	1.37	0.313	0.232	0.15	0.113	0.11	0.156	0.103	0.123	0.122	0.402	0.296	0.3	0.938	1.04	0.943	0.711	0.782	0.61122	0.338	0.298	0.306	0.299	0.323	0.412	0.329	0.399	0.375
	441.5	1.27	1.24	1.23	1.37	0.338	0.232	0.13	0.132	0.132	0.131	0.0975	0.119	0.126	0.381	0.316	0.262	0.926	1.03	0.936	0.711	0.766	0.61319	0.371	0.298	0.282	0.305	0.329	0.439	0.363	0.407	0.4
	442	1.28	1.25	1.23	1.37	0.315	0.282	0.14	0.126	0.155	0.164	0.118	0.1	0.128	0.391	0.296	0.349	0.926	1.05	0.944	0.706	0.772	0.61264	0.4	0.244	0.254	0.288	0.369	0.41	0.424	0.489	0.416
	442.5	1.26	1.25	1.22	1.37	0.338	0.268	0.187	0.148	0.136	0.117	0.0929	0.117	0.109	0.411	0.332	0.296	0.941	1.03	0.928	0.707	0.792	0.61315	0.364	0.284	0.282	0.291	0.347	0.43	0.394	0.383	0.398
	443	1.28	1.24	1.23	1.36	0.347	0.22	0.145	0.117	0.155	0.15	0.11	0.112	0.134	0.413	0.299	0.3	0.931	1.02	0.949	0.704	0.775	0.61831	0.357	0.265	0.306	0.338	0.332	0.385	0.388	0.374	0.418
	443.5	1.26	1.26	1.23	1.36	0.329	0.248	0.13	0.132	0.143	0.14	0.113	0.103	0.131	0.395	0.296	0.267	0.927	1.03	0.946	0.713	0.773	0.62341	0.357	0.265	0.285	0.352	0.362	0.405	0.414	0.416	0.416
	444	1.25	1.25	1.22	1.37	0.362	0.261	0.145	0.0977	0.134	0.138	0.117	0.0987	0.133	0.398	0.313	0.27	0.92	1.03	0.926	0.721	0.772	0.62043	0.359	0.244	0.27	0.297	0.34	0.463	0.357	0.393	0.384
	444.5	1.26	1.26	1.22	1.35	0.338	0.282	0.155	0.126	0.123	0.152	0.123	0.102	0.126	0.374	0.296	0.331	0.911	1.04	0.952	0.716	0.784	0.61694	0.383	0.294	0.262	0.315	0.347	0.406	0.329	0.37	0.419
	445	1.26	1.25	1.22	1.36	0.32	0.268	0.155	0.105	0.134	0.162	0.108	0.0851	0.116	0.395	0.324	0.296	0.92	1.05	0.926	0.719	0.798	0.61455	0.349	0.265	0.245	0.31	0.329	0.41	0.329	0.419	0.403
	445.5	1.26	1.24	1.22	1.35	0.332	0.235	0.135	0.108	0.125	0.14	0.114	0.0795	0.121	0.369	0.258	0.3	0.934	1.02	0.946	0.711	0.786	0.62279	0.316	0.301	0.266	0.326	0.337	0.405	0.345	0.435	0.398
	446	1.26	1.25	1.22	1.36	0.347	0.232	0.155	0.115	0.123	0.131	0.0929	0.1	0.133	0.362	0.349	0.25	0.927	1.04	0.938	0.715	0.787	0.61169	0.338	0.235	0.266	0.318	0.352	0.385	0.421	0.367	0.4
	446.5	1.26	1.26	1.23	1.35	0.346	0.24	0.113	0.113	0.136	0.14	0.102	0.127	0.12	0.411	0.321	0.313	0.926	1.03	0.944	0.713	0.785	0.62441	0.376	0.269	0.309	0.313	0.371	0.432	0.329	0.335	0.408
	447	1.27	1.23	1.23	1.36	0.343	0.235	0.124	0.124	0.118	0.162	0.118	0.115	0.126	0.424	0.342	0.289	0.936	1.02	0.935	0.709	0.796	0.62515	0.31	0.28	0.241	0.356	0.342	0.405	0.354	0.383	0.392
	447.5	1.25	1.25	1.22	1.34	0.364	0.22	0.14	0.15	0.125	0.0944	0.109	0.105	0.134	0.374	0.349	0.325	0.932	1.03	0.92	0.713	0.779	0.61748	0.357	0.261	0.274	0.279	0.337	0.425	0.419	0.405	0.413
	448	1.25	1.24	1.22	1.35	0.343	0.238	0.168	0.144	0.123	0.14	0.0989	0.102	0.114	0.4	0.337	0.278	0.932	1.02	0.928	0.705	0.785	0.62053	0.387	0.221	0.408	0.299	0.36	0.375	0.394	0.41	0.381
	448.5	1.25	1.24	1.21	1.35	0.322	0.208	0.145	0.0977	0.0902	0.126	0.0913	0.0954	0.118	0.411	0.346	0.246	0.91	1.03	0.917	0.705	0.79	0.61872	0.349	0.231	0.207	0.358	0.326	0.373	0.36	0.383	0.354
	449	1.25	1.26	1.21	1.36	0.332	0.22	0.172	0.124	0.155	0.142	0.0865	0.103	0.146	0.4	0.288	0.259	0.923	1.03	0.928	0.714	0.761	0.61731	0.364	0.231	0.232	0.321	0.367	0.385	0.394	0.386	0.335
	449.5	1.26	1.25	1.22	1.34	0.299	0.275	0.14	0.113	0.134	0.146	0.122	0.103	0.13	0.428	0.29	0.27	0.909	1.04	0.954	0.704	0.785	0.61306	0.354	0.28	0.25	0.297	0.34	0.399	0.38	0.399	0.364
	450	1.26	1.24	1.22	1.36	0.303	0.246	0.172	0.126	0.127	0.146	0.0975	0.122	0.137	0.444	0.321	0.306	0.934	1.02	0.923	0.705	0.777	0.62379	0.359	0.24	0.309	0.331	0.362	0.425	0.345	0.386	0.433
	450.5	1.22	1.24	1.21	1.35	0.324	0.232	0.135	0.12	0.105	0.133	0.0881	0.118	0.131	0.393	0.299	0.325	0.924	1.02	0.925	0.7	0.787	0.61018	0.381	0.248	0.254	0.313	0.342	0.395	0.38	0.405	0.408
	451	1.24	1.25	1.21	1.36	0.361	0.258	0.113	0.135	0.136	0.154	0.109	0.112	0.133	0.384	0.308	0.259	0.91	1.02	0.919	0.699	0.771	0.6217	0.381	0.301	0.262	0.318	0.342	0.407	0.354	0.41	0.403
	451.5	1.24	1.24	1.21	1.36	0.361	0.258	0.13	0.135	0.141	0.142	0.113	0.118	0.121	0.415	0.321	0.303	0.922	1.02	0.93	0.704	0.771	0.62582	0.374	0.269	0.266	0.358	0.321	0.432	0.363	0.399	0.381
	452	1.26	1.23	1.21	1.35	0.327	0.263	0.0931	0.135	0.143	0.131	0.114	0.1	0.126	0.389	0.296	0.285	0.924	1.01	0.919	0.693	0.775	0.62427	0.371	0.28	0.282	0.323	0.355	0.391	0.351	0.383	0.414
	452.5	1.25	1.24	1.21	1.34	0.358	0.273	0.124	0.135	0.143	0.169	0.112	0.114	0.116	0.386	0.291	0.319	0.922	1.01	0.917	0.699	0.783	0.622	0.396	0.265	0.254	0.318	0.329	0.409	0.369	0.389	0.364
	453	1.25	1.23	1.21	1.34	0.379	0.232	0.13	0.11	0.107	0.162	0.102	0.134	0.113	0.379	0.332	0.254	0.913	1.03	0.92	0.697	0.779	0.61046	0.396	0.231	0.254	0.308	0.362	0.421	0.351	0.419	0.408
	453.5	1.24	1.23	1.21	1.34	0.344	0.268	0.155	0.133	0.127	0.15	0.108	0.122	0.136	0.374	0.302	0.303	0.92	1.01	0.932	0.708	0.788	0.61615	0.378	0.301	0.232	0.288	0.315	0.389	0.36	0.399	0.4
	454	1.23	1.26	1.2	1.34	0.352	0.214	0.18	0.12	0.125	0.152	0.0814	0.131	0.132	0.391	0.308	0.267	0.925	1.01	0.927	0.716	0.763	0.61123	0.374	0.257	0.289	0.313	0.374	0.414	0.375	0.377	0.354
	454.5	1.23	1.22	1.2	1.34	0.352	0.238	0.113	0.117	0.12	0.156	0.106	0.119	0.121	0.389	0.291	0.293	0.901	1.03	0.927	0.697	0.782	0.61393	0.366	0.273	0.237	0.349	0.332	0.414	0.383	0.374	0.4
	455	1.24	1.25	1.2	1.34	0.33	0.243	0.168	0.11	0.132	0.146	0.106	0.117	0.136	0.374	0.262	0.296	0.896	1.03	0.915	0.703	0.763	0.62323	0.352	0.265	0.262	0.331	0.35	0.399	0.339	0.408	0.403
	455.5	1.23	1.23	1.2	1.34	0.324	0.246	0.145	0.128	0.136	0.154	0.0848	0.121	0.134	0.359	0.337	0.282	0.916	1.01	0.927	0.704	0.773	0.61106	0.371	0.257	0.278	0.361	0.369	0.387	0.348	0.383	0.376
	456	1.23	1.23	1.2	1.33	0.325	0.246	0.159	0.13	0.115	0.164	0.114	0.0954	0.113	0.379	0.316	0.25	0.905	1.02	0.908	0.695	0.774	0.62264	0.362	0.261	0.289	0.31	0.35	0.414	0.366	0.413	0.403
	456.5	1.24	1.22	1.21	1.34	0.329	0.243	0.113	0.139	0.141	0.152	0.105	0.13	0.118	0.391	0.324	0.285	0.9	1.03	0.902	0.693	0.756	0.61908	0.341	0.257	0.25	0.347	0.324	0.407	0.378	0.393	0.398
	457	1.23	1.24	1.21	1.33	0.333	0.256	0.1	0.137	0.139	0.15	0.11	0.117	0.113	0.386	0.316	0.213	0.899	1.03	0.911	0.7	0.765	0.61064	0.376	0.226	0.303	0.354	0.334	0.405	0.357	0.38	0.354
	457.5	1.25	1.24	1.19	1.33	0.354	0.256	0.163	0.11	0.141	0.14	0.116	0.0954	0.116	0.379	0.288	0.296	0.913	1	0.912	0.701	0.77	0.61245	0.371	0.261	0.274	0.331	0.321	0.387	0.348	0.402	0.436
	458	1.23	1.24	1.21	1.33	0.338	0.214	0.106	0.128	0.125	0.117	0.096	0.117	0.132	0.407	0.334	0.293	0.905	1.03	0.926	0.702	0.777	0.61538	0.411	0.226	0.262	0.354	0.324	0.375	0.336	0.43	0.419
	458.5	1.24	1.23	1.2	1.34	0.332	0.268	0.124	0.133	0.143	0.152	0.117	0.0887	0.118	0.436	0.344	0.267	0.913	1.01	0.931	0.701	0.773	0.60841	0.322	0.265	0.383	0.321	0.334	0.407	0.375	0.405	0.406
	459	1.23	1.24	1.19	1.33	0.348	0.22	0.15	0.108	0.149	0.146	0.0929	0.1	0.122	0.426	0.332	0.278	0.897	1.02	0.911	0.696	0.761	0.61744	0.359	0.24	0.241	0.333	0.347	0.414	0.357	0.402	0.351
	459.5	1.24	1.23	1.2	1.33	0.357	0.251	0.113	0.124	0.147	0.124	0.105	0.109	0.126	0.369	0.316	0.282	0.92	0.991	0.911	0.71	0.77	0.60558	0.357	0.284	0.316	0.373	0.347	0.401	0.378	0.413	0.373
	460	1.24	1.22	1.2	1.31	0.344	0.238	0.176	0.11	0.123	0.148	0.1	0.108	0.132	0.374	0.299	0.241	0.92	1.01	0.911	0.685	0.761	0.60328	0.394	0.273	0.19	0.31	0.367	0.379	0.315	0.419	0.416
	460.5	1.23	1.23	1.2	1.33	0.319	0.261	0.113	0.105	0.147	0.117	0.114	0.105	0.117	0.379	0.262	0.278	0.921	1	0.912	0.693	0.761	0.61176	0.362	0.265	0.246	0.343	0.321	0.41	0.3	0.357	0.392
	461	1.24	1.23	1.18	1.32	0.334	0.263	0.15	0.13	0.127	0.131	0.105	0.117	0.127	0.369	0.342	0.329	0.88	1.01	0.913	0.702	0.77	0.6095	0.328	0.284	0.296	0.316	0.342	0.389	0.3	0.396	0.406
	461.5	1.23	1.22	1.2	1.33	0.329	0.246	0.18	0.117	0.147	0.15	0.112	0.117	0.131	0.382	0.302	0.25	0.897	1.02	0.886	0.7	0.77	0.60715	0.374	0.253	0.258	0.361	0.35	0.383	0.38	0.374	0.421
	462	1.23	1.21	1.2	1.34	0.325	0.258	0.13	0.12	0.118	0.131	0.112	0.105	0.127	0.379	0.311	0.278	0.911	1.01	0.916	0.709	0.76	0.61724	0.376	0.253	0.25	0.354	0.324	0.399	0.363	0.402	0.398
	462.5	1.23	1.22	1.2	1.32	0.355	0.263	0.13	0.146	0.115	0.158	0.118	0.0937	0.133	0.389	0.305	0.232	0.898	1.01	0.926	0.709	0.761	0.6081	0.388	0.257	0.232	0.343	0.374	0.383	0.363	0.387	0.351
	463	1.24	1.23	1.19	1.31	0.357	0.258	0.14	0.144	0.113	0.156	0.11	0.115	0.123	0.411	0.319	0.27	0.902	1.01	0.894	0.713	0.762	0.61681	0.352	0.261	0.27	0.282	0.326	0.42	0.348	0.446	0.393
	463.5	1.22	1.23	1.19	1.32	0.308	0.273	0.124	0.126	0.141	0.148	0.116	0.0937	0.132	0.405	0.308	0.263	0.894	1.03	0.915	0.681	0.776	0.60715	0.362	0.28	0.237	0.326	0.372	0.399	0.363	0.367	0.39
	464	1.23	1.22	1.18	1.32	0.329	0.238	0.119	0.126	0.125	0.14	0.0913	0.106	0.137	0.391	0.288	0.286	0.896	1.01	0.913	0.702	0.776	0.6133	0.362	0.253	0.258	0.331	0.342	0.395	0.386	0.402	0.456
	464.5	1.22	1.21	1.18	1.31	0.354	0.208	0.176	0.124	0.136	0.106	0.106	0.108	0.116	0.422	0.314	0.274	0.904	0.99	0.888	0.696	0.757	0.6067	0.333	0.273	0.254	0.354	0.347	0.385	0.419	0.383	0.416
	465	1.21	1.21	1.16	1.31	0.332	0.22	0.1	0.137	0.12	0.135	0.096	0.1	0.13	0.346	0.272	0.274	0.898	1.02	0.908	0.69	0.764	0.61115	0.354	0.269	0.222	0.373	0.318	0.411	0.366	0.367	0.414
	465.5	1.24	1.21	1.17	1.33	0.332	0.261	0.113	0.133	0.127	0.148	0.0913	0.115	0.13	0.364	0.329	0.303	0.894	1	0.892	0.696	0.768	0.60327	0.374	0.244	0.258	0.316	0.332	0.383	0.354	0.396	0.398
	466	1.22	1.21	1.17	1.32	0.337	0.214	0.135	0.115	0.147	0.152	0.131	0.127	0.132	0.405	0.311	0.293	0.902	1	0.899	0.701	0.757	0.61476	0.371	0.273	0.254	0.326	0.329	0.371	0.389	0.357	0.376
	466.5	1.24	1.22	1.17	1.32	0.348	0.238	0.0931	0.142	0.105	0.138	0.118	0.118	0.111	0.367	0.278	0.263	0.881	1	0.895	0.698	0.766	0.62	0.341	0.284	0.299	0.336	0.347	0.389	0.351	0.39	0.348
	467	1.24	1.22	1.17	1.32	0.324	0.205	0.155	0.115	0.13	0.146	0.1	0.103	0.138	0.405	0.339	0.31	0.898	1.02	0.906	0.682	0.762	0.61763	0.359	0.308	0.289	0.313	0.312	0.391	0.348	0.384	0.328
	467.5	1.23	1.21	1.17	1.32	0.34	0.268	0.119	0.12	0.136	0.14	0.0913	0.103	0.123	0.374	0.314	0.271	0.903	1.01	0.903	0.686	0.764	0.61652	0.378	0.28	0.258	0.313	0.332	0.383	0.345	0.425	0.411
	468	1.24	1.2	1.18	1.32	0.345	0.28	0.145	0.115	0.123	0.131	0.0975	0.111	0.136	0.4	0.319	0.282	0.911	1.01	0.89	0.69	0.757	0.61266	0.325	0.257	0.289	0.343	0.372	0.405	0.339	0.364	0.364
	468.5	1.22	1.2	1.17	1.32	0.365	0.27	0.155	0.105	0.12	0.126	0.113	0.1	0.127	0.384	0.308	0.282	0.908	1.01	0.911	0.692	0.751	0.61641	0.364	0.257	0.274	0.336	0.345	0.389	0.336	0.374	0.438
	469	1.21	1.2	1.15	1.31	0.379	0.266	0.13	0.135	0.125	0.148	0.099	0.112	0.142	0.393	0.291	0.254	0.907	0.982	0.891	0.702	0.754	0.62147	0.359	0.253	0.313	0.367	0.35	0.393	0.363	0.393	0.384
	469.5	1.23	1.21	1.16	1.32	0.358	0.258	0.124	0.137	0.136	0.144	0.109	0.125	0.137	0.362	0.358	0.267	0.891	0.978	0.887	0.684	0.743	0.61069	0.383	0.257	0.285	0.361	0.321	0.405	0.363	0.371	0.403
	470	1.22	1.2	1.17	1.31	0.325	0.295	0.145	0.115	0.13	0.156	0.0881	0.123	0.118	0.411	0.311	0.263	0.879	0.997	0.916	0.691	0.752	0.61145	0.336	0.253	0.289	0.336	0.347	0.403	0.329	0.367	0.393
	470.5	1.23	1.2	1.15	1.31	0.303	0.301	0.0931	0.117	0.151	0.106	0.112	0.127	0.123	0.379	0.284	0.274	0.899	1.01	0.908	0.681	0.746	0.61906	0.336	0.287	0.266	0.305	0.312	0.355	0.304	0.419	0.351
	471	1.21	1.21	1.17	1.29	0.346	0.24	0.0777	0.128	0.16	0.122	0.113	0.0954	0.14	0.389	0.24	0.289	0.874	1	0.891	0.695	0.763	0.61231	0.381	0.273	0.303	0.338	0.303	0.387	0.363	0.405	0.411
	471.5	1.22	1.21	1.15	1.31	0.315	0.205	0.135	0.115	0.147	0.146	0.0975	0.142	0.12	0.396	0.314	0.263	0.896	1.01	0.896	0.683	0.752	0.61005	0.349	0.269	0.262	0.282	0.342	0.42	0.357	0.456	0.387
	472	1.23	1.21	1.16	1.29	0.31	0.282	0.113	0.108	0.141	0.122	0.0975	0.114	0.123	0.42	0.337	0.289	0.896	1	0.896	0.693	0.755	0.61129	0.352	0.28	0.34	0.318	0.352	0.389	0.339	0.433	0.332
	472.5	1.21	1.21	1.16	1.3	0.343	0.238	0.135	0.144	0.087	0.169	0.1	0.114	0.122	0.411	0.334	0.254	0.875	1.02	0.89	0.69	0.765	0.61424	0.354	0.265	0.258	0.31	0.396	0.383	0.363	0.387	0.401
	473	1.21	1.21	1.16	1.3	0.313	0.251	0.14	0.1	0.115	0.148	0.096	0.117	0.12	0.354	0.319	0.306	0.876	1	0.884	0.701	0.766	0.62506	0.374	0.265	0.34	0.313	0.318	0.383	0.369	0.387	0.384
	473.5	1.23	1.2	1.16	1.3	0.332	0.275	0.135	0.12	0.13	0.152	0.0796	0.118	0.12	0.393	0.288	0.31	0.896	0.978	0.899	0.688	0.758	0.61087	0.344	0.28	0.227	0.333	0.365	0.391	0.38	0.346	0.376
	474	1.22	1.19	1.16	1.29	0.342	0.235	0.119	0.11	0.145	0.15	0.0814	0.119	0.127	0.369	0.308	0.263	0.876	1.01	0.886	0.693	0.765	0.60827	0.381	0.265	0.241	0.347	0.357	0.385	0.366	0.393	0.379
	474.5	1.23	1.19	1.15	1.3	0.337	0.238	0.18	0.137	0.145	0.122	0.0881	0.102	0.117	0.346	0.302	0.267	0.888	0.985	0.885	0.703	0.756	0.61417	0.362	0.304	0.285	0.318	0.334	0.393	0.345	0.435	0.358
	475	1.21	1.21	1.14	1.29	0.334	0.243	0.155	0.152	0.136	0.131	0.11	0.111	0.121	0.416	0.319	0.241	0.883	1.01	0.891	0.684	0.764	0.60658	0.383	0.273	0.285	0.347	0.365	0.381	0.336	0.435	0.358
	475.5	1.22	1.21	1.15	1.3	0.295	0.253	0.124	0.133	0.118	0.169	0.0865	0.0937	0.138	0.413	0.342	0.237	0.893	0.998	0.878	0.687	0.76	0.62264	0.378	0.276	0.258	0.313	0.342	0.358	0.332	0.393	0.358
	476	1.22	1.2	1.15	1.3	0.324	0.226	0.0777	0.115	0.113	0.142	0.0831	0.115	0.142	0.409	0.332	0.227	0.889	0.985	0.883	0.701	0.756	0.61415	0.319	0.257	0.246	0.31	0.332	0.371	0.348	0.357	0.401
	476.5	1.21	1.2	1.14	1.29	0.317	0.256	0.0856	0.115	0.11	0.144	0.116	0.122	0.145	0.386	0.305	0.267	0.885	0.992	0.9	0.686	0.76	0.61805	0.378	0.248	0.25	0.328	0.332	0.362	0.381	0.411	0.376
	477	1.23	1.19	1.15	1.3	0.295	0.232	0.124	0.1	0.11	0.131	0.106	0.097	0.128	0.349	0.297	0.271	0.876	0.986	0.887	0.697	0.749	0.61119	0.357	0.235	0.254	0.285	0.326	0.407	0.378	0.384	0.338
	477.5	1.22	1.21	1.15	1.29	0.346	0.226	0.163	0.13	0.125	0.109	0.1	0.111	0.125	0.346	0.262	0.271	0.887	0.975	0.891	0.668	0.748	0.61897	0.336	0.265	0.27	0.305	0.3	0.358	0.339	0.399	0.376
	478	1.22	1.18	1.14	1.29	0.334	0.251	0.168	0.117	0.12	0.122	0.0865	0.115	0.114	0.426	0.314	0.3	0.883	0.987	0.889	0.69	0.754	0.60861	0.369	0.244	0.237	0.302	0.312	0.397	0.364	0.438	0.409
	478.5	1.2	1.2	1.15	1.28	0.327	0.253	0.1	0.122	0.118	0.179	0.0646	0.0954	0.14	0.386	0.302	0.275	0.886	0.98	0.873	0.684	0.771	0.6128	0.357	0.253	0.212	0.294	0.318	0.403	0.372	0.343	0.393
	479	1.2	1.19	1.15	1.3	0.337	0.208	0.1	0.144	0.13	0.142	0.096	0.127	0.139	0.365	0.308	0.254	0.888	0.988	0.869	0.686	0.752	0.61046	0.388	0.284	0.267	0.336	0.337	0.381	0.375	0.39	0.367
	479.5	1.2	1.2	1.14	1.28	0.346	0.273	0.159	0.146	0.157	0.131	0.1	0.1	0.148	0.379	0.285	0.246	0.865	0.992	0.888	0.685	0.74	0.61946	0.336	0.273	0.316	0.316	0.345	0.351	0.404	0.399	0.384
	480	1.2	1.18	1.14	1.29	0.338	0.251	0.135	0.0977	0.115	0.146	0.096	0.121	0.117	0.379	0.311	0.246	0.89	0.985	0.875	0.699	0.746	0.61148	0.359	0.253	0.25	0.347	0.35	0.401	0.329	0.43	0.409
	480.5	1.2	1.2	1.15	1.29	0.334	0.256	0.145	0.13	0.12	0.135	0.0881	0.102	0.109	0.349	0.299	0.296	0.872	0.972	0.888	0.694	0.756	0.60888	0.352	0.221	0.299	0.345	0.3	0.387	0.372	0.371	0.404
	481	1.21	1.18	1.14	1.29	0.314	0.221	0.135	0.148	0.141	0.158	0.096	0.0971	0.122	0.405	0.302	0.259	0.882	0.995	0.899	0.675	0.745	0.60997	0.376	0.269	0.258	0.316	0.35	0.362	0.381	0.411	0.37
	481.5	1.2	1.2	1.14	1.28	0.33	0.248	0.13	0.126	0.0932	0.126	0.102	0.112	0.11	0.346	0.272	0.289	0.889	0.977	0.881	0.681	0.753	0.61626	0.347	0.28	0.267	0.347	0.337	0.399	0.383	0.393	0.376
	482	1.2	1.2	1.13	1.28	0.348	0.261	0.0777	0.108	0.145	0.131	0.112	0.0904	0.117	0.367	0.324	0.232	0.87	0.993	0.874	0.677	0.736	0.61001	0.367	0.265	0.27	0.3	0.324	0.367	0.355	0.384	0.384
	482.5	1.2	1.18	1.14	1.29	0.327	0.243	0.15	0.105	0.139	0.146	0.129	0.1	0.106	0.416	0.337	0.303	0.885	0.987	0.883	0.681	0.745	0.61984	0.396	0.269	0.303	0.333	0.329	0.344	0.342	0.396	0.421
	483	1.2	1.19	1.12	1.29	0.31	0.214	0.135	0.133	0.159	0.103	0.0945	0.123	0.126	0.375	0.319	0.263	0.879	0.982	0.872	0.686	0.736	0.61438	0.344	0.265	0.223	0.316	0.315	0.334	0.391	0.339	0.373
	483.5	1.21	1.19	1.14	1.29	0.329	0.275	0.145	0.12	0.12	0.165	0.12	0.121	0.147	0.394	0.324	0.267	0.863	0.992	0.877	0.682	0.745	0.61033	0.319	0.284	0.246	0.34	0.297	0.351	0.372	0.396	0.401
	484	1.21	1.18	1.12	1.28	0.335	0.198	0.119	0.113	0.134	0.126	0.0945	0.0987	0.117	0.391	0.324	0.237	0.88	0.971	0.866	0.673	0.74	0.61435	0.369	0.235	0.237	0.326	0.303	0.407	0.332	0.387	0.39
	484.5	1.2	1.18	1.14	1.28	0.349	0.258	0.113	0.0977	0.125	0.146	0.118	0.111	0.138	0.428	0.356	0.227	0.899	0.995	0.873	0.69	0.739	0.61266	0.344	0.265	0.274	0.294	0.329	0.371	0.312	0.39	0.382
	485	1.2	1.2	1.13	1.28	0.308	0.224	0.0931	0.135	0.115	0.142	0.0897	0.1	0.118	0.411	0.305	0.31	0.864	0.956	0.862	0.667	0.731	0.61179	0.372	0.276	0.267	0.323	0.34	0.386	0.381	0.419	0.37
	485.5	1.2	1.19	1.14	1.28	0.322	0.299	0.113	0.108	0.0991	0.119	0.121	0.125	0.137	0.384	0.302	0.293	0.884	0.985	0.866	0.676	0.739	0.60943	0.322	0.276	0.207	0.336	0.278	0.373	0.367	0.433	0.367
	486	1.2	1.18	1.13	1.27	0.326	0.243	0.159	0.13	0.13	0.135	0.099	0.112	0.138	0.394	0.297	0.246	0.868	0.991	0.874	0.683	0.72	0.61101	0.341	0.248	0.232	0.294	0.297	0.337	0.383	0.364	0.367
	486.5	1.19	1.19	1.13	1.3	0.329	0.263	0.119	0.0977	0.118	0.16	0.096	0.119	0.123	0.448	0.322	0.223	0.888	0.973	0.885	0.674	0.745	0.61087	0.357	0.231	0.223	0.27	0.288	0.314	0.312	0.377	0.328
	487	1.21	1.19	1.13	1.29	0.322	0.221	0.0931	0.135	0.139	0.124	0.112	0.0887	0.131	0.372	0.302	0.329	0.87	0.998	0.87	0.668	0.735	0.60562	0.369	0.253	0.241	0.336	0.348	0.371	0.315	0.408	0.361
	487.5	1.19	1.18	1.12	1.28	0.33	0.248	0.0931	0.137	0.13	0.142	0.1	0.114	0.103	0.405	0.308	0.319	0.861	0.995	0.851	0.674	0.745	0.6114	0.354	0.24	0.227	0.326	0.291	0.356	0.332	0.419	0.358
	488	1.2	1.19	1.13	1.26	0.337	0.226	0.13	0.139	0.141	0.165	0.0897	0.115	0.109	0.377	0.319	0.275	0.862	0.973	0.864	0.674	0.72	0.60291	0.344	0.269	0.237	0.338	0.309	0.358	0.364	0.332	0.361
	488.5	1.2	1.18	1.13	1.27	0.334	0.229	0.106	0.124	0.141	0.142	0.1	0.117	0.121	0.382	0.288	0.271	0.869	0.943	0.871	0.684	0.738	0.59967	0.349	0.28	0.254	0.331	0.369	0.371	0.369	0.324	0.348
	489	1.21	1.17	1.14	1.29	0.317	0.24	0.0857	0.122	0.136	0.0974	0.12	0.103	0.133	0.367	0.311	0.271	0.891	0.974	0.859	0.685	0.723	0.6076	0.344	0.298	0.258	0.302	0.345	0.377	0.312	0.422	0.393
	489.5	1.19	1.19	1.13	1.28	0.297	0.224	0.172	0.115	0.132	0.129	0.128	0.0955	0.134	0.394	0.288	0.267	0.876	0.967	0.849	0.686	0.712	0.59827	0.374	0.261	0.232	0.328	0.332	0.377	0.358	0.354	0.361
	490	1.19	1.17	1.12	1.28	0.337	0.229	0.106	0.12	0.132	0.142	0.103	0.0938	0.109	0.357	0.294	0.267	0.858	0.958	0.851	0.672	0.738	0.59939	0.313	0.287	0.3	0.321	0.362	0.373	0.372	0.384	0.379
	490.5	1.19	1.18	1.13	1.27	0.322	0.24	0.119	0.124	0.139	0.144	0.109	0.0971	0.138	0.409	0.324	0.31	0.871	0.977	0.862	0.668	0.723	0.60427	0.333	0.206	0.227	0.331	0.365	0.386	0.381	0.361	0.361
	491	1.19	1.17	1.12	1.27	0.327	0.214	0.1	0.115	0.118	0.133	0.122	0.0987	0.142	0.38	0.269	0.254	0.855	0.968	0.853	0.667	0.715	0.60645	0.385	0.235	0.232	0.302	0.355	0.36	0.355	0.343	0.411
	491.5	1.21	1.18	1.13	1.27	0.33	0.243	0.13	0.108	0.13	0.124	0.116	0.112	0.117	0.42	0.265	0.25	0.852	0.979	0.849	0.678	0.714	0.60721	0.403	0.273	0.25	0.363	0.294	0.367	0.355	0.438	0.37
	492	1.2	1.18	1.12	1.26	0.335	0.218	0.0777	0.113	0.113	0.14	0.0865	0.108	0.118	0.341	0.285	0.267	0.878	1	0.866	0.67	0.736	0.60806	0.367	0.265	0.274	0.328	0.324	0.351	0.355	0.354	0.342
	492.5	1.19	1.19	1.13	1.26	0.315	0.226	0.155	0.12	0.12	0.114	0.099	0.103	0.114	0.382	0.311	0.329	0.859	0.972	0.86	0.676	0.737	0.60269	0.364	0.244	0.278	0.338	0.335	0.353	0.352	0.377	0.345
	493	1.2	1.16	1.13	1.27	0.348	0.277	0.119	0.13	0.136	0.119	0.0913	0.0971	0.123	0.377	0.291	0.237	0.879	0.983	0.844	0.671	0.726	0.60145	0.336	0.216	0.246	0.308	0.329	0.39	0.367	0.39	0.398
	493.5	1.18	1.16	1.12	1.26	0.319	0.202	0.0777	0.126	0.141	0.158	0.105	0.103	0.101	0.405	0.305	0.293	0.865	0.957	0.858	0.684	0.71	0.60589	0.369	0.269	0.259	0.321	0.281	0.381	0.319	0.384	0.355
	494	1.19	1.18	1.13	1.27	0.352	0.248	0.183	0.103	0.12	0.131	0.106	0.0938	0.122	0.335	0.322	0.259	0.875	0.973	0.855	0.679	0.731	0.60575	0.328	0.273	0.232	0.318	0.337	0.373	0.349	0.343	0.398
	494.5	1.19	1.18	1.12	1.27	0.327	0.238	0.106	0.11	0.108	0.152	0.118	0.0938	0.112	0.391	0.282	0.232	0.877	0.989	0.85	0.675	0.713	0.60269	0.369	0.257	0.223	0.321	0.321	0.362	0.322	0.377	0.367
	495	1.19	1.17	1.11	1.27	0.345	0.251	0.0777	0.11	0.0932	0.14	0.0865	0.0971	0.138	0.375	0.308	0.25	0.869	0.969	0.851	0.664	0.728	0.60312	0.376	0.248	0.296	0.326	0.291	0.369	0.319	0.425	0.364
	495.5	1.19	1.18	1.11	1.26	0.345	0.224	0.0777	0.135	0.115	0.0816	0.096	0.0921	0.109	0.377	0.294	0.25	0.851	0.958	0.824	0.674	0.716	0.60155	0.322	0.257	0.227	0.34	0.309	0.349	0.333	0.396	0.31
	496	1.19	1.18	1.13	1.26	0.334	0.241	0.13	0.128	0.115	0.126	0.0929	0.0904	0.128	0.428	0.282	0.237	0.863	0.976	0.855	0.68	0.706	0.6025	0.352	0.244	0.259	0.302	0.34	0.356	0.378	0.393	0.332
	496.5	1.18	1.16	1.12	1.26	0.355	0.243	0.119	0.128	0.125	0.138	0.0945	0.0921	0.11	0.396	0.329	0.286	0.847	0.972	0.854	0.675	0.711	0.60535	0.386	0.244	0.25	0.323	0.3	0.314	0.339	0.428	0.39
	497	1.19	1.17	1.1	1.26	0.324	0.258	0.106	0.135	0.134	0.131	0.103	0.115	0.122	0.396	0.3	0.289	0.863	0.976	0.859	0.663	0.713	0.6062	0.357	0.235	0.262	0.331	0.281	0.379	0.346	0.436	0.318
	497.5	1.18	1.17	1.12	1.27	0.305	0.235	0.113	0.117	0.125	0.122	0.106	0.115	0.117	0.367	0.272	0.232	0.859	0.986	0.861	0.678	0.717	0.60298	0.367	0.235	0.207	0.302	0.318	0.356	0.372	0.387	0.325
	498	1.19	1.17	1.11	1.26	0.324	0.251	0.124	0.0894	0.115	0.14	0.0897	0.0987	0.125	0.411	0.329	0.237	0.856	0.968	0.841	0.664	0.708	0.59897	0.341	0.248	0.267	0.343	0.288	0.356	0.37	0.35	0.306
	498.5	1.19	1.17	1.12	1.27	0.292	0.229	0.1	0.113	0.0991	0.136	0.099	0.114	0.107	0.398	0.294	0.259	0.858	0.976	0.844	0.655	0.714	0.59551	0.376	0.235	0.254	0.297	0.324	0.364	0.358	0.364	0.355
	499	1.19	1.16	1.12	1.25	0.335	0.184	0.13	0.115	0.139	0.131	0.105	0.0869	0.118	0.349	0.329	0.223	0.865	0.97	0.859	0.677	0.721	0.6062	0.394	0.273	0.246	0.294	0.306	0.36	0.352	0.387	0.345
	499.5	1.17	1.14	1.11	1.25	0.314	0.229	0.15	0.128	0.134	0.138	0.0897	0.0849	0.114	0.366	0.299	0.254	0.832	0.955	0.828	0.672	0.722	0.60573	0.352	0.239	0.232	0.321	0.337	0.332	0.337	0.422	0.364
	500	1.17	1.14	1.12	1.25	0.314	0.229	0.15	0.128	0.134	0.138	0.0897	0.0849	0.114	0.366	0.299	0.254	0.832	0.955	0.828	0.672	0.722	0.60575	0.352	0.239	0.232	0.321	0.337	0.332	0.337	0.422	0.364

## Sheet: Figure.4c
Figure 4c
	Time (s)	[Ca2+]mt (uM)										Bar graph
		Hs-MCU+Hs-EMRE			Sp-MCU+Hs-EMRE			Am-MCUa+Hs-EMRE					Peak (% of control)
	0.5	0.261	0.25	0.217	0.235	0.185	0.279	0.18	0.184	0.201			Hs-MCU+Hs-EMRE	Sp-MCU+Hs-EMRE	Am-MCUa+Hs-EMRE
	1	0.257	0.253	0.216	0.245	0.167	0.261	0.172	0.163	0.18			113.581	23.98	21.3858
	1.5	0.262	0.25	0.219	0.252	0.2	0.274	0.181	0.185	0.186			99.7783	31.7295	15.0665
	2	0.264	0.243	0.218	0.232	0.165	0.256	0.168	0.182	0.186			86.6408	33.9579	17.7938
	2.5	0.256	0.25	0.217	0.252	0.192	0.274	0.167	0.165	0.191
	3	0.268	0.247	0.223	0.231	0.171	0.262	0.168	0.172	0.201
	3.5	0.263	0.249	0.216	0.23	0.181	0.247	0.157	0.162	0.155
	4	0.265	0.247	0.218	0.232	0.167	0.254	0.157	0.168	0.194
	4.5	0.262	0.246	0.218	0.236	0.17	0.244	0.163	0.17	0.195
	5	0.266	0.24	0.221	0.257	0.18	0.254	0.132	0.163	0.185
	5.5	1.13	0.784	0.918	0.341	0.456	0.426	0.48	0.42	0.458
	6	3.37	2.89	2.55	0.858	1.35	1.22	1.7	1.17	1.32
	6.5	3.52	3.1	2.67	0.831	1.32	1.19	1.8	1.19	1.4
	7	3.22	2.87	2.47	0.72	1.16	1.05	1.68	1.08	1.31
	7.5	2.86	2.57	2.25	0.653	1.01	0.925	1.52	0.985	1.2
	8	2.51	2.29	2.04	0.583	0.866	0.816	1.38	0.907	1.11
	8.5	2.21	2.05	1.87	0.527	0.764	0.715	1.22	0.826	1.02
	9	1.94	1.84	1.72	0.487	0.664	0.66	1.12	0.769	0.935
	9.5	1.72	1.67	1.61	0.462	0.581	0.603	1.02	0.717	0.858
	10	1.55	1.53	1.51	0.452	0.532	0.561	0.917	0.671	0.776
	10.5	1.39	1.4	1.43	0.438	0.484	0.517	0.849	0.646	0.729
	11	1.27	1.3	1.35	0.419	0.455	0.498	0.794	0.629	0.689
	11.5	1.17	1.2	1.28	0.422	0.429	0.471	0.746	0.602	0.655
	12	1.08	1.11	1.22	0.416	0.4	0.44	0.701	0.568	0.623
	12.5	1.01	1.03	1.15	0.398	0.378	0.441	0.663	0.554	0.565
	13	0.935	0.955	1.09	0.409	0.378	0.418	0.626	0.545	0.535
	13.5	0.881	0.894	1.04	0.396	0.361	0.41	0.59	0.503	0.532
	14	0.83	0.832	0.976	0.392	0.366	0.387	0.583	0.478	0.514
	14.5	0.783	0.778	0.925	0.397	0.339	0.395	0.561	0.46	0.48
	15	0.746	0.736	0.877	0.385	0.35	0.411	0.54	0.457	0.469
	15.5	0.712	0.694	0.827	0.404	0.348	0.389	0.518	0.432	0.467
	16	0.685	0.665	0.784	0.394	0.347	0.4	0.504	0.413	0.449
	16.5	0.668	0.632	0.74	0.382	0.337	0.379	0.506	0.413	0.445
	17	0.644	0.616	0.7	0.362	0.323	0.371	0.481	0.382	0.422
	17.5	0.63	0.587	0.661	0.37	0.342	0.379	0.478	0.381	0.409
	18	0.608	0.563	0.639	0.371	0.331	0.366	0.468	0.375	0.414
	18.5	0.6	0.549	0.608	0.362	0.345	0.4	0.465	0.379	0.4
	19	0.581	0.542	0.581	0.367	0.344	0.361	0.46	0.36	0.392
	19.5	0.581	0.523	0.56	0.362	0.337	0.364	0.452	0.352	0.389
	20	0.566	0.514	0.543	0.345	0.348	0.358	0.46	0.343	0.394
	20.5	0.556	0.502	0.521	0.356	0.322	0.354	0.436	0.345	0.383
	21	0.551	0.492	0.515	0.348	0.337	0.384	0.434	0.34	0.379
	21.5	0.545	0.481	0.494	0.358	0.323	0.373	0.439	0.333	0.376
	22	0.543	0.48	0.489	0.335	0.339	0.353	0.42	0.328	0.379
	22.5	0.538	0.472	0.475	0.344	0.318	0.397	0.411	0.329	0.369
	23	0.527	0.468	0.468	0.339	0.325	0.376	0.415	0.327	0.38
	23.5	0.528	0.462	0.453	0.337	0.315	0.392	0.413	0.326	0.362
	24	0.521	0.465	0.444	0.339	0.31	0.372	0.401	0.319	0.356
	24.5	0.509	0.457	0.44	0.323	0.335	0.371	0.402	0.32	0.363
	25	0.513	0.453	0.431	0.325	0.323	0.387	0.395	0.311	0.362
	25.5	0.504	0.451	0.427	0.347	0.321	0.379	0.406	0.296	0.349
	26	0.502	0.443	0.424	0.33	0.311	0.375	0.392	0.296	0.368
	26.5	0.498	0.437	0.418	0.339	0.313	0.386	0.402	0.297	0.337
	27	0.497	0.443	0.406	0.331	0.316	0.378	0.386	0.311	0.345
	27.5	0.497	0.441	0.41	0.337	0.313	0.365	0.383	0.312	0.36
	28	0.495	0.438	0.402	0.322	0.314	0.365	0.387	0.319	0.344
	28.5	0.493	0.43	0.407	0.342	0.321	0.384	0.389	0.307	0.346
	29	0.488	0.433	0.391	0.326	0.323	0.377	0.365	0.318	0.331
	29.5	0.474	0.428	0.394	0.327	0.319	0.352	0.346	0.295	0.343
	30	0.482	0.426	0.39	0.333	0.306	0.371	0.36	0.296	0.337
	30.5	0.481	0.421	0.393	0.33	0.313	0.373	0.365	0.288	0.331
	31	0.478	0.419	0.386	0.318	0.308	0.371	0.356	0.298	0.325
	31.5	0.475	0.429	0.38	0.316	0.32	0.364	0.36	0.293	0.335
	32	0.48	0.412	0.382	0.342	0.316	0.355	0.359	0.297	0.308
	32.5	0.474	0.423	0.38	0.339	0.303	0.376	0.34	0.282	0.331
	33	0.473	0.418	0.381	0.342	0.317	0.367	0.346	0.287	0.321
	33.5	0.462	0.42	0.378	0.324	0.319	0.369	0.347	0.292	0.338
	34	0.468	0.416	0.378	0.329	0.295	0.361	0.343	0.287	0.311
	34.5	0.463	0.422	0.384	0.342	0.306	0.371	0.352	0.29	0.312
	35	0.466	0.422	0.373	0.33	0.296	0.359	0.336	0.268	0.322
	35.5	0.467	0.418	0.381	0.332	0.288	0.358	0.331	0.288	0.328
	36	0.471	0.427	0.386	0.321	0.311	0.363	0.343	0.299	0.311
	36.5	0.461	0.425	0.376	0.319	0.296	0.379	0.329	0.28	0.318
	37	0.466	0.425	0.376	0.338	0.284	0.365	0.333	0.284	0.307
	37.5	0.464	0.424	0.378	0.311	0.316	0.347	0.321	0.267	0.302
	38	0.47	0.425	0.37	0.329	0.303	0.358	0.34	0.277	0.311
	38.5	0.474	0.427	0.379	0.318	0.293	0.371	0.33	0.283	0.319
	39	0.474	0.42	0.378	0.327	0.306	0.345	0.329	0.291	0.3
	39.5	0.474	0.428	0.379	0.324	0.283	0.348	0.294	0.253	0.299
	40	0.475	0.427	0.38	0.315	0.278	0.36	0.342	0.282	0.297
	40.5	0.474	0.431	0.379	0.318	0.282	0.362	0.321	0.257	0.31
	41	0.481	0.437	0.382	0.309	0.298	0.333	0.341	0.273	0.295
	41.5	0.477	0.429	0.381	0.314	0.303	0.353	0.319	0.289	0.304
	42	0.486	0.436	0.383	0.331	0.303	0.36	0.312	0.277	0.278
	42.5	0.488	0.444	0.382	0.324	0.285	0.341	0.317	0.274	0.301
	43	0.49	0.442	0.386	0.334	0.306	0.349	0.307	0.281	0.286
	43.5	0.494	0.448	0.388	0.316	0.283	0.36	0.313	0.248	0.305
	44	0.5	0.446	0.388	0.326	0.281	0.35	0.317	0.276	0.284
	44.5	0.504	0.448	0.399	0.32	0.289	0.354	0.312	0.254	0.294
	45	0.504	0.452	0.387	0.32	0.294	0.358	0.309	0.267	0.279
	45.5	0.51	0.454	0.39	0.318	0.279	0.364	0.289	0.265	0.281
	46	0.512	0.456	0.393	0.321	0.301	0.341	0.285	0.278	0.276
	46.5	0.516	0.46	0.396	0.326	0.26	0.36	0.301	0.267	0.288
	47	0.52	0.469	0.398	0.304	0.279	0.337	0.292	0.258	0.31
	47.5	0.527	0.476	0.407	0.322	0.306	0.343	0.289	0.254	0.293
	48	0.534	0.473	0.403	0.33	0.282	0.336	0.299	0.279	0.283
	48.5	0.536	0.477	0.408	0.331	0.297	0.342	0.272	0.265	0.284
	49	0.54	0.488	0.419	0.32	0.294	0.347	0.29	0.248	0.28
	49.5	0.541	0.491	0.417	0.303	0.283	0.353	0.289	0.259	0.295
	50	0.553	0.497	0.416	0.323	0.269	0.342	0.268	0.263	0.277
	50.5	0.557	0.502	0.419	0.318	0.294	0.342	0.309	0.243	0.287
	51	0.564	0.502	0.419	0.326	0.27	0.335	0.266	0.254	0.266
	51.5	0.566	0.501	0.423	0.314	0.282	0.341	0.265	0.244	0.297
	52	0.571	0.513	0.422	0.317	0.284	0.343	0.305	0.254	0.274
	52.5	0.579	0.512	0.432	0.306	0.279	0.347	0.276	0.254	0.277
	53	0.584	0.524	0.441	0.322	0.272	0.347	0.282	0.25	0.26
	53.5	0.597	0.531	0.446	0.31	0.284	0.352	0.287	0.239	0.288
	54	0.6	0.532	0.449	0.319	0.293	0.349	0.276	0.262	0.283
	54.5	0.61	0.54	0.446	0.315	0.274	0.345	0.278	0.23	0.274
	55	0.615	0.536	0.446	0.303	0.289	0.324	0.263	0.25	0.25
	55.5	0.622	0.549	0.453	0.313	0.27	0.343	0.282	0.226	0.28
	56	0.631	0.548	0.466	0.315	0.299	0.334	0.275	0.243	0.27
	56.5	0.632	0.556	0.464	0.311	0.29	0.311	0.267	0.234	0.271
	57	0.643	0.563	0.467	0.315	0.276	0.343	0.259	0.263	0.275
	57.5	0.647	0.571	0.475	0.303	0.283	0.347	0.272	0.245	0.265
	58	0.658	0.576	0.484	0.31	0.295	0.348	0.273	0.247	0.264
	58.5	0.669	0.579	0.483	0.325	0.277	0.331	0.28	0.232	0.276
	59	0.666	0.586	0.487	0.327	0.272	0.334	0.288	0.24	0.254
	59.5	0.678	0.597	0.489	0.305	0.274	0.318	0.287	0.242	0.257
	60	0.687	0.608	0.493	0.317	0.262	0.346	0.268	0.228	0.252
	60.5	0.688	0.616	0.499	0.302	0.279	0.356	0.258	0.236	0.26
	61	0.697	0.618	0.506	0.314	0.291	0.345	0.251	0.232	0.253
	61.5	0.705	0.627	0.505	0.306	0.278	0.325	0.274	0.253	0.249
	62	0.712	0.634	0.517	0.316	0.28	0.325	0.278	0.247	0.25
	62.5	0.723	0.64	0.513	0.312	0.28	0.337	0.257	0.251	0.254
	63	0.73	0.646	0.536	0.329	0.282	0.343	0.257	0.242	0.258
	63.5	0.743	0.654	0.539	0.295	0.279	0.342	0.269	0.227	0.258
	64	0.753	0.661	0.544	0.319	0.27	0.332	0.252	0.224	0.25
	64.5	0.759	0.67	0.546	0.299	0.278	0.339	0.263	0.258	0.253
	65	0.769	0.677	0.554	0.309	0.283	0.35	0.27	0.234	0.246
	65.5	0.772	0.687	0.563	0.297	0.271	0.325	0.252	0.228	0.269
	66	0.783	0.69	0.563	0.305	0.257	0.359	0.246	0.228	0.264
	66.5	0.788	0.703	0.569	0.301	0.29	0.348	0.256	0.217	0.246
	67	0.801	0.705	0.575	0.293	0.278	0.348	0.253	0.236	0.256
	67.5	0.805	0.72	0.589	0.303	0.286	0.351	0.261	0.237	0.26
	68	0.82	0.728	0.594	0.293	0.276	0.344	0.259	0.225	0.239
	68.5	0.829	0.731	0.6	0.32	0.3	0.344	0.273	0.232	0.243
	69	0.839	0.742	0.601	0.289	0.295	0.341	0.255	0.232	0.239
	69.5	0.853	0.741	0.61	0.299	0.293	0.347	0.261	0.224	0.263
	70	0.859	0.752	0.617	0.291	0.288	0.34	0.268	0.225	0.247
	70.5	0.865	0.766	0.621	0.299	0.308	0.358	0.257	0.233	0.252
	71	0.875	0.771	0.629	0.29	0.303	0.346	0.268	0.206	0.244
	71.5	0.877	0.773	0.632	0.293	0.292	0.359	0.262	0.22	0.25
	72	0.89	0.788	0.646	0.312	0.276	0.337	0.264	0.223	0.24
	72.5	0.902	0.797	0.653	0.305	0.298	0.345	0.263	0.212	0.244
	73	0.908	0.801	0.655	0.301	0.303	0.358	0.216	0.218	0.236
	73.5	0.926	0.804	0.66	0.314	0.29	0.357	0.238	0.208	0.256
	74	0.928	0.816	0.666	0.293	0.298	0.329	0.261	0.217	0.256
	74.5	0.938	0.823	0.676	0.287	0.282	0.346	0.231	0.224	0.239
	75	0.948	0.831	0.684	0.32	0.311	0.337	0.252	0.213	0.25
	75.5	0.959	0.836	0.691	0.298	0.294	0.329	0.246	0.233	0.241
	76	0.965	0.844	0.696	0.307	0.29	0.339	0.259	0.218	0.246
	76.5	0.976	0.855	0.7	0.293	0.312	0.34	0.24	0.217	0.246
	77	0.981	0.864	0.706	0.291	0.286	0.33	0.251	0.211	0.262
	77.5	0.993	0.873	0.715	0.302	0.318	0.328	0.254	0.212	0.231
	78	1.01	0.878	0.714	0.281	0.297	0.348	0.251	0.215	0.23
	78.5	1.01	0.885	0.727	0.309	0.313	0.354	0.267	0.197	0.227
	79	1.02	0.889	0.727	0.311	0.3	0.328	0.266	0.2	0.236
	79.5	1.03	0.896	0.741	0.305	0.321	0.336	0.27	0.224	0.243
	80	1.04	0.903	0.745	0.29	0.306	0.349	0.245	0.218	0.254
	80.5	1.05	0.911	0.75	0.288	0.305	0.369	0.264	0.229	0.248
	81	1.06	0.919	0.756	0.294	0.323	0.339	0.241	0.227	0.242
	81.5	1.07	0.924	0.764	0.285	0.312	0.332	0.253	0.198	0.222
	82	1.08	0.932	0.771	0.3	0.31	0.353	0.244	0.222	0.245
	82.5	1.09	0.939	0.776	0.301	0.307	0.362	0.28	0.204	0.247
	83	1.09	0.944	0.78	0.296	0.329	0.338	0.258	0.212	0.222
	83.5	1.1	0.953	0.784	0.289	0.325	0.356	0.262	0.218	0.234
	84	1.11	0.955	0.792	0.287	0.307	0.352	0.25	0.207	0.226
	84.5	1.12	0.964	0.797	0.302	0.331	0.354	0.221	0.215	0.225
	85	1.13	0.971	0.803	0.29	0.341	0.354	0.25	0.208	0.249
	85.5	1.13	0.979	0.809	0.306	0.32	0.341	0.265	0.209	0.241
	86	1.13	0.987	0.816	0.299	0.338	0.361	0.257	0.199	0.246
	86.5	1.14	0.988	0.816	0.3	0.316	0.358	0.253	0.206	0.233
	87	1.15	0.997	0.819	0.308	0.325	0.357	0.27	0.228	0.235
	87.5	1.16	1	0.833	0.316	0.32	0.358	0.252	0.223	0.228
	88	1.17	1.01	0.836	0.28	0.322	0.37	0.272	0.187	0.225
	88.5	1.17	1.02	0.843	0.285	0.325	0.368	0.252	0.24	0.254
	89	1.18	1.02	0.842	0.281	0.326	0.384	0.266	0.208	0.233
	89.5	1.19	1.03	0.851	0.284	0.332	0.371	0.25	0.218	0.217
	90	1.19	1.03	0.856	0.288	0.332	0.351	0.269	0.201	0.229
	90.5	1.19	1.03	0.858	0.289	0.336	0.358	0.254	0.212	0.233
	91	1.2	1.04	0.869	0.319	0.339	0.368	0.252	0.223	0.239
	91.5	1.2	1.05	0.864	0.307	0.345	0.357	0.247	0.205	0.223
	92	1.22	1.05	0.874	0.312	0.342	0.36	0.247	0.215	0.223
	92.5	1.23	1.06	0.882	0.287	0.352	0.384	0.252	0.219	0.23
	93	1.23	1.06	0.885	0.302	0.346	0.372	0.269	0.224	0.232
	93.5	1.23	1.07	0.887	0.292	0.336	0.379	0.258	0.201	0.215
	94	1.24	1.07	0.889	0.276	0.344	0.366	0.266	0.2	0.234
	94.5	1.24	1.08	0.893	0.294	0.333	0.361	0.263	0.214	0.247
	95	1.25	1.08	0.893	0.298	0.334	0.357	0.252	0.218	0.232
	95.5	1.25	1.09	0.905	0.303	0.349	0.371	0.253	0.217	0.223
	96	1.26	1.1	0.91	0.306	0.345	0.385	0.258	0.199	0.244
	96.5	1.26	1.1	0.917	0.282	0.361	0.369	0.27	0.196	0.213
	97	1.27	1.1	0.914	0.306	0.349	0.369	0.266	0.201	0.217
	97.5	1.27	1.11	0.921	0.272	0.345	0.378	0.258	0.2	0.223
	98	1.28	1.11	0.925	0.274	0.365	0.378	0.268	0.215	0.237
	98.5	1.28	1.12	0.934	0.288	0.343	0.388	0.267	0.219	0.22
	99	1.29	1.12	0.931	0.292	0.361	0.384	0.262	0.226	0.229
	99.5	1.29	1.13	0.938	0.304	0.358	0.383	0.265	0.173	0.241
	100	1.3	1.13	0.94	0.286	0.359	0.371	0.248	0.192	0.242
	100.5	1.3	1.13	0.946	0.283	0.35	0.385	0.269	0.223	0.237
	101	1.3	1.14	0.95	0.287	0.34	0.381	0.255	0.202	0.211
	101.5	1.3	1.14	0.954	0.285	0.362	0.389	0.262	0.202	0.229
	102	1.31	1.14	0.961	0.287	0.356	0.391	0.264	0.198	0.218
	102.5	1.31	1.14	0.959	0.297	0.354	0.381	0.286	0.221	0.219
	103	1.32	1.15	0.968	0.281	0.367	0.394	0.262	0.208	0.231
	103.5	1.32	1.15	0.968	0.293	0.356	0.385	0.249	0.205	0.219
	104	1.33	1.16	0.971	0.287	0.36	0.382	0.26	0.192	0.223
	104.5	1.32	1.16	0.972	0.287	0.369	0.401	0.26	0.187	0.216
	105	1.33	1.17	0.978	0.297	0.372	0.398	0.26	0.194	0.223
	105.5	1.33	1.17	0.978	0.262	0.373	0.389	0.258	0.207	0.223
	106	1.34	1.17	0.98	0.268	0.385	0.396	0.273	0.201	0.226
	106.5	1.34	1.17	0.981	0.28	0.362	0.381	0.238	0.195	0.247
	107	1.34	1.17	0.994	0.305	0.367	0.385	0.247	0.183	0.229
	107.5	1.34	1.18	0.99	0.29	0.365	0.392	0.247	0.177	0.216
	108	1.35	1.18	0.993	0.285	0.37	0.388	0.27	0.192	0.222
	108.5	1.35	1.18	1	0.282	0.366	0.379	0.28	0.195	0.237
	109	1.35	1.19	1	0.284	0.374	0.397	0.239	0.201	0.234
	109.5	1.35	1.19	1.01	0.292	0.358	0.384	0.257	0.196	0.222
	110	1.35	1.19	1.01	0.287	0.367	0.378	0.265	0.219	0.258
	110.5	1.36	1.19	1.01	0.292	0.364	0.404	0.269	0.201	0.229
	111	1.35	1.19	1.01	0.292	0.381	0.395	0.259	0.204	0.235
	111.5	1.36	1.19	1.01	0.302	0.375	0.386	0.24	0.208	0.22
	112	1.36	1.19	1.01	0.292	0.372	0.404	0.253	0.194	0.197
	112.5	1.36	1.2	1.02	0.282	0.401	0.41	0.254	0.207	0.197
	113	1.36	1.19	1.02	0.28	0.361	0.397	0.261	0.176	0.226
	113.5	1.36	1.2	1.03	0.298	0.387	0.422	0.25	0.202	0.212
	114	1.36	1.2	1.02	0.29	0.387	0.409	0.263	0.213	0.207
	114.5	1.37	1.2	1.03	0.293	0.382	0.37	0.248	0.212	0.207
	115	1.36	1.19	1.03	0.297	0.381	0.402	0.269	0.202	0.223
	115.5	1.36	1.2	1.03	0.291	0.383	0.4	0.271	0.209	0.235
	116	1.37	1.2	1.04	0.279	0.385	0.388	0.255	0.193	0.21
	116.5	1.36	1.21	1.04	0.287	0.373	0.389	0.258	0.193	0.218
	117	1.36	1.21	1.04	0.269	0.386	0.403	0.267	0.207	0.224
	117.5	1.37	1.2	1.04	0.277	0.367	0.409	0.273	0.205	0.216
	118	1.37	1.2	1.03	0.279	0.372	0.404	0.253	0.178	0.226
	118.5	1.36	1.2	1.04	0.287	0.38	0.396	0.271	0.218	0.223
	119	1.36	1.2	1.05	0.313	0.374	0.408	0.265	0.209	0.218
	119.5	1.37	1.2	1.05	0.269	0.391	0.393	0.263	0.201	0.222
	120	1.37	1.2	1.05	0.292	0.376	0.406	0.274	0.184	0.228
	120.5	1.37	1.2	1.05	0.288	0.408	0.399	0.267	0.235	0.235
	121	1.37	1.2	1.05	0.28	0.368	0.414	0.263	0.203	0.226
	121.5	1.36	1.2	1.05	0.282	0.392	0.411	0.272	0.188	0.211
	122	1.36	1.21	1.05	0.282	0.386	0.4	0.281	0.204	0.205
	122.5	1.37	1.2	1.05	0.275	0.386	0.389	0.265	0.184	0.217
	123	1.36	1.2	1.05	0.283	0.372	0.405	0.267	0.189	0.226
	123.5	1.36	1.2	1.06	0.279	0.388	0.393	0.263	0.194	0.208
	124	1.36	1.2	1.06	0.293	0.383	0.392	0.268	0.233	0.223
	124.5	1.36	1.2	1.06	0.299	0.394	0.397	0.273	0.196	0.214
	125	1.36	1.2	1.06	0.289	0.399	0.411	0.258	0.197	0.232
	125.5	1.36	1.2	1.06	0.278	0.387	0.408	0.269	0.205	0.219
	126	1.35	1.2	1.06	0.258	0.38	0.412	0.246	0.216	0.224
	126.5	1.35	1.19	1.06	0.283	0.359	0.403	0.262	0.202	0.196
	127	1.35	1.2	1.06	0.265	0.374	0.397	0.274	0.207	0.226
	127.5	1.35	1.2	1.06	0.28	0.373	0.405	0.263	0.193	0.223
	128	1.35	1.19	1.06	0.288	0.387	0.397	0.282	0.187	0.227
	128.5	1.35	1.19	1.06	0.278	0.382	0.404	0.259	0.188	0.201
	129	1.35	1.19	1.06	0.269	0.387	0.385	0.272	0.211	0.237
	129.5	1.35	1.19	1.06	0.272	0.386	0.403	0.259	0.19	0.224
	130	1.34	1.19	1.06	0.272	0.398	0.405	0.267	0.177	0.22
	130.5	1.34	1.19	1.06	0.283	0.401	0.404	0.267	0.194	0.203
	131	1.34	1.19	1.06	0.283	0.388	0.395	0.263	0.201	0.215
	131.5	1.34	1.18	1.06	0.288	0.373	0.395	0.273	0.188	0.219
	132	1.33	1.18	1.06	0.283	0.393	0.393	0.263	0.172	0.205
	132.5	1.33	1.18	1.07	0.273	0.378	0.414	0.265	0.182	0.217
	133	1.32	1.19	1.06	0.26	0.383	0.402	0.267	0.207	0.217
	133.5	1.32	1.18	1.06	0.285	0.375	0.395	0.279	0.186	0.216
	134	1.32	1.18	1.06	0.285	0.39	0.409	0.27	0.198	0.209
	134.5	1.32	1.18	1.06	0.268	0.381	0.389	0.267	0.189	0.216
	135	1.31	1.17	1.06	0.276	0.358	0.405	0.256	0.192	0.2
	135.5	1.31	1.18	1.06	0.267	0.365	0.402	0.273	0.187	0.219
	136	1.31	1.17	1.07	0.273	0.401	0.413	0.256	0.202	0.202
	136.5	1.3	1.17	1.06	0.286	0.369	0.39	0.264	0.181	0.204
	137	1.3	1.17	1.06	0.274	0.382	0.402	0.255	0.183	0.231
	137.5	1.3	1.17	1.06	0.276	0.377	0.416	0.25	0.195	0.207
	138	1.3	1.17	1.06	0.272	0.386	0.395	0.259	0.172	0.223
	138.5	1.29	1.16	1.06	0.273	0.366	0.408	0.258	0.175	0.205
	139	1.29	1.17	1.06	0.285	0.377	0.4	0.252	0.199	0.216
	139.5	1.28	1.16	1.05	0.289	0.365	0.389	0.27	0.173	0.186
	140	1.28	1.16	1.06	0.269	0.378	0.406	0.254	0.195	0.197
	140.5	1.28	1.16	1.06	0.283	0.366	0.402	0.268	0.173	0.226
	141	1.28	1.16	1.05	0.27	0.364	0.384	0.255	0.182	0.227
	141.5	1.27	1.16	1.05	0.26	0.373	0.382	0.259	0.179	0.201
	142	1.27	1.15	1.06	0.285	0.356	0.389	0.284	0.208	0.212
	142.5	1.27	1.16	1.06	0.288	0.359	0.399	0.256	0.192	0.224
	143	1.27	1.15	1.05	0.256	0.378	0.396	0.267	0.195	0.215
	143.5	1.26	1.16	1.06	0.279	0.354	0.397	0.267	0.179	0.212
	144	1.26	1.15	1.06	0.272	0.387	0.395	0.25	0.191	0.212
	144.5	1.26	1.15	1.06	0.28	0.391	0.403	0.264	0.189	0.209
	145	1.25	1.15	1.05	0.287	0.359	0.387	0.249	0.191	0.212
	145.5	1.25	1.15	1.06	0.275	0.363	0.387	0.258	0.204	0.213
	146	1.24	1.15	1.05	0.286	0.386	0.405	0.263	0.205	0.227
	146.5	1.25	1.15	1.05	0.266	0.371	0.371	0.271	0.192	0.209
	147	1.25	1.15	1.05	0.269	0.37	0.395	0.253	0.181	0.212
	147.5	1.24	1.14	1.05	0.272	0.368	0.39	0.259	0.202	0.215
	148	1.25	1.14	1.05	0.28	0.369	0.397	0.262	0.193	0.203
	148.5	1.24	1.14	1.05	0.279	0.373	0.376	0.266	0.168	0.202
	149	1.24	1.13	1.05	0.3	0.36	0.387	0.269	0.202	0.204
	149.5	1.23	1.14	1.04	0.256	0.371	0.384	0.257	0.187	0.203
	150	1.23	1.14	1.04	0.264	0.373	0.399	0.264	0.181	0.212
	150.5	1.23	1.13	1.04	0.266	0.369	0.391	0.227	0.209	0.203
	151	1.23	1.14	1.05	0.288	0.361	0.386	0.259	0.179	0.207
	151.5	1.23	1.13	1.04	0.258	0.369	0.392	0.263	0.189	0.218
	152	1.22	1.14	1.04	0.295	0.368	0.378	0.261	0.182	0.22
	152.5	1.22	1.13	1.04	0.272	0.376	0.395	0.245	0.2	0.224
	153	1.22	1.13	1.04	0.27	0.357	0.376	0.244	0.207	0.214
	153.5	1.21	1.13	1.04	0.266	0.369	0.395	0.26	0.198	0.212
	154	1.21	1.13	1.03	0.266	0.353	0.4	0.283	0.186	0.228
	154.5	1.21	1.12	1.04	0.238	0.372	0.39	0.248	0.194	0.2
	155	1.21	1.13	1.04	0.279	0.357	0.377	0.25	0.19	0.232
	155.5	1.21	1.13	1.03	0.264	0.385	0.391	0.254	0.182	0.205
	156	1.2	1.12	1.03	0.267	0.362	0.391	0.25	0.21	0.209
	156.5	1.2	1.12	1.03	0.275	0.361	0.376	0.266	0.193	0.202
	157	1.19	1.11	1.03	0.275	0.362	0.387	0.266	0.196	0.228
	157.5	1.2	1.12	1.03	0.259	0.356	0.386	0.23	0.21	0.208
	158	1.19	1.11	1.03	0.25	0.347	0.383	0.24	0.194	0.207
	158.5	1.19	1.11	1.03	0.272	0.375	0.39	0.264	0.177	0.21
	159	1.19	1.12	1.03	0.266	0.365	0.38	0.258	0.184	0.22
	159.5	1.19	1.11	1.02	0.259	0.356	0.394	0.267	0.194	0.225
	160	1.19	1.11	1.03	0.26	0.37	0.379	0.254	0.194	0.202
	160.5	1.19	1.11	1.02	0.248	0.343	0.387	0.267	0.199	0.216
	161	1.19	1.1	1.02	0.258	0.366	0.379	0.24	0.177	0.211
	161.5	1.19	1.1	1.02	0.259	0.348	0.387	0.24	0.197	0.224
	162	1.18	1.1	1.02	0.25	0.345	0.394	0.267	0.183	0.198
	162.5	1.18	1.1	1.02	0.262	0.36	0.38	0.254	0.184	0.201
	163	1.18	1.09	1.02	0.252	0.341	0.389	0.239	0.217	0.209
	163.5	1.18	1.09	1.02	0.264	0.357	0.378	0.232	0.196	0.22
	164	1.18	1.09	1.02	0.262	0.362	0.388	0.258	0.201	0.219
	164.5	1.17	1.09	1.01	0.263	0.356	0.374	0.273	0.203	0.212
	165	1.17	1.09	1.01	0.256	0.355	0.386	0.239	0.175	0.205
	165.5	1.17	1.09	1.01	0.251	0.343	0.371	0.267	0.195	0.222
	166	1.17	1.08	1.01	0.264	0.349	0.386	0.24	0.202	0.209
	166.5	1.16	1.08	1	0.259	0.337	0.392	0.268	0.174	0.235
	167	1.16	1.07	1	0.25	0.34	0.389	0.259	0.191	0.216
	167.5	1.16	1.08	1.01	0.268	0.354	0.386	0.252	0.199	0.202
	168	1.16	1.08	1	0.261	0.329	0.362	0.25	0.191	0.206
	168.5	1.15	1.07	1.01	0.269	0.363	0.377	0.245	0.181	0.22
	169	1.15	1.07	1	0.265	0.33	0.392	0.248	0.186	0.217
	169.5	1.15	1.07	1	0.274	0.346	0.366	0.235	0.195	0.205
	170	1.15	1.06	1	0.258	0.35	0.361	0.258	0.176	0.21
	170.5	1.14	1.07	0.998	0.261	0.341	0.378	0.241	0.189	0.216
	171	1.14	1.07	0.996	0.268	0.36	0.38	0.252	0.178	0.205
	171.5	1.14	1.06	0.994	0.238	0.318	0.362	0.234	0.175	0.211
	172	1.14	1.06	0.993	0.279	0.344	0.347	0.248	0.177	0.212
	172.5	1.13	1.06	0.987	0.269	0.344	0.372	0.243	0.186	0.215
	173	1.13	1.06	0.989	0.273	0.332	0.384	0.248	0.199	0.213
	173.5	1.13	1.05	0.993	0.257	0.344	0.384	0.248	0.177	0.2
	174	1.13	1.06	0.987	0.27	0.337	0.372	0.232	0.174	0.188
	174.5	1.12	1.05	0.987	0.272	0.336	0.359	0.239	0.191	0.216
	175	1.12	1.05	0.984	0.245	0.34	0.376	0.255	0.178	0.194
	175.5	1.11	1.05	0.989	0.259	0.346	0.359	0.25	0.172	0.218
	176	1.11	1.05	0.987	0.254	0.34	0.364	0.239	0.195	0.208
	176.5	1.12	1.04	0.982	0.276	0.34	0.37	0.236	0.185	0.209
	177	1.11	1.04	0.981	0.25	0.326	0.368	0.232	0.199	0.201
	177.5	1.11	1.04	0.983	0.257	0.322	0.369	0.244	0.198	0.194
	178	1.11	1.04	0.98	0.257	0.337	0.362	0.255	0.177	0.203
	178.5	1.11	1.04	0.977	0.273	0.318	0.37	0.246	0.174	0.2
	179	1.11	1.04	0.982	0.244	0.345	0.369	0.248	0.182	0.199
	179.5	1.1	1.03	0.979	0.268	0.336	0.356	0.228	0.19	0.194
	180	1.1	1.03	0.974	0.262	0.316	0.375	0.235	0.186	0.222
	180.5	1.1	1.03	0.973	0.261	0.354	0.374	0.249	0.187	0.214
	181	1.1	1.03	0.969	0.264	0.337	0.368	0.226	0.181	0.224
	181.5	1.09	1.03	0.967	0.246	0.333	0.375	0.253	0.193	0.2
	182	1.08	1.02	0.973	0.26	0.305	0.364	0.233	0.192	0.228
	182.5	1.08	1.03	0.966	0.267	0.323	0.353	0.256	0.21	0.204
	183	1.08	1.02	0.969	0.265	0.344	0.364	0.24	0.167	0.199
	183.5	1.08	1.02	0.963	0.263	0.319	0.355	0.241	0.198	0.207
	184	1.09	1.02	0.964	0.241	0.308	0.367	0.241	0.205	0.205
	184.5	1.08	1.01	0.967	0.276	0.318	0.369	0.239	0.193	0.19
	185	1.07	1.01	0.964	0.254	0.319	0.351	0.246	0.191	0.209
	185.5	1.07	1.01	0.965	0.272	0.332	0.356	0.235	0.172	0.215
	186	1.07	1.01	0.953	0.278	0.315	0.332	0.241	0.183	0.19
	186.5	1.07	1.01	0.954	0.278	0.33	0.35	0.237	0.188	0.203
	187	1.06	1	0.956	0.258	0.317	0.374	0.256	0.176	0.197
	187.5	1.06	1	0.952	0.256	0.328	0.347	0.225	0.17	0.192
	188	1.06	1	0.957	0.271	0.335	0.36	0.241	0.181	0.207
	188.5	1.06	0.998	0.951	0.264	0.326	0.364	0.242	0.173	0.216
	189	1.05	1	0.955	0.245	0.343	0.341	0.241	0.179	0.2
	189.5	1.06	0.997	0.949	0.252	0.324	0.351	0.235	0.2	0.197
	190	1.04	0.995	0.943	0.25	0.309	0.377	0.244	0.188	0.206
	190.5	1.04	0.993	0.947	0.271	0.316	0.329	0.227	0.196	0.194
	191	1.05	0.99	0.945	0.255	0.322	0.343	0.232	0.19	0.21
	191.5	1.04	0.989	0.94	0.242	0.33	0.352	0.232	0.17	0.201
	192	1.04	0.989	0.936	0.263	0.325	0.351	0.206	0.164	0.192
	192.5	1.04	0.981	0.939	0.261	0.324	0.356	0.224	0.182	0.206
	193	1.04	0.977	0.941	0.252	0.304	0.344	0.205	0.172	0.199
	193.5	1.03	0.978	0.938	0.256	0.326	0.341	0.224	0.195	0.22
	194	1.03	0.976	0.936	0.284	0.287	0.346	0.227	0.186	0.197
	194.5	1.03	0.978	0.94	0.266	0.325	0.365	0.225	0.177	0.194
	195	1.03	0.982	0.931	0.268	0.31	0.347	0.247	0.177	0.199
	195.5	1.03	0.973	0.94	0.247	0.325	0.355	0.22	0.157	0.202
	196	1.03	0.972	0.933	0.26	0.313	0.354	0.239	0.175	0.203
	196.5	1.02	0.976	0.935	0.259	0.325	0.36	0.231	0.163	0.195
	197	1.02	0.975	0.931	0.253	0.305	0.352	0.229	0.17	0.208
	197.5	1.01	0.969	0.928	0.245	0.318	0.327	0.241	0.183	0.202
	198	1.02	0.965	0.931	0.255	0.313	0.34	0.229	0.184	0.217
	198.5	1.01	0.965	0.927	0.27	0.307	0.35	0.219	0.185	0.206
	199	1.01	0.966	0.925	0.273	0.309	0.343	0.229	0.177	0.201
	199.5	1.01	0.961	0.924	0.258	0.314	0.354	0.238	0.176	0.204
	200	1	0.959	0.922	0.268	0.326	0.34	0.223	0.184	0.221
	200.5	1	0.964	0.922	0.243	0.323	0.353	0.225	0.185	0.179
	201	1.01	0.955	0.92	0.264	0.301	0.335	0.235	0.168	0.217
	201.5	0.995	0.955	0.926	0.259	0.318	0.346	0.22	0.192	0.197
	202	0.999	0.952	0.918	0.269	0.33	0.359	0.226	0.195	0.197
	202.5	0.996	0.949	0.914	0.231	0.317	0.332	0.231	0.181	0.2
	203	0.992	0.952	0.917	0.251	0.309	0.337	0.231	0.175	0.202
	203.5	0.989	0.952	0.913	0.289	0.315	0.34	0.24	0.173	0.193
	204	0.987	0.951	0.919	0.262	0.315	0.328	0.218	0.196	0.205
	204.5	0.992	0.944	0.917	0.267	0.306	0.345	0.22	0.172	0.189
	205	0.984	0.951	0.906	0.251	0.306	0.33	0.238	0.193	0.182
	205.5	0.981	0.94	0.902	0.256	0.311	0.341	0.22	0.191	0.182
	206	0.981	0.939	0.905	0.24	0.307	0.343	0.236	0.19	0.215
	206.5	0.982	0.939	0.905	0.258	0.291	0.348	0.241	0.188	0.187
	207	0.98	0.942	0.905	0.256	0.301	0.327	0.224	0.184	0.192
	207.5	0.976	0.937	0.907	0.263	0.306	0.335	0.232	0.217	0.207
	208	0.976	0.934	0.902	0.274	0.318	0.34	0.221	0.163	0.209
	208.5	0.976	0.935	0.9	0.255	0.307	0.35	0.208	0.185	0.207
	209	0.974	0.934	0.906	0.258	0.311	0.331	0.219	0.18	0.217
	209.5	0.97	0.933	0.906	0.264	0.289	0.334	0.218	0.183	0.196
	210	0.969	0.928	0.903	0.246	0.316	0.324	0.23	0.168	0.187
	210.5	0.967	0.923	0.897	0.254	0.3	0.336	0.21	0.167	0.198
	211	0.963	0.927	0.899	0.251	0.309	0.31	0.214	0.177	0.184
	211.5	0.968	0.922	0.895	0.268	0.305	0.338	0.238	0.185	0.195
	212	0.967	0.923	0.9	0.251	0.304	0.343	0.219	0.161	0.189
	212.5	0.961	0.924	0.896	0.254	0.333	0.328	0.224	0.183	0.186
	213	0.954	0.923	0.89	0.245	0.307	0.334	0.214	0.185	0.194
	213.5	0.961	0.916	0.891	0.248	0.296	0.308	0.234	0.204	0.173
	214	0.956	0.913	0.89	0.25	0.293	0.336	0.242	0.197	0.171
	214.5	0.951	0.92	0.888	0.251	0.307	0.322	0.213	0.186	0.202
	215	0.946	0.911	0.891	0.251	0.294	0.335	0.213	0.19	0.196
	215.5	0.947	0.91	0.887	0.257	0.291	0.321	0.219	0.175	0.209
	216	0.947	0.914	0.886	0.238	0.297	0.335	0.218	0.189	0.203
	216.5	0.942	0.909	0.886	0.244	0.284	0.346	0.225	0.194	0.207
	217	0.945	0.911	0.881	0.207	0.296	0.335	0.211	0.176	0.22
	217.5	0.94	0.9	0.881	0.256	0.296	0.343	0.227	0.19	0.193
	218	0.942	0.896	0.878	0.236	0.307	0.316	0.207	0.173	0.2
	218.5	0.931	0.899	0.882	0.231	0.31	0.322	0.215	0.17	0.208
	219	0.936	0.905	0.88	0.267	0.317	0.33	0.228	0.17	0.195
	219.5	0.929	0.904	0.88	0.262	0.288	0.306	0.227	0.173	0.198
	220	0.932	0.896	0.886	0.241	0.307	0.345	0.217	0.177	0.205
	220.5	0.932	0.894	0.879	0.246	0.3	0.317	0.22	0.17	0.202
	221	0.929	0.899	0.878	0.274	0.287	0.328	0.205	0.18	0.208
	221.5	0.926	0.892	0.869	0.242	0.302	0.308	0.216	0.186	0.182
	222	0.918	0.894	0.875	0.243	0.288	0.336	0.222	0.168	0.198
	222.5	0.919	0.895	0.872	0.238	0.297	0.326	0.198	0.173	0.194
	223	0.926	0.885	0.867	0.252	0.287	0.312	0.218	0.182	0.221
	223.5	0.914	0.883	0.866	0.246	0.305	0.328	0.209	0.171	0.202
	224	0.912	0.883	0.868	0.251	0.295	0.313	0.222	0.163	0.201
	224.5	0.92	0.887	0.869	0.247	0.294	0.333	0.203	0.181	0.196
	225	0.908	0.877	0.867	0.259	0.296	0.35	0.213	0.186	0.191
	225.5	0.908	0.883	0.869	0.262	0.286	0.31	0.206	0.145	0.207
	226	0.917	0.883	0.868	0.24	0.291	0.338	0.208	0.182	0.195
	226.5	0.908	0.885	0.867	0.238	0.284	0.32	0.208	0.165	0.195
	227	0.912	0.873	0.865	0.252	0.298	0.339	0.207	0.195	0.198
	227.5	0.91	0.879	0.862	0.256	0.268	0.333	0.206	0.181	0.178
	228	0.908	0.875	0.861	0.264	0.297	0.333	0.224	0.182	0.221
	228.5	0.899	0.874	0.856	0.24	0.284	0.319	0.197	0.17	0.211
	229	0.903	0.867	0.861	0.256	0.293	0.351	0.217	0.172	0.208
	229.5	0.901	0.876	0.855	0.239	0.286	0.324	0.197	0.172	0.204
	230	0.894	0.868	0.859	0.264	0.28	0.305	0.218	0.194	0.19
	230.5	0.902	0.869	0.847	0.26	0.294	0.318	0.198	0.178	0.192
	231	0.893	0.86	0.859	0.247	0.312	0.343	0.194	0.173	0.194
	231.5	0.894	0.863	0.856	0.226	0.29	0.306	0.213	0.176	0.172
	232	0.893	0.865	0.86	0.24	0.296	0.308	0.211	0.18	0.177
	232.5	0.893	0.861	0.852	0.228	0.302	0.315	0.218	0.189	0.214
	233	0.882	0.862	0.849	0.253	0.3	0.316	0.22	0.165	0.206
	233.5	0.887	0.857	0.849	0.217	0.278	0.308	0.206	0.158	0.195
	234	0.875	0.856	0.847	0.25	0.292	0.334	0.207	0.173	0.186
	234.5	0.885	0.854	0.852	0.235	0.293	0.323	0.213	0.175	0.194
	235	0.881	0.857	0.845	0.251	0.282	0.326	0.205	0.166	0.197
	235.5	0.878	0.852	0.848	0.245	0.283	0.32	0.228	0.182	0.208
	236	0.876	0.854	0.842	0.247	0.277	0.313	0.202	0.172	0.215
	236.5	0.873	0.859	0.839	0.242	0.285	0.324	0.218	0.182	0.198
	237	0.866	0.849	0.841	0.224	0.288	0.306	0.2	0.172	0.201
	237.5	0.869	0.848	0.842	0.27	0.29	0.328	0.213	0.177	0.198
	238	0.869	0.851	0.836	0.231	0.288	0.311	0.214	0.194	0.216
	238.5	0.873	0.844	0.836	0.233	0.294	0.327	0.2	0.16	0.191
	239	0.871	0.846	0.838	0.231	0.303	0.32	0.208	0.165	0.18
	239.5	0.865	0.846	0.84	0.251	0.292	0.295	0.194	0.198	0.194
	240	0.865	0.842	0.838	0.256	0.284	0.321	0.19	0.19	0.198
	240.5	0.86	0.848	0.839	0.246	0.279	0.32	0.209	0.164	0.202
	241	0.864	0.841	0.834	0.245	0.294	0.33	0.206	0.193	0.188
	241.5	0.861	0.838	0.831	0.238	0.28	0.317	0.204	0.159	0.199
	242	0.861	0.838	0.829	0.24	0.294	0.309	0.209	0.172	0.183
	242.5	0.854	0.833	0.833	0.256	0.282	0.321	0.224	0.182	0.204
	243	0.854	0.839	0.827	0.228	0.272	0.321	0.238	0.186	0.185
	243.5	0.853	0.836	0.83	0.239	0.284	0.301	0.203	0.181	0.181
	244	0.851	0.833	0.831	0.231	0.281	0.313	0.209	0.171	0.195
	244.5	0.855	0.829	0.826	0.218	0.268	0.295	0.198	0.173	0.191
	245	0.85	0.823	0.828	0.257	0.277	0.324	0.205	0.17	0.189
	245.5	0.845	0.829	0.828	0.234	0.3	0.306	0.208	0.179	0.179
	246	0.849	0.831	0.819	0.213	0.299	0.312	0.183	0.174	0.217
	246.5	0.843	0.831	0.82	0.232	0.291	0.308	0.199	0.175	0.19
	247	0.845	0.824	0.822	0.252	0.295	0.315	0.204	0.183	0.203
	247.5	0.836	0.825	0.82	0.225	0.271	0.314	0.221	0.161	0.191
	248	0.837	0.816	0.824	0.24	0.282	0.317	0.203	0.199	0.181
	248.5	0.837	0.825	0.825	0.242	0.301	0.303	0.19	0.185	0.188
	249	0.832	0.824	0.818	0.226	0.282	0.314	0.185	0.176	0.19
	249.5	0.833	0.82	0.814	0.249	0.294	0.316	0.2	0.175	0.206
	250	0.833	0.823	0.813	0.24	0.265	0.303	0.19	0.172	0.206
	250.5	0.837	0.817	0.819	0.25	0.284	0.307	0.19	0.153	0.191
	251	0.835	0.815	0.808	0.237	0.286	0.297	0.196	0.164	0.176
	251.5	0.831	0.817	0.813	0.251	0.283	0.303	0.183	0.187	0.178
	252	0.829	0.815	0.822	0.237	0.288	0.321	0.195	0.189	0.189
	252.5	0.831	0.816	0.817	0.24	0.286	0.306	0.206	0.163	0.185
	253	0.824	0.809	0.812	0.257	0.262	0.305	0.203	0.166	0.187
	253.5	0.824	0.804	0.813	0.266	0.266	0.307	0.213	0.169	0.168
	254	0.819	0.806	0.804	0.264	0.278	0.32	0.185	0.173	0.188
	254.5	0.823	0.807	0.808	0.249	0.268	0.314	0.196	0.179	0.2
	255	0.818	0.808	0.807	0.239	0.266	0.309	0.189	0.176	0.204
	255.5	0.821	0.803	0.807	0.247	0.291	0.297	0.206	0.182	0.205
	256	0.826	0.81	0.808	0.237	0.281	0.295	0.203	0.161	0.197
	256.5	0.818	0.801	0.806	0.221	0.28	0.312	0.206	0.154	0.19
	257	0.817	0.803	0.811	0.24	0.284	0.319	0.207	0.166	0.189
	257.5	0.816	0.807	0.804	0.245	0.282	0.299	0.175	0.169	0.183
	258	0.809	0.799	0.803	0.228	0.29	0.293	0.179	0.175	0.191
	258.5	0.813	0.796	0.806	0.225	0.262	0.32	0.212	0.186	0.189
	259	0.813	0.804	0.801	0.233	0.276	0.3	0.21	0.175	0.194
	259.5	0.806	0.796	0.797	0.226	0.277	0.297	0.162	0.155	0.182
	260	0.807	0.793	0.803	0.215	0.271	0.309	0.225	0.158	0.212
	260.5	0.811	0.794	0.802	0.247	0.277	0.322	0.213	0.174	0.176
	261	0.802	0.796	0.794	0.232	0.28	0.313	0.185	0.17	0.195
	261.5	0.799	0.798	0.796	0.235	0.28	0.303	0.197	0.166	0.213
	262	0.805	0.785	0.797	0.232	0.284	0.33	0.175	0.181	0.181
	262.5	0.798	0.795	0.793	0.248	0.272	0.312	0.198	0.169	0.213
	263	0.795	0.784	0.793	0.228	0.278	0.32	0.197	0.175	0.196
	263.5	0.803	0.792	0.796	0.248	0.287	0.308	0.192	0.17	0.185
	264	0.793	0.787	0.788	0.245	0.266	0.288	0.199	0.186	0.184
	264.5	0.796	0.79	0.788	0.215	0.266	0.303	0.188	0.167	0.18
	265	0.803	0.783	0.792	0.231	0.282	0.307	0.19	0.155	0.181
	265.5	0.793	0.782	0.788	0.241	0.276	0.289	0.206	0.195	0.175
	266	0.794	0.777	0.785	0.237	0.269	0.284	0.173	0.175	0.189
	266.5	0.787	0.778	0.788	0.225	0.264	0.308	0.21	0.17	0.204
	267	0.794	0.781	0.781	0.211	0.276	0.309	0.195	0.169	0.174
	267.5	0.792	0.773	0.786	0.24	0.28	0.302	0.201	0.179	0.178
	268	0.786	0.777	0.789	0.228	0.257	0.308	0.198	0.165	0.183
	268.5	0.786	0.776	0.785	0.219	0.276	0.29	0.191	0.162	0.189
	269	0.781	0.775	0.781	0.236	0.269	0.289	0.204	0.167	0.197
	269.5	0.782	0.775	0.783	0.236	0.28	0.304	0.188	0.193	0.185
	270	0.784	0.771	0.781	0.219	0.31	0.309	0.188	0.154	0.192
	270.5	0.784	0.768	0.778	0.23	0.267	0.3	0.179	0.165	0.223
	271	0.779	0.772	0.779	0.239	0.276	0.301	0.185	0.174	0.175
	271.5	0.779	0.772	0.773	0.252	0.268	0.294	0.201	0.163	0.196
	272	0.777	0.768	0.777	0.22	0.263	0.289	0.185	0.173	0.192
	272.5	0.777	0.762	0.774	0.234	0.256	0.294	0.183	0.175	0.177
	273	0.774	0.761	0.774	0.229	0.251	0.291	0.196	0.181	0.199
	273.5	0.774	0.766	0.776	0.226	0.258	0.298	0.192	0.172	0.195
	274	0.77	0.761	0.768	0.217	0.275	0.309	0.204	0.166	0.181
	274.5	0.776	0.759	0.77	0.228	0.262	0.302	0.207	0.177	0.195
	275	0.768	0.763	0.777	0.233	0.255	0.304	0.178	0.162	0.171
	275.5	0.766	0.762	0.773	0.211	0.265	0.292	0.197	0.181	0.188
	276	0.771	0.761	0.764	0.235	0.284	0.293	0.177	0.179	0.182
	276.5	0.765	0.762	0.773	0.244	0.271	0.298	0.179	0.141	0.178
	277	0.769	0.755	0.768	0.219	0.246	0.292	0.179	0.18	0.192
	277.5	0.765	0.75	0.771	0.226	0.297	0.286	0.192	0.183	0.193
	278	0.762	0.756	0.758	0.225	0.278	0.293	0.175	0.166	0.18
	278.5	0.77	0.746	0.768	0.227	0.258	0.293	0.204	0.164	0.204
	279	0.764	0.758	0.773	0.231	0.261	0.297	0.202	0.153	0.183
	279.5	0.759	0.747	0.765	0.223	0.271	0.287	0.207	0.174	0.189
	280	0.76	0.755	0.758	0.25	0.267	0.297	0.187	0.185	0.179
	280.5	0.757	0.754	0.761	0.22	0.249	0.298	0.18	0.173	0.171
	281	0.752	0.757	0.766	0.208	0.274	0.306	0.197	0.169	0.18
	281.5	0.762	0.745	0.767	0.223	0.271	0.296	0.173	0.17	0.198
	282	0.758	0.745	0.761	0.212	0.286	0.303	0.195	0.152	0.179
	282.5	0.753	0.746	0.756	0.24	0.31	0.294	0.18	0.166	0.176
	283	0.755	0.744	0.759	0.237	0.264	0.288	0.175	0.171	0.193
	283.5	0.749	0.744	0.759	0.24	0.272	0.286	0.179	0.154	0.199
	284	0.75	0.749	0.756	0.218	0.267	0.29	0.187	0.176	0.203
	284.5	0.749	0.738	0.748	0.233	0.266	0.294	0.188	0.173	0.193
	285	0.746	0.741	0.755	0.229	0.245	0.29	0.179	0.19	0.184
	285.5	0.749	0.741	0.756	0.211	0.269	0.296	0.173	0.178	0.19
	286	0.75	0.738	0.747	0.235	0.275	0.277	0.199	0.158	0.216
	286.5	0.743	0.737	0.75	0.233	0.265	0.301	0.187	0.171	0.202
	287	0.74	0.741	0.751	0.229	0.268	0.279	0.179	0.166	0.185
	287.5	0.736	0.732	0.751	0.232	0.286	0.302	0.207	0.188	0.178
	288	0.743	0.734	0.75	0.224	0.274	0.273	0.185	0.152	0.181
	288.5	0.744	0.73	0.748	0.23	0.242	0.3	0.163	0.131	0.175
	289	0.742	0.733	0.748	0.217	0.274	0.292	0.19	0.154	0.183
	289.5	0.743	0.734	0.746	0.22	0.256	0.275	0.18	0.186	0.198
	290	0.735	0.732	0.747	0.208	0.26	0.296	0.201	0.159	0.18
	290.5	0.738	0.735	0.75	0.23	0.272	0.305	0.177	0.165	0.204
	291	0.739	0.73	0.736	0.208	0.269	0.296	0.197	0.167	0.185
	291.5	0.732	0.727	0.746	0.24	0.242	0.304	0.191	0.152	0.196
	292	0.732	0.726	0.74	0.22	0.256	0.316	0.19	0.164	0.189
	292.5	0.736	0.726	0.743	0.227	0.259	0.271	0.196	0.166	0.177
	293	0.73	0.726	0.738	0.231	0.267	0.307	0.178	0.165	0.201
	293.5	0.73	0.72	0.733	0.226	0.276	0.301	0.185	0.146	0.166
	294	0.727	0.719	0.738	0.208	0.256	0.29	0.189	0.166	0.198
	294.5	0.724	0.715	0.736	0.217	0.258	0.295	0.16	0.154	0.194
	295	0.726	0.717	0.732	0.242	0.26	0.294	0.177	0.17	0.189
	295.5	0.733	0.718	0.738	0.213	0.26	0.299	0.17	0.173	0.184
	296	0.73	0.716	0.726	0.234	0.264	0.307	0.205	0.152	0.187
	296.5	0.718	0.723	0.733	0.226	0.281	0.298	0.178	0.174	0.18
	297	0.717	0.713	0.733	0.208	0.274	0.291	0.184	0.174	0.179
	297.5	0.723	0.713	0.731	0.232	0.249	0.302	0.179	0.175	0.173
	298	0.72	0.718	0.728	0.225	0.272	0.288	0.166	0.16	0.168
	298.5	0.72	0.716	0.73	0.224	0.253	0.309	0.18	0.174	0.187
	299	0.717	0.709	0.735	0.238	0.265	0.294	0.196	0.163	0.191
	299.5	0.718	0.714	0.731	0.213	0.268	0.276	0.183	0.165	0.182
	300	0.716	0.713	0.729	0.23	0.262	0.267	0.174	0.149	0.178
	300.5	0.716	0.711	0.726	0.211	0.259	0.296	0.173	0.178	0.203
	301	0.716	0.706	0.724	0.244	0.248	0.295	0.23	0.169	0.171
	301.5	0.716	0.706	0.728	0.238	0.263	0.291	0.174	0.153	0.188
	302	0.713	0.706	0.725	0.215	0.264	0.294	0.18	0.165	0.19
	302.5	0.718	0.712	0.72	0.234	0.277	0.291	0.169	0.162	0.165
	303	0.714	0.707	0.725	0.23	0.274	0.282	0.185	0.138	0.184
	303.5	0.711	0.71	0.723	0.227	0.259	0.291	0.169	0.171	0.173
	304	0.712	0.705	0.72	0.207	0.282	0.291	0.185	0.165	0.179
	304.5	0.71	0.701	0.716	0.216	0.281	0.274	0.198	0.188	0.175
	305	0.71	0.702	0.715	0.244	0.292	0.278	0.154	0.171	0.171
	305.5	0.711	0.706	0.713	0.222	0.266	0.292	0.175	0.154	0.184
	306	0.71	0.707	0.722	0.225	0.273	0.276	0.174	0.157	0.182
	306.5	0.71	0.698	0.718	0.23	0.258	0.276	0.187	0.153	0.175
	307	0.706	0.7	0.716	0.231	0.261	0.302	0.156	0.169	0.176
	307.5	0.706	0.697	0.711	0.227	0.261	0.283	0.191	0.173	0.176
	308	0.706	0.698	0.718	0.193	0.281	0.318	0.15	0.154	0.192
	308.5	0.7	0.694	0.713	0.228	0.264	0.297	0.191	0.138	0.177
	309	0.699	0.698	0.711	0.23	0.253	0.285	0.175	0.158	0.192
	309.5	0.697	0.699	0.708	0.224	0.255	0.292	0.185	0.15	0.186
	310	0.693	0.698	0.715	0.208	0.245	0.287	0.17	0.165	0.194
	310.5	0.7	0.693	0.713	0.196	0.246	0.285	0.171	0.166	0.181
	311	0.696	0.692	0.704	0.223	0.269	0.3	0.174	0.15	0.191
	311.5	0.694	0.689	0.702	0.202	0.257	0.263	0.195	0.167	0.176
	312	0.701	0.689	0.711	0.222	0.28	0.296	0.173	0.182	0.195
	312.5	0.693	0.686	0.706	0.229	0.258	0.28	0.169	0.169	0.19
	313	0.697	0.691	0.707	0.216	0.27	0.265	0.175	0.158	0.165
	313.5	0.695	0.687	0.703	0.208	0.243	0.281	0.166	0.152	0.184
	314	0.696	0.684	0.701	0.198	0.259	0.286	0.184	0.164	0.192
	314.5	0.69	0.691	0.704	0.216	0.241	0.293	0.194	0.157	0.18
	315	0.69	0.685	0.709	0.225	0.272	0.287	0.169	0.17	0.184
	315.5	0.695	0.688	0.704	0.247	0.256	0.311	0.178	0.182	0.181
	316	0.687	0.678	0.703	0.206	0.265	0.28	0.164	0.185	0.184
	316.5	0.687	0.68	0.692	0.207	0.26	0.304	0.154	0.164	0.174
	317	0.685	0.682	0.702	0.215	0.265	0.263	0.163	0.18	0.178
	317.5	0.687	0.678	0.701	0.2	0.263	0.302	0.188	0.192	0.169
	318	0.683	0.683	0.698	0.196	0.257	0.307	0.179	0.178	0.184
	318.5	0.687	0.675	0.696	0.234	0.256	0.276	0.159	0.165	0.177
	319	0.685	0.683	0.699	0.216	0.235	0.278	0.173	0.174	0.181
	319.5	0.685	0.681	0.698	0.216	0.262	0.29	0.183	0.17	0.184
	320	0.68	0.68	0.695	0.213	0.26	0.269	0.167	0.154	0.19
	320.5	0.677	0.678	0.692	0.23	0.241	0.292	0.169	0.16	0.201
	321	0.682	0.68	0.697	0.215	0.269	0.28	0.178	0.132	0.187
	321.5	0.678	0.675	0.687	0.191	0.251	0.275	0.182	0.15	0.177
	322	0.674	0.678	0.687	0.204	0.261	0.278	0.167	0.166	0.213
	322.5	0.68	0.673	0.693	0.222	0.267	0.276	0.157	0.145	0.185
	323	0.673	0.67	0.688	0.23	0.263	0.291	0.159	0.178	0.167
	323.5	0.679	0.673	0.684	0.201	0.262	0.262	0.196	0.155	0.16
	324	0.672	0.666	0.692	0.223	0.257	0.292	0.188	0.157	0.18
	324.5	0.67	0.674	0.689	0.211	0.26	0.294	0.17	0.158	0.185
	325	0.676	0.674	0.685	0.221	0.266	0.297	0.171	0.152	0.158
	325.5	0.673	0.662	0.69	0.213	0.256	0.285	0.166	0.17	0.173
	326	0.67	0.668	0.684	0.212	0.257	0.278	0.169	0.133	0.187
	326.5	0.669	0.668	0.687	0.201	0.245	0.278	0.191	0.16	0.165
	327	0.669	0.661	0.683	0.218	0.262	0.283	0.175	0.15	0.19
	327.5	0.667	0.668	0.683	0.21	0.251	0.264	0.154	0.134	0.174
	328	0.671	0.668	0.682	0.223	0.246	0.27	0.174	0.18	0.185
	328.5	0.668	0.661	0.682	0.221	0.253	0.283	0.194	0.166	0.168
	329	0.669	0.659	0.685	0.227	0.247	0.289	0.183	0.135	0.177
	329.5	0.661	0.661	0.68	0.218	0.262	0.293	0.159	0.169	0.184
	330	0.663	0.655	0.687	0.211	0.246	0.274	0.187	0.149	0.18
	330.5	0.664	0.661	0.674	0.22	0.261	0.292	0.166	0.167	0.175
	331	0.663	0.658	0.682	0.216	0.281	0.272	0.154	0.15	0.182
	331.5	0.664	0.659	0.683	0.218	0.247	0.278	0.166	0.165	0.18
	332	0.662	0.659	0.68	0.226	0.236	0.272	0.16	0.165	0.171
	332.5	0.66	0.657	0.674	0.202	0.249	0.287	0.174	0.153	0.179
	333	0.656	0.656	0.673	0.194	0.262	0.262	0.151	0.162	0.195
	333.5	0.663	0.655	0.675	0.202	0.259	0.269	0.178	0.173	0.163
	334	0.663	0.658	0.679	0.227	0.243	0.302	0.164	0.167	0.174
	334.5	0.656	0.656	0.67	0.214	0.251	0.253	0.184	0.17	0.173
	335	0.657	0.657	0.673	0.22	0.234	0.285	0.197	0.157	0.163
	335.5	0.65	0.655	0.676	0.217	0.271	0.278	0.16	0.138	0.172
	336	0.652	0.652	0.676	0.233	0.248	0.28	0.178	0.144	0.192
	336.5	0.654	0.649	0.674	0.212	0.261	0.289	0.184	0.145	0.184
	337	0.653	0.651	0.671	0.193	0.236	0.265	0.182	0.172	0.185
	337.5	0.647	0.649	0.67	0.206	0.262	0.281	0.163	0.17	0.174
	338	0.654	0.65	0.665	0.216	0.243	0.278	0.183	0.165	0.188
	338.5	0.652	0.646	0.664	0.191	0.256	0.272	0.175	0.157	0.198
	339	0.647	0.641	0.673	0.221	0.262	0.269	0.173	0.169	0.174
	339.5	0.657	0.651	0.666	0.202	0.251	0.296	0.162	0.144	0.16
	340	0.651	0.648	0.664	0.2	0.248	0.275	0.177	0.17	0.175
	340.5	0.647	0.65	0.665	0.231	0.245	0.29	0.182	0.172	0.19
	341	0.648	0.649	0.666	0.205	0.249	0.268	0.153	0.142	0.206
	341.5	0.647	0.646	0.661	0.198	0.242	0.283	0.162	0.148	0.155
	342	0.648	0.651	0.663	0.209	0.24	0.27	0.156	0.167	0.19
	342.5	0.648	0.649	0.665	0.227	0.237	0.284	0.157	0.145	0.165
	343	0.639	0.641	0.662	0.195	0.257	0.262	0.163	0.148	0.179
	343.5	0.646	0.645	0.664	0.212	0.244	0.278	0.166	0.162	0.162
	344	0.643	0.632	0.661	0.204	0.262	0.259	0.179	0.15	0.182
	344.5	0.644	0.634	0.656	0.216	0.26	0.258	0.144	0.158	0.188
	345	0.639	0.633	0.656	0.202	0.238	0.261	0.159	0.16	0.168
	345.5	0.644	0.637	0.661	0.218	0.25	0.269	0.159	0.166	0.165
	346	0.644	0.639	0.663	0.223	0.252	0.291	0.159	0.164	0.161
	346.5	0.642	0.634	0.659	0.215	0.242	0.296	0.182	0.15	0.172
	347	0.636	0.641	0.657	0.211	0.262	0.275	0.166	0.155	0.165
	347.5	0.64	0.638	0.656	0.217	0.241	0.27	0.156	0.176	0.171
	348	0.641	0.629	0.657	0.202	0.249	0.277	0.174	0.159	0.171
	348.5	0.636	0.631	0.659	0.222	0.239	0.28	0.156	0.171	0.161
	349	0.641	0.633	0.653	0.232	0.239	0.273	0.135	0.152	0.169
	349.5	0.637	0.631	0.65	0.204	0.247	0.25	0.115	0.184	0.187
	350	0.633	0.628	0.652	0.204	0.246	0.294	0.166	0.15	0.151
	350.5	0.635	0.627	0.655	0.211	0.248	0.286	0.195	0.162	0.159
	351	0.636	0.629	0.653	0.225	0.255	0.273	0.178	0.174	0.181
	351.5	0.63	0.626	0.652	0.222	0.249	0.268	0.183	0.158	0.179
	352	0.636	0.631	0.644	0.205	0.262	0.261	0.164	0.148	0.181
	352.5	0.628	0.624	0.656	0.198	0.249	0.27	0.163	0.164	0.185
	353	0.628	0.621	0.64	0.22	0.235	0.268	0.165	0.164	0.195
	353.5	0.632	0.628	0.656	0.198	0.246	0.275	0.166	0.173	0.172
	354	0.628	0.623	0.647	0.208	0.241	0.297	0.16	0.14	0.19
	354.5	0.632	0.622	0.647	0.182	0.253	0.276	0.187	0.154	0.174
	355	0.626	0.617	0.642	0.213	0.263	0.263	0.165	0.164	0.168
	355.5	0.631	0.619	0.638	0.215	0.253	0.281	0.175	0.141	0.172
	356	0.628	0.621	0.643	0.201	0.26	0.282	0.148	0.15	0.175
	356.5	0.624	0.619	0.642	0.216	0.256	0.269	0.147	0.165	0.175
	357	0.621	0.623	0.644	0.209	0.238	0.273	0.166	0.17	0.191
	357.5	0.624	0.618	0.649	0.209	0.25	0.27	0.157	0.153	0.164
	358	0.625	0.618	0.641	0.191	0.256	0.281	0.184	0.166	0.17
	358.5	0.624	0.619	0.64	0.211	0.242	0.281	0.167	0.169	0.171
	359	0.62	0.619	0.638	0.215	0.258	0.273	0.177	0.149	0.181
	359.5	0.624	0.615	0.645	0.193	0.257	0.266	0.179	0.142	0.172
	360	0.618	0.62	0.637	0.236	0.251	0.273	0.159	0.131	0.181
	360.5	0.628	0.619	0.636	0.199	0.246	0.286	0.178	0.158	0.177
	361	0.621	0.617	0.64	0.213	0.27	0.269	0.153	0.148	0.161
	361.5	0.622	0.614	0.64	0.203	0.229	0.267	0.156	0.172	0.177
	362	0.624	0.614	0.643	0.214	0.246	0.263	0.153	0.169	0.17
	362.5	0.62	0.616	0.635	0.215	0.264	0.268	0.175	0.17	0.163
	363	0.618	0.619	0.635	0.199	0.238	0.254	0.173	0.16	0.174
	363.5	0.621	0.612	0.633	0.23	0.252	0.287	0.163	0.134	0.174
	364	0.614	0.609	0.635	0.208	0.25	0.273	0.145	0.17	0.185
	364.5	0.618	0.611	0.632	0.207	0.24	0.276	0.165	0.137	0.173
	365	0.618	0.605	0.63	0.199	0.238	0.271	0.142	0.146	0.154
	365.5	0.613	0.612	0.632	0.207	0.249	0.259	0.144	0.15	0.168
	366	0.613	0.613	0.632	0.196	0.246	0.275	0.163	0.16	0.163
	366.5	0.612	0.607	0.632	0.198	0.237	0.278	0.177	0.164	0.162
	367	0.613	0.606	0.627	0.216	0.236	0.252	0.154	0.166	0.166
	367.5	0.605	0.606	0.627	0.193	0.268	0.259	0.157	0.165	0.171
	368	0.613	0.606	0.63	0.192	0.257	0.266	0.159	0.162	0.175
	368.5	0.612	0.604	0.633	0.193	0.251	0.259	0.15	0.145	0.197
	369	0.608	0.605	0.615	0.203	0.235	0.295	0.162	0.163	0.204
	369.5	0.608	0.604	0.624	0.202	0.238	0.283	0.171	0.153	0.177
	370	0.609	0.603	0.626	0.186	0.242	0.257	0.148	0.17	0.162
	370.5	0.612	0.601	0.627	0.2	0.261	0.247	0.156	0.153	0.171
	371	0.602	0.601	0.629	0.208	0.265	0.255	0.132	0.152	0.176
	371.5	0.611	0.602	0.621	0.2	0.241	0.25	0.189	0.173	0.17
	372	0.605	0.604	0.626	0.216	0.245	0.258	0.153	0.163	0.17
	372.5	0.611	0.601	0.618	0.186	0.245	0.268	0.182	0.153	0.174
	373	0.602	0.599	0.624	0.201	0.253	0.292	0.156	0.166	0.191
	373.5	0.602	0.599	0.621	0.198	0.257	0.288	0.16	0.145	0.187
	374	0.607	0.597	0.622	0.2	0.258	0.27	0.162	0.15	0.185
	374.5	0.605	0.592	0.62	0.208	0.25	0.258	0.145	0.163	0.16
	375	0.605	0.601	0.625	0.215	0.251	0.264	0.162	0.155	0.166
	375.5	0.604	0.597	0.613	0.212	0.226	0.269	0.156	0.117	0.172
	376	0.605	0.603	0.618	0.216	0.241	0.257	0.167	0.157	0.177
	376.5	0.608	0.6	0.617	0.209	0.234	0.248	0.175	0.152	0.176
	377	0.6	0.592	0.616	0.2	0.237	0.251	0.144	0.141	0.171
	377.5	0.606	0.588	0.61	0.209	0.238	0.242	0.159	0.152	0.176
	378	0.593	0.593	0.614	0.204	0.231	0.261	0.154	0.13	0.186
	378.5	0.599	0.596	0.617	0.202	0.249	0.271	0.163	0.149	0.182
	379	0.601	0.588	0.621	0.189	0.232	0.288	0.162	0.157	0.165
	379.5	0.596	0.59	0.607	0.217	0.238	0.266	0.14	0.162	0.166
	380	0.592	0.584	0.613	0.2	0.235	0.271	0.147	0.142	0.159
	380.5	0.593	0.591	0.615	0.207	0.228	0.263	0.147	0.148	0.185
	381	0.592	0.585	0.61	0.193	0.238	0.273	0.171	0.158	0.166
	381.5	0.593	0.583	0.602	0.182	0.224	0.259	0.16	0.146	0.172
	382	0.6	0.585	0.607	0.204	0.244	0.263	0.157	0.169	0.141
	382.5	0.593	0.59	0.607	0.202	0.252	0.29	0.151	0.14	0.179
	383	0.594	0.588	0.606	0.204	0.244	0.259	0.147	0.142	0.171
	383.5	0.592	0.583	0.601	0.205	0.243	0.266	0.183	0.133	0.176
	384	0.598	0.585	0.611	0.189	0.231	0.271	0.162	0.155	0.175
	384.5	0.593	0.581	0.61	0.199	0.245	0.27	0.171	0.164	0.154
	385	0.59	0.581	0.603	0.193	0.25	0.263	0.177	0.174	0.149
	385.5	0.595	0.579	0.602	0.209	0.272	0.268	0.142	0.153	0.192
	386	0.595	0.576	0.6	0.202	0.257	0.282	0.166	0.146	0.171
	386.5	0.587	0.582	0.605	0.192	0.253	0.267	0.125	0.146	0.181
	387	0.586	0.587	0.602	0.198	0.238	0.254	0.157	0.141	0.167
	387.5	0.595	0.588	0.603	0.185	0.23	0.259	0.15	0.164	0.181
	388	0.594	0.583	0.602	0.2	0.253	0.258	0.134	0.134	0.18
	388.5	0.582	0.576	0.6	0.205	0.236	0.26	0.174	0.142	0.182
	389	0.594	0.575	0.602	0.201	0.238	0.251	0.174	0.166	0.18
	389.5	0.583	0.582	0.605	0.19	0.227	0.267	0.17	0.17	0.174
	390	0.585	0.579	0.603	0.194	0.237	0.291	0.17	0.164	0.154
	390.5	0.585	0.58	0.601	0.201	0.224	0.258	0.165	0.149	0.165
	391	0.581	0.58	0.594	0.191	0.25	0.293	0.151	0.154	0.172
	391.5	0.582	0.57	0.598	0.199	0.232	0.25	0.156	0.153	0.153
	392	0.587	0.574	0.599	0.218	0.227	0.254	0.156	0.13	0.166
	392.5	0.584	0.575	0.599	0.204	0.253	0.277	0.14	0.144	0.163
	393	0.58	0.579	0.598	0.201	0.23	0.271	0.163	0.149	0.175
	393.5	0.579	0.57	0.592	0.186	0.251	0.269	0.162	0.14	0.17
	394	0.581	0.575	0.595	0.206	0.246	0.269	0.15	0.149	0.161
	394.5	0.583	0.575	0.595	0.205	0.255	0.261	0.16	0.154	0.158
	395	0.579	0.571	0.594	0.2	0.236	0.26	0.163	0.15	0.174
	395.5	0.574	0.576	0.595	0.205	0.221	0.262	0.151	0.145	0.169
	396	0.575	0.572	0.597	0.21	0.242	0.294	0.135	0.168	0.159
	396.5	0.576	0.577	0.6	0.237	0.257	0.271	0.15	0.154	0.169
	397	0.574	0.564	0.591	0.207	0.233	0.293	0.162	0.158	0.171
	397.5	0.58	0.556	0.59	0.198	0.238	0.264	0.148	0.131	0.173
	398	0.575	0.556	0.595	0.205	0.241	0.267	0.169	0.15	0.179
	398.5	0.575	0.564	0.593	0.192	0.248	0.27	0.156	0.128	0.162
	399	0.581	0.556	0.588	0.192	0.235	0.254	0.171	0.162	0.158
	399.5	0.571	0.56	0.593	0.173	0.228	0.276	0.171	0.175	0.159
	400	0.571	0.555	0.589	0.18	0.235	0.268	0.147	0.16	0.158
	400.5	0.574	0.556	0.591	0.201	0.231	0.244	0.153	0.149	0.172
	401	0.573	0.555	0.59	0.193	0.241	0.268	0.156	0.145	0.184
	401.5	0.574	0.551	0.594	0.211	0.222	0.259	0.16	0.149	0.198
	402	0.564	0.554	0.586	0.183	0.227	0.268	0.142	0.141	0.18
	402.5	0.564	0.56	0.586	0.211	0.227	0.27	0.177	0.142	0.146
	403	0.559	0.559	0.594	0.198	0.23	0.273	0.15	0.137	0.159
	403.5	0.559	0.55	0.583	0.196	0.227	0.255	0.159	0.157	0.174
	404	0.555	0.558	0.583	0.19	0.238	0.266	0.145	0.141	0.161
	404.5	0.551	0.551	0.585	0.17	0.246	0.263	0.153	0.153	0.158
	405	0.552	0.55	0.583	0.177	0.247	0.256	0.156	0.162	0.188
	405.5	0.554	0.552	0.583	0.193	0.233	0.262	0.17	0.141	0.166
	406	0.554	0.549	0.584	0.168	0.232	0.245	0.148	0.137	0.166
	406.5	0.553	0.551	0.583	0.204	0.247	0.256	0.147	0.158	0.172
	407	0.555	0.542	0.576	0.178	0.227	0.266	0.142	0.124	0.172
	407.5	0.548	0.547	0.578	0.174	0.227	0.266	0.147	0.141	0.171
	408	0.553	0.546	0.575	0.211	0.237	0.259	0.157	0.16	0.159
	408.5	0.552	0.549	0.58	0.185	0.232	0.251	0.153	0.148	0.171
	409	0.546	0.551	0.575	0.185	0.239	0.263	0.153	0.153	0.165
	409.5	0.55	0.544	0.579	0.186	0.231	0.27	0.125	0.153	0.145
	410	0.551	0.549	0.581	0.168	0.231	0.246	0.156	0.153	0.155
	410.5	0.552	0.548	0.583	0.169	0.242	0.276	0.153	0.163	0.169
	411	0.553	0.544	0.579	0.17	0.22	0.262	0.125	0.14	0.158
	411.5	0.546	0.545	0.578	0.213	0.245	0.264	0.134	0.134	0.169
	412	0.55	0.544	0.569	0.19	0.221	0.284	0.142	0.135	0.17
	412.5	0.542	0.544	0.573	0.173	0.231	0.272	0.151	0.156	0.173
	413	0.549	0.546	0.576	0.178	0.238	0.255	0.167	0.162	0.17
	413.5	0.549	0.538	0.574	0.179	0.247	0.268	0.159	0.156	0.147
	414	0.549	0.545	0.569	0.174	0.231	0.266	0.163	0.184	0.184
	414.5	0.549	0.542	0.571	0.182	0.234	0.26	0.127	0.15	0.178
	415	0.549	0.543	0.573	0.174	0.228	0.268	0.125	0.134	0.156
	415.5	0.542	0.54	0.572	0.192	0.217	0.257	0.148	0.146	0.187
	416	0.55	0.541	0.575	0.191	0.231	0.276	0.142	0.135	0.194
	416.5	0.538	0.538	0.57	0.184	0.229	0.239	0.156	0.158	0.147
	417	0.547	0.538	0.571	0.197	0.248	0.27	0.155	0.141	0.161
	417.5	0.546	0.533	0.569	0.19	0.243	0.264	0.156	0.134	0.17
	418	0.541	0.538	0.572	0.174	0.237	0.267	0.132	0.131	0.193
	418.5	0.541	0.541	0.566	0.173	0.238	0.256	0.157	0.133	0.16
	419	0.539	0.54	0.567	0.184	0.217	0.264	0.142	0.115	0.148
	419.5	0.539	0.535	0.569	0.165	0.24	0.264	0.142	0.156	0.169
	420	0.538	0.533	0.565	0.196	0.228	0.253	0.141	0.16	0.165
	420.5	0.54	0.533	0.565	0.17	0.227	0.246	0.148	0.154	0.148
	421	0.542	0.536	0.562	0.205	0.211	0.265	0.127	0.149	0.16
	421.5	0.541	0.532	0.555	0.202	0.233	0.26	0.156	0.146	0.18
	422	0.541	0.532	0.566	0.177	0.222	0.273	0.15	0.145	0.165
	422.5	0.536	0.531	0.565	0.169	0.227	0.261	0.139	0.134	0.17
	423	0.538	0.527	0.56	0.18	0.214	0.256	0.13	0.124	0.159
	423.5	0.542	0.532	0.568	0.192	0.22	0.243	0.141	0.153	0.142
	424	0.535	0.523	0.564	0.164	0.24	0.271	0.147	0.144	0.174
	424.5	0.54	0.53	0.566	0.191	0.228	0.232	0.127	0.146	0.185
	425	0.545	0.528	0.56	0.184	0.23	0.253	0.153	0.142	0.149
	425.5	0.539	0.529	0.554	0.184	0.228	0.263	0.141	0.138	0.152
	426	0.534	0.528	0.56	0.184	0.197	0.247	0.15	0.163	0.165
	426.5	0.536	0.525	0.555	0.206	0.221	0.258	0.144	0.148	0.18
	427	0.536	0.522	0.561	0.197	0.228	0.261	0.147	0.142	0.14
	427.5	0.541	0.53	0.556	0.174	0.233	0.263	0.123	0.159	0.166
	428	0.538	0.524	0.553	0.195	0.224	0.268	0.156	0.147	0.17
	428.5	0.531	0.531	0.555	0.206	0.241	0.236	0.149	0.115	0.155
	429	0.532	0.53	0.554	0.17	0.227	0.262	0.134	0.153	0.166
	429.5	0.537	0.53	0.554	0.166	0.216	0.252	0.166	0.144	0.152
	430	0.536	0.527	0.552	0.179	0.223	0.264	0.142	0.157	0.166
	430.5	0.526	0.529	0.562	0.177	0.211	0.267	0.155	0.131	0.179
	431	0.531	0.529	0.554	0.188	0.225	0.264	0.142	0.154	0.149
	431.5	0.529	0.525	0.56	0.188	0.238	0.269	0.145	0.152	0.156
	432	0.533	0.526	0.55	0.164	0.219	0.259	0.149	0.147	0.164
	432.5	0.53	0.531	0.558	0.183	0.226	0.266	0.145	0.142	0.156
	433	0.53	0.521	0.55	0.183	0.218	0.237	0.159	0.14	0.169
	433.5	0.533	0.524	0.559	0.179	0.239	0.242	0.139	0.12	0.172
	434	0.539	0.518	0.547	0.185	0.213	0.26	0.135	0.147	0.147
	434.5	0.526	0.518	0.553	0.179	0.243	0.246	0.141	0.166	0.18
	435	0.526	0.522	0.555	0.182	0.231	0.243	0.137	0.149	0.177
	435.5	0.528	0.523	0.548	0.175	0.227	0.257	0.127	0.147	0.165
	436	0.525	0.521	0.545	0.158	0.233	0.231	0.15	0.148	0.16
	436.5	0.526	0.52	0.55	0.17	0.215	0.251	0.134	0.145	0.173
	437	0.524	0.523	0.542	0.183	0.243	0.264	0.123	0.137	0.179
	437.5	0.527	0.525	0.548	0.164	0.234	0.258	0.15	0.145	0.159
	438	0.523	0.519	0.544	0.183	0.209	0.252	0.153	0.14	0.154
	438.5	0.528	0.512	0.551	0.183	0.228	0.256	0.173	0.147	0.158
	439	0.524	0.511	0.543	0.197	0.21	0.26	0.119	0.153	0.16
	439.5	0.529	0.517	0.549	0.182	0.218	0.263	0.134	0.147	0.154
	440	0.533	0.512	0.541	0.19	0.239	0.268	0.144	0.124	0.171
	440.5	0.529	0.516	0.549	0.168	0.231	0.256	0.158	0.145	0.171
	441	0.517	0.515	0.552	0.184	0.209	0.245	0.152	0.134	0.183
	441.5	0.526	0.52	0.544	0.191	0.221	0.237	0.147	0.154	0.174
	442	0.521	0.52	0.541	0.186	0.222	0.26	0.117	0.133	0.187
	442.5	0.522	0.513	0.54	0.165	0.198	0.239	0.13	0.14	0.159
	443	0.526	0.51	0.543	0.18	0.234	0.234	0.127	0.134	0.138
	443.5	0.523	0.516	0.537	0.196	0.239	0.238	0.141	0.168	0.141
	444	0.525	0.514	0.546	0.18	0.211	0.236	0.144	0.154	0.136
	444.5	0.52	0.513	0.532	0.153	0.212	0.244	0.167	0.157	0.182
	445	0.52	0.515	0.538	0.175	0.231	0.258	0.16	0.145	0.169
	445.5	0.516	0.507	0.537	0.184	0.221	0.265	0.155	0.127	0.164
	446	0.519	0.508	0.536	0.192	0.211	0.238	0.137	0.134	0.146
	446.5	0.525	0.513	0.539	0.173	0.224	0.248	0.162	0.133	0.147
	447	0.518	0.512	0.535	0.193	0.242	0.248	0.127	0.13	0.147
	447.5	0.527	0.51	0.533	0.19	0.218	0.232	0.156	0.145	0.168
	448	0.513	0.513	0.536	0.173	0.206	0.251	0.116	0.152	0.16
	448.5	0.518	0.506	0.537	0.185	0.218	0.263	0.158	0.133	0.168
	449	0.523	0.514	0.533	0.162	0.231	0.268	0.139	0.122	0.153
	449.5	0.52	0.499	0.533	0.157	0.22	0.268	0.136	0.134	0.16
	450	0.519	0.505	0.535	0.165	0.22	0.247	0.121	0.144	0.183
	450.5	0.518	0.509	0.529	0.185	0.216	0.253	0.163	0.131	0.166
	451	0.513	0.507	0.534	0.177	0.211	0.262	0.147	0.127	0.159
	451.5	0.516	0.509	0.536	0.165	0.239	0.236	0.137	0.14	0.175
	452	0.518	0.511	0.54	0.178	0.237	0.245	0.142	0.147	0.175
	452.5	0.513	0.511	0.536	0.182	0.21	0.261	0.112	0.138	0.163
	453	0.517	0.5	0.543	0.179	0.22	0.24	0.13	0.147	0.154
	453.5	0.515	0.508	0.53	0.177	0.234	0.266	0.147	0.131	0.164
	454	0.515	0.505	0.531	0.192	0.224	0.271	0.145	0.172	0.165
	454.5	0.508	0.509	0.537	0.19	0.241	0.265	0.153	0.168	0.164
	455	0.515	0.505	0.53	0.183	0.235	0.269	0.123	0.16	0.19
	455.5	0.511	0.503	0.538	0.182	0.21	0.252	0.121	0.159	0.172
	456	0.511	0.505	0.532	0.183	0.226	0.267	0.134	0.13	0.18
	456.5	0.508	0.507	0.534	0.178	0.215	0.227	0.145	0.105	0.141
	457	0.511	0.504	0.529	0.176	0.228	0.248	0.147	0.127	0.175
	457.5	0.503	0.501	0.531	0.179	0.204	0.261	0.144	0.156	0.158
	458	0.509	0.501	0.532	0.204	0.225	0.227	0.125	0.148	0.148
	458.5	0.507	0.495	0.524	0.17	0.219	0.264	0.127	0.157	0.159
	459	0.51	0.504	0.53	0.165	0.239	0.24	0.15	0.14	0.157
	459.5	0.513	0.497	0.526	0.196	0.219	0.273	0.15	0.127	0.16
	460	0.51	0.496	0.526	0.184	0.234	0.261	0.137	0.124	0.177
	460.5	0.505	0.499	0.527	0.191	0.215	0.225	0.144	0.131	0.146
	461	0.513	0.5	0.522	0.151	0.235	0.241	0.125	0.148	0.166
	461.5	0.511	0.504	0.529	0.172	0.228	0.242	0.129	0.154	0.152
	462	0.501	0.492	0.527	0.177	0.223	0.24	0.144	0.157	0.153
	462.5	0.503	0.496	0.526	0.192	0.209	0.228	0.132	0.145	0.154
	463	0.509	0.5	0.52	0.186	0.231	0.242	0.15	0.133	0.157
	463.5	0.514	0.499	0.525	0.166	0.226	0.233	0.136	0.143	0.165
	464	0.513	0.492	0.529	0.162	0.227	0.259	0.141	0.154	0.178
	464.5	0.513	0.507	0.517	0.166	0.22	0.247	0.142	0.136	0.165
	465	0.51	0.486	0.523	0.166	0.221	0.238	0.116	0.137	0.168
	465.5	0.51	0.499	0.522	0.16	0.221	0.271	0.147	0.149	0.148
	466	0.508	0.495	0.525	0.153	0.208	0.246	0.144	0.143	0.157
	466.5	0.501	0.494	0.519	0.183	0.23	0.252	0.149	0.13	0.161
	467	0.502	0.494	0.528	0.181	0.212	0.237	0.145	0.147	0.159
	467.5	0.504	0.491	0.526	0.176	0.231	0.255	0.137	0.137	0.166
	468	0.499	0.489	0.521	0.185	0.239	0.234	0.134	0.149	0.142
	468.5	0.506	0.496	0.522	0.185	0.208	0.236	0.13	0.138	0.157
	469	0.505	0.499	0.519	0.192	0.224	0.257	0.132	0.131	0.154
	469.5	0.508	0.499	0.518	0.179	0.214	0.234	0.13	0.156	0.146
	470	0.498	0.499	0.52	0.165	0.218	0.253	0.15	0.14	0.16
	470.5	0.503	0.492	0.518	0.173	0.222	0.234	0.132	0.117	0.161
	471	0.51	0.49	0.517	0.181	0.205	0.258	0.147	0.138	0.141
	471.5	0.499	0.493	0.513	0.176	0.211	0.247	0.145	0.136	0.142
	472	0.497	0.49	0.515	0.157	0.231	0.258	0.153	0.138	0.171
	472.5	0.502	0.493	0.512	0.165	0.212	0.241	0.142	0.138	0.162
	473	0.502	0.491	0.51	0.179	0.235	0.247	0.158	0.134	0.182
	473.5	0.493	0.486	0.515	0.177	0.242	0.221	0.15	0.143	0.18
	474	0.495	0.483	0.515	0.166	0.222	0.252	0.137	0.164	0.152
	474.5	0.498	0.485	0.502	0.162	0.23	0.234	0.114	0.128	0.158
	475	0.505	0.489	0.51	0.177	0.229	0.249	0.156	0.137	0.151
	475.5	0.502	0.49	0.516	0.16	0.201	0.235	0.117	0.17	0.15
	476	0.504	0.484	0.514	0.174	0.221	0.243	0.134	0.122	0.157
	476.5	0.507	0.487	0.515	0.151	0.222	0.261	0.132	0.151	0.147
	477	0.495	0.486	0.507	0.169	0.234	0.235	0.144	0.152	0.159
	477.5	0.489	0.485	0.506	0.192	0.212	0.256	0.132	0.112	0.129
	478	0.5	0.485	0.509	0.168	0.235	0.241	0.145	0.152	0.165
	478.5	0.496	0.482	0.501	0.178	0.21	0.244	0.16	0.148	0.15
	479	0.498	0.486	0.504	0.174	0.215	0.257	0.121	0.148	0.157
	479.5	0.497	0.485	0.498	0.167	0.229	0.233	0.134	0.136	0.163
	480	0.5	0.482	0.504	0.179	0.217	0.246	0.116	0.134	0.157
	480.5	0.499	0.482	0.495	0.183	0.228	0.265	0.136	0.112	0.162
	481	0.496	0.482	0.501	0.168	0.23	0.235	0.132	0.145	0.145
	481.5	0.492	0.481	0.501	0.155	0.215	0.247	0.127	0.136	0.154
	482	0.497	0.487	0.506	0.17	0.222	0.231	0.137	0.119	0.159
	482.5	0.499	0.48	0.503	0.183	0.211	0.241	0.137	0.125	0.155
	483	0.487	0.477	0.505	0.162	0.211	0.235	0.116	0.137	0.154
	483.5	0.498	0.474	0.51	0.184	0.243	0.237	0.155	0.133	0.145
	484	0.491	0.48	0.502	0.173	0.222	0.244	0.15	0.136	0.143
	484.5	0.498	0.483	0.502	0.179	0.201	0.253	0.141	0.141	0.152
	485	0.494	0.478	0.492	0.182	0.196	0.241	0.136	0.14	0.169
	485.5	0.494	0.481	0.501	0.185	0.203	0.23	0.142	0.13	0.16
	486	0.487	0.482	0.496	0.169	0.231	0.243	0.121	0.128	0.158
	486.5	0.495	0.481	0.494	0.184	0.21	0.239	0.129	0.144	0.147
	487	0.489	0.477	0.497	0.164	0.221	0.247	0.119	0.137	0.142
	487.5	0.492	0.481	0.495	0.164	0.209	0.233	0.137	0.148	0.154
	488	0.485	0.475	0.49	0.167	0.206	0.232	0.121	0.13	0.155
	488.5	0.496	0.476	0.494	0.181	0.228	0.248	0.142	0.141	0.161
	489	0.487	0.48	0.494	0.173	0.219	0.229	0.123	0.119	0.166
	489.5	0.497	0.473	0.5	0.174	0.214	0.233	0.137	0.117	0.147
	490	0.484	0.478	0.489	0.177	0.197	0.217	0.129	0.145	0.143
	490.5	0.49	0.482	0.498	0.15	0.202	0.232	0.139	0.136	0.14
	491	0.495	0.478	0.492	0.164	0.226	0.26	0.119	0.152	0.165
	491.5	0.493	0.483	0.49	0.172	0.235	0.248	0.156	0.13	0.155
	492	0.493	0.473	0.491	0.161	0.212	0.232	0.129	0.145	0.128
	492.5	0.488	0.476	0.484	0.17	0.208	0.227	0.142	0.145	0.163
	493	0.484	0.475	0.489	0.131	0.201	0.242	0.137	0.125	0.171
	493.5	0.491	0.479	0.489	0.161	0.219	0.263	0.145	0.151	0.157
	494	0.491	0.476	0.497	0.161	0.225	0.25	0.125	0.103	0.151
	494.5	0.49	0.477	0.485	0.151	0.233	0.236	0.139	0.134	0.158
	495	0.487	0.479	0.485	0.157	0.22	0.255	0.147	0.134	0.147
	495.5	0.491	0.469	0.489	0.173	0.236	0.205	0.144	0.127	0.162
	496	0.49	0.468	0.492	0.167	0.206	0.222	0.116	0.12	0.184
	496.5	0.49	0.475	0.492	0.173	0.202	0.226	0.139	0.141	0.153
	497	0.488	0.475	0.486	0.177	0.221	0.229	0.141	0.124	0.17
	497.5	0.488	0.471	0.484	0.161	0.221	0.248	0.114	0.162	0.132
	498	0.483	0.474	0.482	0.172	0.225	0.231	0.112	0.112	0.168
	498.5	0.486	0.47	0.49	0.162	0.205	0.239	0.136	0.128	0.152
	499	0.484	0.467	0.48	0.176	0.211	0.244	0.132	0.133	0.141
	499.5	0.479	0.47	0.481	0.168	0.201	0.256	0.108	0.142	0.128
	500	0.479	0.47	0.481	0.168	0.201	0.256	0.108	0.142	0.128

## Sheet: Figure.4d
Figure 4d
	Time (s)	[Ca2+]mt (uM)													Bar graph
		Hs-MCU+Hs-EMRE			Hs-MCU+Sp-EMRE			Hs-MCU+Am-EMRE1			Hs-MCU+Am-EMRE2					Peak (% of control)
	0.5	0.261	0.25	0.217	0.477	0.509	0.445	0.343	0.25	0.205	0.0715	0.0898	0.221			Hs-MCU+Hs-EMRE	Hs-MCU+Sp-EMRE	Hs-MCU+Am-EMRE1	Hs-MCU+Am-EMRE2
	1	0.257	0.253	0.216	0.464	0.508	0.44	0.343	0.254	0.222	0.0851	0.107	0.238			114.254	96.338	162.592	65.1718
	1.5	0.262	0.25	0.219	0.479	0.509	0.447	0.331	0.245	0.198	0.095	0.115	0.244			100.563	90.4225	130.479	84.7944
	2	0.264	0.243	0.218	0.47	0.505	0.451	0.343	0.247	0.211	0.0825	0.104	0.227			85.1831	77.0704	118.817	97.0141
	2.5	0.256	0.25	0.217	0.474	0.501	0.444	0.342	0.253	0.21	0.0889	0.0989	0.228
	3	0.268	0.247	0.223	0.474	0.503	0.444	0.338	0.246	0.208	0.095	0.0989	0.216
	3.5	0.263	0.249	0.216	0.476	0.511	0.437	0.335	0.263	0.207	0.0864	0.0937	0.19
	4	0.265	0.247	0.218	0.463	0.506	0.45	0.337	0.249	0.214	0.101	0.0827	0.214
	4.5	0.262	0.246	0.218	0.474	0.506	0.445	0.324	0.246	0.201	0.0938	0.0827	0.205
	5	0.266	0.24	0.221	0.455	0.503	0.448	0.328	0.254	0.215	0.0901	0.0924	0.191
	5.5	1.13	0.784	0.918	0.711	0.792	0.604	0.499	0.351	0.294	0.164	0.274	0.324
	6	3.37	2.89	2.55	2.16	1.88	1.48	1.53	0.986	0.716	0.393	0.701	0.912
	6.5	3.52	3.1	2.67	2.19	1.85	1.51	1.75	1.08	0.761	0.353	0.701	0.958
	7	3.22	2.87	2.47	1.98	1.67	1.4	1.69	1.03	0.716	0.327	0.67	0.902
	7.5	2.86	2.57	2.25	1.74	1.49	1.28	1.56	0.952	0.668	0.298	0.606	0.831
	8	2.51	2.29	2.04	1.53	1.35	1.18	1.42	0.891	0.624	0.267	0.57	0.755
	8.5	2.21	2.05	1.87	1.35	1.22	1.11	1.3	0.84	0.6	0.253	0.509	0.702
	9	1.94	1.84	1.72	1.2	1.14	1.04	1.2	0.795	0.564	0.228	0.49	0.648
	9.5	1.72	1.67	1.61	1.08	1.05	0.994	1.1	0.771	0.546	0.243	0.459	0.592
	10	1.55	1.53	1.51	0.995	0.973	0.937	1.02	0.75	0.544	0.22	0.431	0.558
	10.5	1.39	1.4	1.43	0.903	0.922	0.906	0.944	0.72	0.527	0.224	0.399	0.533
	11	1.27	1.3	1.35	0.841	0.87	0.876	0.895	0.712	0.52	0.221	0.402	0.493
	11.5	1.17	1.2	1.28	0.789	0.822	0.837	0.839	0.701	0.517	0.227	0.38	0.485
	12	1.08	1.11	1.22	0.742	0.791	0.79	0.801	0.69	0.511	0.213	0.369	0.464
	12.5	1.01	1.03	1.15	0.699	0.751	0.757	0.762	0.672	0.519	0.216	0.348	0.448
	13	0.935	0.955	1.09	0.677	0.715	0.728	0.726	0.669	0.519	0.21	0.348	0.432
	13.5	0.881	0.894	1.04	0.637	0.698	0.699	0.703	0.66	0.52	0.224	0.326	0.425
	14	0.83	0.832	0.976	0.629	0.67	0.678	0.676	0.647	0.524	0.207	0.325	0.392
	14.5	0.783	0.778	0.925	0.606	0.651	0.653	0.645	0.637	0.521	0.224	0.331	0.39
	15	0.746	0.736	0.877	0.603	0.648	0.631	0.634	0.625	0.532	0.195	0.325	0.392
	15.5	0.712	0.694	0.827	0.591	0.613	0.619	0.607	0.619	0.535	0.206	0.318	0.375
	16	0.685	0.665	0.784	0.578	0.611	0.593	0.598	0.603	0.528	0.204	0.287	0.376
	16.5	0.668	0.632	0.74	0.558	0.609	0.578	0.584	0.578	0.535	0.194	0.295	0.378
	17	0.644	0.616	0.7	0.563	0.589	0.554	0.567	0.566	0.537	0.195	0.291	0.361
	17.5	0.63	0.587	0.661	0.554	0.584	0.547	0.558	0.555	0.529	0.211	0.284	0.36
	18	0.608	0.563	0.639	0.547	0.576	0.531	0.549	0.533	0.533	0.217	0.278	0.346
	18.5	0.6	0.549	0.608	0.537	0.568	0.537	0.54	0.513	0.531	0.198	0.281	0.351
	19	0.581	0.542	0.581	0.546	0.565	0.531	0.539	0.504	0.526	0.204	0.285	0.334
	19.5	0.581	0.523	0.56	0.539	0.557	0.514	0.527	0.485	0.523	0.201	0.279	0.344
	20	0.566	0.514	0.543	0.536	0.559	0.511	0.525	0.471	0.515	0.195	0.278	0.318
	20.5	0.556	0.502	0.521	0.535	0.554	0.519	0.515	0.461	0.51	0.189	0.271	0.326
	21	0.551	0.492	0.515	0.537	0.544	0.499	0.513	0.451	0.498	0.201	0.26	0.323
	21.5	0.545	0.481	0.494	0.543	0.548	0.509	0.503	0.434	0.493	0.201	0.254	0.324
	22	0.543	0.48	0.489	0.529	0.545	0.501	0.496	0.425	0.473	0.209	0.279	0.323
	22.5	0.538	0.472	0.475	0.524	0.536	0.499	0.486	0.418	0.463	0.194	0.255	0.31
	23	0.527	0.468	0.468	0.541	0.542	0.493	0.488	0.412	0.447	0.194	0.239	0.31
	23.5	0.528	0.462	0.453	0.52	0.542	0.504	0.477	0.41	0.445	0.186	0.249	0.321
	24	0.521	0.465	0.444	0.53	0.556	0.495	0.486	0.404	0.433	0.191	0.25	0.309
	24.5	0.509	0.457	0.44	0.521	0.553	0.493	0.482	0.395	0.409	0.191	0.248	0.307
	25	0.513	0.453	0.431	0.529	0.543	0.48	0.471	0.386	0.403	0.184	0.233	0.305
	25.5	0.504	0.451	0.427	0.521	0.541	0.483	0.464	0.381	0.392	0.176	0.245	0.289
	26	0.502	0.443	0.424	0.529	0.557	0.485	0.476	0.385	0.377	0.192	0.239	0.3
	26.5	0.498	0.437	0.418	0.524	0.546	0.486	0.464	0.375	0.371	0.188	0.228	0.299
	27	0.497	0.443	0.406	0.536	0.547	0.485	0.462	0.374	0.365	0.195	0.24	0.289
	27.5	0.497	0.441	0.41	0.517	0.539	0.49	0.463	0.364	0.349	0.188	0.235	0.293
	28	0.495	0.438	0.402	0.522	0.548	0.479	0.463	0.368	0.348	0.191	0.235	0.308
	28.5	0.493	0.43	0.407	0.514	0.537	0.481	0.451	0.361	0.352	0.196	0.258	0.287
	29	0.488	0.433	0.391	0.523	0.539	0.485	0.457	0.359	0.334	0.178	0.237	0.273
	29.5	0.474	0.428	0.394	0.516	0.536	0.485	0.452	0.358	0.33	0.186	0.211	0.283
	30	0.482	0.426	0.39	0.516	0.538	0.482	0.457	0.356	0.327	0.186	0.231	0.275
	30.5	0.481	0.421	0.393	0.518	0.533	0.49	0.452	0.352	0.328	0.164	0.232	0.28
	31	0.478	0.419	0.386	0.525	0.535	0.478	0.446	0.351	0.327	0.187	0.229	0.282
	31.5	0.475	0.429	0.38	0.512	0.53	0.479	0.446	0.35	0.318	0.171	0.23	0.285
	32	0.48	0.412	0.382	0.528	0.541	0.475	0.446	0.343	0.324	0.189	0.235	0.287
	32.5	0.474	0.423	0.38	0.519	0.532	0.486	0.449	0.343	0.313	0.177	0.226	0.29
	33	0.473	0.418	0.381	0.53	0.542	0.477	0.443	0.339	0.322	0.172	0.224	0.288
	33.5	0.462	0.42	0.378	0.521	0.536	0.483	0.45	0.344	0.313	0.182	0.236	0.265
	34	0.468	0.416	0.378	0.513	0.54	0.479	0.442	0.354	0.311	0.171	0.224	0.278
	34.5	0.463	0.422	0.384	0.522	0.54	0.482	0.445	0.345	0.311	0.175	0.238	0.263
	35	0.466	0.422	0.373	0.527	0.537	0.489	0.447	0.348	0.316	0.184	0.227	0.275
	35.5	0.467	0.418	0.381	0.516	0.529	0.475	0.442	0.348	0.313	0.166	0.227	0.27
	36	0.471	0.427	0.386	0.518	0.543	0.479	0.45	0.346	0.311	0.173	0.225	0.269
	36.5	0.461	0.425	0.376	0.514	0.544	0.475	0.445	0.344	0.311	0.164	0.224	0.261
	37	0.466	0.425	0.376	0.513	0.541	0.48	0.44	0.337	0.309	0.175	0.215	0.269
	37.5	0.464	0.424	0.378	0.528	0.536	0.475	0.438	0.349	0.308	0.197	0.235	0.263
	38	0.47	0.425	0.37	0.531	0.531	0.486	0.451	0.342	0.312	0.194	0.22	0.281
	38.5	0.474	0.427	0.379	0.529	0.548	0.484	0.444	0.354	0.318	0.176	0.239	0.264
	39	0.474	0.42	0.378	0.51	0.537	0.49	0.45	0.349	0.322	0.177	0.233	0.271
	39.5	0.474	0.428	0.379	0.527	0.553	0.481	0.457	0.346	0.321	0.178	0.217	0.271
	40	0.475	0.427	0.38	0.521	0.546	0.48	0.454	0.361	0.315	0.169	0.224	0.263
	40.5	0.474	0.431	0.379	0.54	0.549	0.475	0.46	0.353	0.328	0.179	0.223	0.271
	41	0.481	0.437	0.382	0.534	0.538	0.479	0.463	0.364	0.328	0.187	0.228	0.257
	41.5	0.477	0.429	0.381	0.538	0.55	0.485	0.454	0.364	0.33	0.189	0.214	0.259
	42	0.486	0.436	0.383	0.529	0.547	0.486	0.463	0.371	0.341	0.171	0.235	0.263
	42.5	0.488	0.444	0.382	0.535	0.55	0.487	0.464	0.37	0.346	0.2	0.225	0.269
	43	0.49	0.442	0.386	0.541	0.541	0.489	0.476	0.374	0.341	0.184	0.219	0.255
	43.5	0.494	0.448	0.388	0.541	0.551	0.485	0.472	0.373	0.349	0.183	0.224	0.261
	44	0.5	0.446	0.388	0.546	0.561	0.48	0.474	0.378	0.344	0.2	0.221	0.264
	44.5	0.504	0.448	0.399	0.548	0.551	0.489	0.475	0.387	0.357	0.187	0.235	0.265
	45	0.504	0.452	0.387	0.538	0.561	0.49	0.479	0.399	0.356	0.2	0.215	0.26
	45.5	0.51	0.454	0.39	0.57	0.554	0.492	0.48	0.411	0.354	0.181	0.237	0.236
	46	0.512	0.456	0.393	0.555	0.565	0.49	0.487	0.4	0.366	0.201	0.229	0.272
	46.5	0.516	0.46	0.396	0.551	0.543	0.492	0.489	0.401	0.368	0.191	0.24	0.269
	47	0.52	0.469	0.398	0.55	0.564	0.486	0.499	0.408	0.368	0.183	0.231	0.276
	47.5	0.527	0.476	0.407	0.554	0.561	0.495	0.499	0.41	0.369	0.184	0.234	0.263
	48	0.534	0.473	0.403	0.553	0.562	0.493	0.504	0.407	0.382	0.186	0.23	0.265
	48.5	0.536	0.477	0.408	0.557	0.562	0.493	0.509	0.419	0.381	0.197	0.24	0.275
	49	0.54	0.488	0.419	0.563	0.564	0.499	0.52	0.429	0.385	0.198	0.242	0.272
	49.5	0.541	0.491	0.417	0.568	0.563	0.492	0.52	0.428	0.379	0.194	0.23	0.261
	50	0.553	0.497	0.416	0.568	0.573	0.49	0.52	0.44	0.398	0.199	0.236	0.267
	50.5	0.557	0.502	0.419	0.561	0.559	0.506	0.525	0.441	0.397	0.204	0.242	0.261
	51	0.564	0.502	0.419	0.564	0.57	0.487	0.525	0.443	0.402	0.204	0.233	0.271
	51.5	0.566	0.501	0.423	0.567	0.559	0.499	0.529	0.448	0.405	0.201	0.247	0.276
	52	0.571	0.513	0.422	0.575	0.559	0.506	0.541	0.45	0.414	0.205	0.237	0.274
	52.5	0.579	0.512	0.432	0.566	0.572	0.492	0.539	0.468	0.414	0.204	0.243	0.29
	53	0.584	0.524	0.441	0.58	0.581	0.499	0.559	0.464	0.414	0.192	0.228	0.276
	53.5	0.597	0.531	0.446	0.579	0.571	0.5	0.55	0.468	0.423	0.181	0.238	0.273
	54	0.6	0.532	0.449	0.58	0.579	0.497	0.556	0.477	0.429	0.21	0.25	0.273
	54.5	0.61	0.54	0.446	0.584	0.573	0.503	0.556	0.485	0.433	0.216	0.245	0.272
	55	0.615	0.536	0.446	0.586	0.58	0.508	0.565	0.489	0.429	0.216	0.254	0.272
	55.5	0.622	0.549	0.453	0.58	0.57	0.505	0.569	0.499	0.441	0.21	0.256	0.278
	56	0.631	0.548	0.466	0.587	0.578	0.506	0.57	0.495	0.437	0.211	0.245	0.28
	56.5	0.632	0.556	0.464	0.589	0.583	0.504	0.574	0.506	0.455	0.211	0.251	0.287
	57	0.643	0.563	0.467	0.596	0.581	0.501	0.58	0.509	0.455	0.208	0.259	0.287
	57.5	0.647	0.571	0.475	0.596	0.579	0.52	0.588	0.516	0.459	0.206	0.253	0.299
	58	0.658	0.576	0.484	0.603	0.579	0.514	0.593	0.522	0.468	0.206	0.259	0.28
	58.5	0.669	0.579	0.483	0.607	0.581	0.5	0.6	0.524	0.469	0.214	0.25	0.295
	59	0.666	0.586	0.487	0.603	0.589	0.513	0.6	0.538	0.477	0.227	0.256	0.305
	59.5	0.678	0.597	0.489	0.61	0.585	0.507	0.61	0.536	0.477	0.211	0.266	0.306
	60	0.687	0.608	0.493	0.617	0.589	0.524	0.624	0.55	0.483	0.208	0.27	0.292
	60.5	0.688	0.616	0.499	0.612	0.591	0.505	0.631	0.556	0.489	0.225	0.266	0.301
	61	0.697	0.618	0.506	0.608	0.61	0.503	0.638	0.561	0.497	0.213	0.275	0.306
	61.5	0.705	0.627	0.505	0.618	0.61	0.522	0.646	0.569	0.508	0.224	0.273	0.305
	62	0.712	0.634	0.517	0.612	0.601	0.515	0.657	0.57	0.511	0.225	0.284	0.312
	62.5	0.723	0.64	0.513	0.623	0.603	0.517	0.664	0.582	0.524	0.237	0.275	0.318
	63	0.73	0.646	0.536	0.628	0.606	0.518	0.673	0.592	0.516	0.243	0.291	0.345
	63.5	0.743	0.654	0.539	0.63	0.597	0.531	0.682	0.597	0.533	0.232	0.288	0.335
	64	0.753	0.661	0.544	0.627	0.605	0.528	0.686	0.6	0.544	0.235	0.283	0.331
	64.5	0.759	0.67	0.546	0.655	0.606	0.531	0.707	0.614	0.543	0.25	0.293	0.335
	65	0.769	0.677	0.554	0.648	0.604	0.528	0.71	0.622	0.554	0.251	0.298	0.344
	65.5	0.772	0.687	0.563	0.641	0.604	0.542	0.716	0.631	0.556	0.234	0.286	0.35
	66	0.783	0.69	0.563	0.653	0.616	0.535	0.731	0.636	0.574	0.243	0.302	0.358
	66.5	0.788	0.703	0.569	0.654	0.626	0.537	0.738	0.639	0.578	0.239	0.316	0.362
	67	0.801	0.705	0.575	0.666	0.637	0.536	0.753	0.653	0.573	0.246	0.312	0.352
	67.5	0.805	0.72	0.589	0.657	0.627	0.536	0.758	0.659	0.586	0.254	0.295	0.369
	68	0.82	0.728	0.594	0.671	0.628	0.534	0.777	0.669	0.592	0.264	0.33	0.383
	68.5	0.829	0.731	0.6	0.677	0.635	0.539	0.781	0.673	0.601	0.242	0.326	0.37
	69	0.839	0.742	0.601	0.675	0.634	0.542	0.791	0.69	0.615	0.267	0.343	0.406
	69.5	0.853	0.741	0.61	0.679	0.65	0.548	0.794	0.699	0.61	0.263	0.339	0.406
	70	0.859	0.752	0.617	0.685	0.648	0.556	0.807	0.701	0.636	0.262	0.342	0.414
	70.5	0.865	0.766	0.621	0.688	0.648	0.547	0.829	0.706	0.641	0.278	0.34	0.407
	71	0.875	0.771	0.629	0.7	0.648	0.55	0.831	0.726	0.644	0.251	0.371	0.424
	71.5	0.877	0.773	0.632	0.697	0.661	0.549	0.852	0.732	0.652	0.264	0.36	0.428
	72	0.89	0.788	0.646	0.708	0.671	0.564	0.854	0.738	0.668	0.292	0.367	0.435
	72.5	0.902	0.797	0.653	0.711	0.666	0.56	0.871	0.756	0.677	0.272	0.346	0.446
	73	0.908	0.801	0.655	0.711	0.666	0.561	0.882	0.757	0.679	0.283	0.384	0.44
	73.5	0.926	0.804	0.66	0.723	0.66	0.572	0.895	0.772	0.693	0.285	0.379	0.446
	74	0.928	0.816	0.666	0.719	0.667	0.577	0.907	0.779	0.703	0.293	0.392	0.472
	74.5	0.938	0.823	0.676	0.724	0.679	0.572	0.915	0.788	0.71	0.297	0.39	0.467
	75	0.948	0.831	0.684	0.733	0.674	0.584	0.93	0.805	0.718	0.306	0.39	0.475
	75.5	0.959	0.836	0.691	0.737	0.668	0.578	0.939	0.814	0.733	0.315	0.405	0.49
	76	0.965	0.844	0.696	0.747	0.687	0.576	0.958	0.816	0.731	0.304	0.411	0.496
	76.5	0.976	0.855	0.7	0.75	0.688	0.583	0.958	0.829	0.748	0.307	0.418	0.506
	77	0.981	0.864	0.706	0.758	0.693	0.594	0.965	0.843	0.758	0.315	0.417	0.515
	77.5	0.993	0.873	0.715	0.761	0.694	0.595	0.984	0.853	0.772	0.318	0.424	0.516
	78	1.01	0.878	0.714	0.764	0.697	0.589	0.999	0.861	0.784	0.317	0.432	0.523
	78.5	1.01	0.885	0.727	0.76	0.703	0.601	1.01	0.867	0.787	0.32	0.452	0.541
	79	1.02	0.889	0.727	0.778	0.699	0.601	1.01	0.878	0.809	0.326	0.432	0.544
	79.5	1.03	0.896	0.741	0.784	0.701	0.6	1.03	0.888	0.815	0.338	0.457	0.547
	80	1.04	0.903	0.745	0.778	0.72	0.604	1.04	0.9	0.821	0.327	0.441	0.556
	80.5	1.05	0.911	0.75	0.794	0.72	0.604	1.06	0.898	0.823	0.35	0.467	0.554
	81	1.06	0.919	0.756	0.791	0.716	0.597	1.06	0.919	0.834	0.358	0.466	0.576
	81.5	1.07	0.924	0.764	0.799	0.723	0.619	1.08	0.931	0.845	0.355	0.48	0.595
	82	1.08	0.932	0.771	0.804	0.738	0.616	1.08	0.937	0.859	0.35	0.489	0.593
	82.5	1.09	0.939	0.776	0.816	0.739	0.628	1.09	0.945	0.868	0.349	0.489	0.601
	83	1.09	0.944	0.78	0.814	0.745	0.633	1.11	0.953	0.873	0.353	0.487	0.599
	83.5	1.1	0.953	0.784	0.808	0.752	0.625	1.12	0.964	0.883	0.368	0.503	0.608
	84	1.11	0.955	0.792	0.829	0.757	0.63	1.12	0.975	0.889	0.366	0.51	0.609
	84.5	1.12	0.964	0.797	0.837	0.758	0.634	1.14	0.985	0.907	0.365	0.517	0.625
	85	1.13	0.971	0.803	0.831	0.766	0.638	1.15	0.985	0.919	0.391	0.518	0.645
	85.5	1.13	0.979	0.809	0.848	0.772	0.65	1.16	0.997	0.924	0.371	0.529	0.648
	86	1.13	0.987	0.816	0.843	0.77	0.644	1.16	1.01	0.933	0.392	0.535	0.654
	86.5	1.14	0.988	0.816	0.864	0.771	0.649	1.18	1.02	0.94	0.397	0.519	0.655
	87	1.15	0.997	0.819	0.861	0.784	0.66	1.18	1.03	0.95	0.407	0.554	0.664
	87.5	1.16	1	0.833	0.864	0.787	0.657	1.19	1.04	0.958	0.402	0.54	0.668
	88	1.17	1.01	0.836	0.866	0.784	0.663	1.2	1.04	0.968	0.423	0.547	0.679
	88.5	1.17	1.02	0.843	0.88	0.789	0.673	1.21	1.05	0.975	0.423	0.56	0.688
	89	1.18	1.02	0.842	0.882	0.792	0.675	1.23	1.06	0.985	0.423	0.564	0.7
	89.5	1.19	1.03	0.851	0.88	0.803	0.681	1.24	1.07	0.997	0.43	0.58	0.708
	90	1.19	1.03	0.856	0.886	0.812	0.678	1.24	1.08	1	0.432	0.576	0.717
	90.5	1.19	1.03	0.858	0.901	0.806	0.684	1.26	1.08	1.01	0.441	0.592	0.721
	91	1.2	1.04	0.869	0.9	0.819	0.683	1.26	1.09	1.02	0.442	0.587	0.732
	91.5	1.2	1.05	0.864	0.904	0.822	0.685	1.28	1.1	1.03	0.44	0.605	0.733
	92	1.22	1.05	0.874	0.921	0.829	0.694	1.29	1.11	1.03	0.444	0.605	0.743
	92.5	1.23	1.06	0.882	0.916	0.825	0.693	1.3	1.13	1.04	0.445	0.61	0.754
	93	1.23	1.06	0.885	0.932	0.845	0.698	1.31	1.12	1.05	0.447	0.614	0.763
	93.5	1.23	1.07	0.887	0.929	0.84	0.706	1.33	1.12	1.05	0.458	0.609	0.765
	94	1.24	1.07	0.889	0.935	0.849	0.712	1.33	1.14	1.07	0.461	0.637	0.776
	94.5	1.24	1.08	0.893	0.938	0.866	0.709	1.33	1.15	1.07	0.469	0.641	0.786
	95	1.25	1.08	0.893	0.955	0.857	0.713	1.35	1.15	1.08	0.473	0.624	0.795
	95.5	1.25	1.09	0.905	0.95	0.864	0.718	1.36	1.16	1.09	0.475	0.643	0.795
	96	1.26	1.1	0.91	0.959	0.861	0.728	1.37	1.16	1.09	0.486	0.663	0.804
	96.5	1.26	1.1	0.917	0.964	0.87	0.734	1.38	1.17	1.1	0.488	0.667	0.814
	97	1.27	1.1	0.914	0.968	0.88	0.736	1.39	1.17	1.1	0.486	0.665	0.835
	97.5	1.27	1.11	0.921	0.972	0.889	0.731	1.41	1.18	1.11	0.488	0.676	0.827
	98	1.28	1.11	0.925	0.987	0.885	0.744	1.41	1.19	1.12	0.515	0.679	0.829
	98.5	1.28	1.12	0.934	0.983	0.882	0.748	1.42	1.19	1.12	0.51	0.679	0.852
	99	1.29	1.12	0.931	0.985	0.897	0.742	1.43	1.2	1.12	0.512	0.695	0.845
	99.5	1.29	1.13	0.938	0.991	0.899	0.75	1.44	1.21	1.13	0.507	0.688	0.858
	100	1.3	1.13	0.94	1	0.903	0.761	1.45	1.22	1.14	0.519	0.699	0.868
	100.5	1.3	1.13	0.946	1.01	0.911	0.765	1.45	1.23	1.14	0.532	0.7	0.869
	101	1.3	1.14	0.95	1	0.916	0.769	1.47	1.23	1.15	0.523	0.715	0.879
	101.5	1.3	1.14	0.954	1.01	0.927	0.772	1.47	1.23	1.16	0.53	0.71	0.89
	102	1.31	1.14	0.961	1.01	0.919	0.774	1.48	1.24	1.17	0.526	0.723	0.884
	102.5	1.31	1.14	0.959	1.02	0.93	0.774	1.5	1.24	1.16	0.535	0.727	0.904
	103	1.32	1.15	0.968	1.02	0.931	0.771	1.5	1.25	1.17	0.539	0.741	0.891
	103.5	1.32	1.15	0.968	1.02	0.938	0.785	1.51	1.26	1.18	0.533	0.746	0.907
	104	1.33	1.16	0.971	1.03	0.943	0.793	1.52	1.25	1.18	0.534	0.744	0.919
	104.5	1.32	1.16	0.972	1.04	0.945	0.796	1.53	1.27	1.18	0.548	0.752	0.919
	105	1.33	1.17	0.978	1.04	0.947	0.798	1.54	1.27	1.19	0.548	0.758	0.934
	105.5	1.33	1.17	0.978	1.05	0.946	0.803	1.54	1.28	1.2	0.547	0.768	0.943
	106	1.34	1.17	0.98	1.05	0.966	0.803	1.55	1.28	1.2	0.551	0.767	0.931
	106.5	1.34	1.17	0.981	1.05	0.975	0.808	1.57	1.28	1.2	0.562	0.766	0.947
	107	1.34	1.17	0.994	1.05	0.953	0.82	1.57	1.29	1.21	0.563	0.779	0.954
	107.5	1.34	1.18	0.99	1.07	0.96	0.81	1.58	1.3	1.21	0.576	0.781	0.959
	108	1.35	1.18	0.993	1.06	0.967	0.814	1.59	1.3	1.22	0.564	0.788	0.97
	108.5	1.35	1.18	1	1.07	0.982	0.82	1.59	1.31	1.22	0.581	0.794	0.971
	109	1.35	1.19	1	1.07	0.978	0.819	1.6	1.31	1.22	0.568	0.8	0.982
	109.5	1.35	1.19	1.01	1.08	0.981	0.828	1.61	1.32	1.23	0.578	0.814	0.978
	110	1.35	1.19	1.01	1.08	0.995	0.826	1.62	1.33	1.23	0.572	0.797	0.982
	110.5	1.36	1.19	1.01	1.08	0.999	0.824	1.63	1.32	1.23	0.589	0.811	0.993
	111	1.35	1.19	1.01	1.09	0.995	0.843	1.64	1.33	1.24	0.587	0.811	1
	111.5	1.36	1.19	1.01	1.09	1.01	0.839	1.64	1.34	1.25	0.594	0.813	1.01
	112	1.36	1.19	1.01	1.09	1	0.837	1.65	1.35	1.25	0.589	0.819	1.01
	112.5	1.36	1.2	1.02	1.1	1.01	0.844	1.65	1.36	1.25	0.605	0.83	1.02
	113	1.36	1.19	1.02	1.1	1.01	0.843	1.66	1.35	1.26	0.608	0.837	1.02
	113.5	1.36	1.2	1.03	1.11	1.02	0.845	1.67	1.36	1.26	0.604	0.848	1.02
	114	1.36	1.2	1.02	1.11	1.02	0.855	1.68	1.37	1.26	0.618	0.835	1.04
	114.5	1.37	1.2	1.03	1.11	1.02	0.857	1.69	1.37	1.27	0.61	0.838	1.04
	115	1.36	1.19	1.03	1.11	1.03	0.861	1.69	1.38	1.27	0.608	0.839	1.04
	115.5	1.36	1.2	1.03	1.11	1.03	0.865	1.69	1.38	1.27	0.6	0.837	1.04
	116	1.37	1.2	1.04	1.12	1.02	0.87	1.7	1.39	1.28	0.614	0.842	1.05
	116.5	1.36	1.21	1.04	1.12	1.04	0.876	1.71	1.39	1.28	0.62	0.851	1.06
	117	1.36	1.21	1.04	1.12	1.04	0.86	1.71	1.4	1.28	0.627	0.85	1.07
	117.5	1.37	1.2	1.04	1.13	1.03	0.876	1.72	1.4	1.28	0.615	0.859	1.06
	118	1.37	1.2	1.03	1.13	1.05	0.876	1.73	1.41	1.29	0.637	0.865	1.08
	118.5	1.36	1.2	1.04	1.13	1.04	0.887	1.73	1.41	1.29	0.634	0.858	1.07
	119	1.36	1.2	1.05	1.13	1.05	0.882	1.74	1.41	1.3	0.631	0.863	1.07
	119.5	1.37	1.2	1.05	1.13	1.05	0.885	1.74	1.42	1.29	0.63	0.869	1.09
	120	1.37	1.2	1.05	1.12	1.05	0.883	1.75	1.42	1.3	0.636	0.87	1.09
	120.5	1.37	1.2	1.05	1.13	1.05	0.893	1.76	1.42	1.31	0.635	0.874	1.08
	121	1.37	1.2	1.05	1.14	1.04	0.891	1.76	1.43	1.31	0.641	0.874	1.1
	121.5	1.36	1.2	1.05	1.14	1.05	0.895	1.77	1.43	1.31	0.65	0.889	1.1
	122	1.36	1.21	1.05	1.13	1.05	0.891	1.77	1.44	1.31	0.652	0.883	1.11
	122.5	1.37	1.2	1.05	1.14	1.05	0.893	1.78	1.44	1.32	0.648	0.888	1.1
	123	1.36	1.2	1.05	1.14	1.06	0.897	1.78	1.44	1.32	0.663	0.888	1.1
	123.5	1.36	1.2	1.06	1.14	1.07	0.897	1.78	1.45	1.32	0.659	0.89	1.11
	124	1.36	1.2	1.06	1.14	1.06	0.906	1.78	1.45	1.33	0.666	0.878	1.11
	124.5	1.36	1.2	1.06	1.14	1.06	0.907	1.78	1.46	1.33	0.666	0.897	1.11
	125	1.36	1.2	1.06	1.14	1.08	0.905	1.79	1.46	1.33	0.667	0.894	1.12
	125.5	1.36	1.2	1.06	1.14	1.06	0.909	1.79	1.46	1.34	0.664	0.903	1.12
	126	1.35	1.2	1.06	1.14	1.07	0.92	1.8	1.47	1.34	0.68	0.901	1.12
	126.5	1.35	1.19	1.06	1.14	1.06	0.908	1.8	1.47	1.34	0.669	0.904	1.12
	127	1.35	1.2	1.06	1.14	1.08	0.918	1.8	1.47	1.35	0.665	0.915	1.13
	127.5	1.35	1.2	1.06	1.14	1.07	0.916	1.81	1.47	1.34	0.671	0.903	1.13
	128	1.35	1.19	1.06	1.14	1.06	0.911	1.81	1.47	1.35	0.674	0.914	1.13
	128.5	1.35	1.19	1.06	1.14	1.08	0.915	1.81	1.47	1.36	0.678	0.91	1.13
	129	1.35	1.19	1.06	1.15	1.08	0.915	1.82	1.48	1.35	0.672	0.932	1.13
	129.5	1.35	1.19	1.06	1.15	1.08	0.924	1.82	1.48	1.35	0.689	0.924	1.13
	130	1.34	1.19	1.06	1.14	1.08	0.923	1.82	1.48	1.35	0.685	0.927	1.13
	130.5	1.34	1.19	1.06	1.15	1.08	0.928	1.82	1.48	1.36	0.677	0.921	1.12
	131	1.34	1.19	1.06	1.16	1.09	0.922	1.82	1.49	1.36	0.691	0.912	1.13
	131.5	1.34	1.18	1.06	1.15	1.08	0.913	1.82	1.49	1.36	0.699	0.93	1.13
	132	1.33	1.18	1.06	1.15	1.08	0.918	1.83	1.49	1.37	0.692	0.922	1.13
	132.5	1.33	1.18	1.07	1.15	1.09	0.929	1.82	1.49	1.37	0.692	0.934	1.13
	133	1.32	1.19	1.06	1.14	1.08	0.928	1.83	1.49	1.36	0.698	0.935	1.14
	133.5	1.32	1.18	1.06	1.16	1.1	0.927	1.84	1.49	1.37	0.701	0.932	1.14
	134	1.32	1.18	1.06	1.15	1.09	0.932	1.84	1.5	1.37	0.704	0.937	1.13
	134.5	1.32	1.18	1.06	1.16	1.09	0.937	1.84	1.49	1.38	0.71	0.928	1.14
	135	1.31	1.17	1.06	1.15	1.09	0.934	1.84	1.51	1.38	0.709	0.939	1.15
	135.5	1.31	1.18	1.06	1.15	1.09	0.934	1.84	1.5	1.38	0.71	0.942	1.15
	136	1.31	1.17	1.07	1.16	1.09	0.936	1.84	1.5	1.38	0.701	0.937	1.14
	136.5	1.3	1.17	1.06	1.15	1.09	0.949	1.84	1.5	1.39	0.707	0.936	1.13
	137	1.3	1.17	1.06	1.15	1.1	0.94	1.85	1.5	1.39	0.717	0.948	1.14
	137.5	1.3	1.17	1.06	1.15	1.09	0.937	1.85	1.5	1.39	0.722	0.938	1.14
	138	1.3	1.17	1.06	1.15	1.09	0.939	1.85	1.5	1.39	0.721	0.945	1.14
	138.5	1.29	1.16	1.06	1.16	1.11	0.937	1.85	1.51	1.39	0.718	0.948	1.14
	139	1.29	1.17	1.06	1.15	1.1	0.946	1.85	1.51	1.39	0.724	0.952	1.14
	139.5	1.28	1.16	1.05	1.15	1.09	0.95	1.86	1.51	1.39	0.723	0.956	1.14
	140	1.28	1.16	1.06	1.15	1.1	0.951	1.86	1.51	1.39	0.718	0.963	1.16
	140.5	1.28	1.16	1.06	1.15	1.1	0.946	1.86	1.51	1.39	0.73	0.959	1.14
	141	1.28	1.16	1.05	1.15	1.1	0.952	1.87	1.51	1.39	0.729	0.953	1.15
	141.5	1.27	1.16	1.05	1.15	1.1	0.947	1.87	1.52	1.39	0.719	0.952	1.15
	142	1.27	1.15	1.06	1.14	1.1	0.946	1.87	1.51	1.4	0.731	0.969	1.14
	142.5	1.27	1.16	1.06	1.15	1.1	0.95	1.87	1.52	1.4	0.729	0.966	1.14
	143	1.27	1.15	1.05	1.16	1.09	0.942	1.88	1.52	1.4	0.728	0.967	1.14
	143.5	1.26	1.16	1.06	1.15	1.1	0.952	1.88	1.52	1.4	0.742	0.969	1.14
	144	1.26	1.15	1.06	1.14	1.09	0.953	1.88	1.52	1.39	0.725	0.972	1.14
	144.5	1.26	1.15	1.06	1.15	1.1	0.948	1.88	1.52	1.4	0.746	0.962	1.15
	145	1.25	1.15	1.05	1.14	1.09	0.947	1.89	1.52	1.4	0.743	0.97	1.15
	145.5	1.25	1.15	1.06	1.15	1.1	0.953	1.88	1.52	1.4	0.738	0.963	1.15
	146	1.24	1.15	1.05	1.14	1.09	0.95	1.88	1.53	1.4	0.745	0.978	1.15
	146.5	1.25	1.15	1.05	1.14	1.09	0.954	1.89	1.52	1.4	0.739	0.978	1.15
	147	1.25	1.15	1.05	1.14	1.09	0.954	1.88	1.53	1.4	0.744	0.978	1.15
	147.5	1.24	1.14	1.05	1.15	1.1	0.949	1.88	1.53	1.4	0.736	0.966	1.15
	148	1.25	1.14	1.05	1.15	1.1	0.951	1.89	1.53	1.4	0.75	0.977	1.15
	148.5	1.24	1.14	1.05	1.14	1.1	0.955	1.89	1.53	1.41	0.748	0.987	1.14
	149	1.24	1.13	1.05	1.14	1.09	0.948	1.89	1.53	1.4	0.75	0.988	1.15
	149.5	1.23	1.14	1.04	1.15	1.09	0.961	1.89	1.53	1.4	0.753	0.99	1.15
	150	1.23	1.14	1.04	1.14	1.09	0.955	1.9	1.53	1.4	0.75	0.99	1.15
	150.5	1.23	1.13	1.04	1.14	1.1	0.959	1.9	1.53	1.4	0.755	0.983	1.15
	151	1.23	1.14	1.05	1.15	1.09	0.957	1.9	1.54	1.41	0.764	0.995	1.14
	151.5	1.23	1.13	1.04	1.14	1.09	0.945	1.91	1.53	1.4	0.751	0.983	1.14
	152	1.22	1.14	1.04	1.15	1.09	0.96	1.9	1.53	1.4	0.748	0.986	1.15
	152.5	1.22	1.13	1.04	1.14	1.09	0.958	1.91	1.54	1.4	0.757	0.994	1.15
	153	1.22	1.13	1.04	1.15	1.09	0.953	1.91	1.54	1.41	0.764	1	1.15
	153.5	1.21	1.13	1.04	1.14	1.08	0.96	1.92	1.54	1.4	0.761	0.994	1.15
	154	1.21	1.13	1.03	1.15	1.1	0.947	1.91	1.54	1.41	0.756	0.992	1.15
	154.5	1.21	1.12	1.04	1.15	1.09	0.95	1.92	1.53	1.41	0.758	1	1.15
	155	1.21	1.13	1.04	1.14	1.09	0.952	1.92	1.55	1.41	0.76	1	1.15
	155.5	1.21	1.13	1.03	1.14	1.1	0.966	1.92	1.54	1.41	0.761	0.993	1.16
	156	1.2	1.12	1.03	1.14	1.08	0.964	1.92	1.54	1.41	0.756	0.995	1.15
	156.5	1.2	1.12	1.03	1.14	1.08	0.95	1.92	1.54	1.41	0.762	0.992	1.14
	157	1.19	1.11	1.03	1.13	1.09	0.957	1.92	1.54	1.41	0.773	0.99	1.16
	157.5	1.2	1.12	1.03	1.13	1.08	0.953	1.92	1.54	1.41	0.763	0.997	1.15
	158	1.19	1.11	1.03	1.13	1.09	0.948	1.92	1.54	1.41	0.766	1	1.15
	158.5	1.19	1.11	1.03	1.13	1.09	0.954	1.92	1.55	1.41	0.762	0.998	1.16
	159	1.19	1.12	1.03	1.13	1.08	0.952	1.92	1.55	1.41	0.767	0.99	1.15
	159.5	1.19	1.11	1.02	1.13	1.08	0.955	1.92	1.55	1.4	0.758	0.997	1.15
	160	1.19	1.11	1.03	1.13	1.09	0.961	1.93	1.54	1.4	0.761	1.01	1.15
	160.5	1.19	1.11	1.02	1.13	1.09	0.951	1.92	1.54	1.41	0.774	1	1.15
	161	1.19	1.1	1.02	1.12	1.08	0.953	1.93	1.54	1.41	0.773	0.992	1.14
	161.5	1.19	1.1	1.02	1.12	1.08	0.95	1.92	1.55	1.41	0.764	0.998	1.14
	162	1.18	1.1	1.02	1.13	1.09	0.959	1.93	1.55	1.41	0.769	1	1.15
	162.5	1.18	1.1	1.02	1.13	1.08	0.955	1.92	1.54	1.42	0.769	1	1.15
	163	1.18	1.09	1.02	1.12	1.09	0.951	1.92	1.54	1.41	0.775	1.01	1.15
	163.5	1.18	1.09	1.02	1.12	1.09	0.939	1.92	1.54	1.4	0.769	0.997	1.15
	164	1.18	1.09	1.02	1.12	1.07	0.952	1.93	1.55	1.41	0.774	1.01	1.14
	164.5	1.17	1.09	1.01	1.12	1.07	0.948	1.92	1.54	1.41	0.772	0.995	1.13
	165	1.17	1.09	1.01	1.13	1.07	0.945	1.93	1.54	1.41	0.768	0.998	1.15
	165.5	1.17	1.09	1.01	1.12	1.07	0.945	1.93	1.55	1.4	0.774	1	1.14
	166	1.17	1.08	1.01	1.12	1.08	0.95	1.92	1.54	1.41	0.781	1.01	1.14
	166.5	1.16	1.08	1	1.12	1.07	0.948	1.93	1.54	1.4	0.785	1	1.14
	167	1.16	1.07	1	1.12	1.07	0.953	1.91	1.54	1.41	0.787	0.999	1.14
	167.5	1.16	1.08	1.01	1.12	1.09	0.948	1.92	1.54	1.41	0.782	1	1.14
	168	1.16	1.08	1	1.11	1.07	0.939	1.92	1.54	1.41	0.783	0.999	1.14
	168.5	1.15	1.07	1.01	1.11	1.08	0.947	1.93	1.54	1.41	0.787	1	1.14
	169	1.15	1.07	1	1.11	1.07	0.949	1.92	1.55	1.42	0.789	0.994	1.13
	169.5	1.15	1.07	1	1.12	1.07	0.945	1.92	1.54	1.41	0.774	0.993	1.13
	170	1.15	1.06	1	1.11	1.07	0.939	1.92	1.54	1.42	0.777	1	1.13
	170.5	1.14	1.07	0.998	1.11	1.07	0.945	1.92	1.55	1.41	0.781	1	1.14
	171	1.14	1.07	0.996	1.1	1.07	0.946	1.92	1.54	1.41	0.782	0.987	1.13
	171.5	1.14	1.06	0.994	1.1	1.08	0.938	1.91	1.54	1.41	0.786	1	1.14
	172	1.14	1.06	0.993	1.09	1.07	0.931	1.91	1.55	1.41	0.794	0.996	1.13
	172.5	1.13	1.06	0.987	1.1	1.07	0.94	1.91	1.54	1.41	0.783	1.01	1.13
	173	1.13	1.06	0.989	1.11	1.07	0.935	1.92	1.54	1.41	0.791	0.992	1.13
	173.5	1.13	1.05	0.993	1.1	1.06	0.941	1.91	1.54	1.41	0.783	0.992	1.13
	174	1.13	1.06	0.987	1.09	1.06	0.943	1.91	1.55	1.42	0.787	0.994	1.12
	174.5	1.12	1.05	0.987	1.1	1.06	0.933	1.91	1.55	1.41	0.798	0.991	1.12
	175	1.12	1.05	0.984	1.09	1.06	0.945	1.91	1.54	1.41	0.792	0.986	1.12
	175.5	1.11	1.05	0.989	1.1	1.07	0.931	1.91	1.55	1.41	0.801	1	1.12
	176	1.11	1.05	0.987	1.1	1.06	0.937	1.9	1.54	1.41	0.783	0.99	1.12
	176.5	1.12	1.04	0.982	1.09	1.06	0.934	1.9	1.54	1.42	0.777	0.99	1.12
	177	1.11	1.04	0.981	1.1	1.06	0.938	1.9	1.54	1.42	0.789	0.988	1.11
	177.5	1.11	1.04	0.983	1.09	1.05	0.921	1.91	1.54	1.42	0.797	0.99	1.11
	178	1.11	1.04	0.98	1.09	1.07	0.934	1.89	1.54	1.41	0.791	0.994	1.11
	178.5	1.11	1.04	0.977	1.09	1.06	0.951	1.9	1.54	1.42	0.792	0.994	1.11
	179	1.11	1.04	0.982	1.09	1.06	0.927	1.89	1.54	1.42	0.8	0.985	1.11
	179.5	1.1	1.03	0.979	1.08	1.06	0.933	1.89	1.55	1.41	0.794	0.987	1.1
	180	1.1	1.03	0.974	1.08	1.06	0.93	1.89	1.54	1.41	0.786	0.986	1.1
	180.5	1.1	1.03	0.973	1.08	1.06	0.931	1.9	1.54	1.41	0.797	0.985	1.1
	181	1.1	1.03	0.969	1.08	1.06	0.936	1.9	1.53	1.41	0.805	0.991	1.11
	181.5	1.09	1.03	0.967	1.09	1.06	0.921	1.88	1.53	1.41	0.797	0.985	1.1
	182	1.08	1.02	0.973	1.08	1.05	0.929	1.89	1.53	1.41	0.796	0.987	1.1
	182.5	1.08	1.03	0.966	1.07	1.05	0.929	1.88	1.54	1.41	0.793	0.982	1.1
	183	1.08	1.02	0.969	1.08	1.05	0.931	1.88	1.53	1.42	0.788	0.979	1.1
	183.5	1.08	1.02	0.963	1.08	1.05	0.931	1.88	1.53	1.42	0.801	0.973	1.09
	184	1.09	1.02	0.964	1.08	1.04	0.925	1.88	1.53	1.41	0.807	0.986	1.09
	184.5	1.08	1.01	0.967	1.08	1.05	0.936	1.88	1.53	1.42	0.794	0.977	1.1
	185	1.07	1.01	0.964	1.06	1.05	0.928	1.87	1.53	1.41	0.808	0.983	1.09
	185.5	1.07	1.01	0.965	1.07	1.05	0.925	1.87	1.53	1.41	0.79	0.975	1.08
	186	1.07	1.01	0.953	1.07	1.04	0.923	1.88	1.54	1.41	0.798	0.975	1.08
	186.5	1.07	1.01	0.954	1.07	1.04	0.923	1.87	1.53	1.41	0.792	0.982	1.08
	187	1.06	1	0.956	1.06	1.04	0.923	1.87	1.54	1.41	0.8	0.972	1.08
	187.5	1.06	1	0.952	1.07	1.04	0.918	1.87	1.53	1.41	0.796	0.977	1.07
	188	1.06	1	0.957	1.06	1.05	0.925	1.86	1.53	1.41	0.791	0.971	1.08
	188.5	1.06	0.998	0.951	1.06	1.05	0.917	1.86	1.53	1.41	0.793	0.971	1.06
	189	1.05	1	0.955	1.06	1.04	0.916	1.85	1.53	1.41	0.789	0.978	1.08
	189.5	1.06	0.997	0.949	1.06	1.04	0.92	1.85	1.53	1.41	0.798	0.975	1.07
	190	1.04	0.995	0.943	1.06	1.04	0.922	1.86	1.53	1.4	0.793	0.971	1.07
	190.5	1.04	0.993	0.947	1.05	1.04	0.925	1.86	1.53	1.41	0.785	0.966	1.07
	191	1.05	0.99	0.945	1.06	1.04	0.925	1.85	1.53	1.41	0.798	0.96	1.07
	191.5	1.04	0.989	0.94	1.06	1.04	0.924	1.85	1.53	1.4	0.798	0.971	1.08
	192	1.04	0.989	0.936	1.06	1.03	0.912	1.84	1.53	1.41	0.79	0.966	1.07
	192.5	1.04	0.981	0.939	1.05	1.04	0.919	1.84	1.53	1.41	0.8	0.973	1.07
	193	1.04	0.977	0.941	1.05	1.03	0.92	1.84	1.53	1.41	0.791	0.969	1.07
	193.5	1.03	0.978	0.938	1.05	1.03	0.911	1.84	1.53	1.4	0.783	0.957	1.06
	194	1.03	0.976	0.936	1.06	1.04	0.914	1.84	1.53	1.4	0.798	0.967	1.06
	194.5	1.03	0.978	0.94	1.04	1.02	0.919	1.84	1.53	1.41	0.809	0.964	1.05
	195	1.03	0.982	0.931	1.05	1.03	0.911	1.84	1.53	1.41	0.795	0.961	1.06
	195.5	1.03	0.973	0.94	1.05	1.04	0.914	1.84	1.53	1.41	0.803	0.956	1.06
	196	1.03	0.972	0.933	1.04	1.03	0.914	1.84	1.53	1.41	0.802	0.971	1.04
	196.5	1.02	0.976	0.935	1.04	1.02	0.905	1.83	1.52	1.41	0.796	0.96	1.05
	197	1.02	0.975	0.931	1.04	1.02	0.905	1.83	1.52	1.41	0.792	0.948	1.05
	197.5	1.01	0.969	0.928	1.04	1.03	0.904	1.83	1.52	1.41	0.795	0.952	1.06
	198	1.02	0.965	0.931	1.03	1.03	0.903	1.82	1.52	1.4	0.799	0.956	1.04
	198.5	1.01	0.965	0.927	1.03	1.03	0.907	1.82	1.52	1.41	0.802	0.946	1.05
	199	1.01	0.966	0.925	1.03	1.02	0.91	1.81	1.52	1.4	0.789	0.952	1.05
	199.5	1.01	0.961	0.924	1.03	1.02	0.901	1.82	1.52	1.4	0.788	0.953	1.04
	200	1	0.959	0.922	1.03	1.01	0.91	1.82	1.52	1.4	0.797	0.95	1.04
	200.5	1	0.964	0.922	1.03	1.01	0.912	1.81	1.52	1.41	0.794	0.95	1.03
	201	1.01	0.955	0.92	1.03	1.02	0.905	1.81	1.52	1.41	0.796	0.944	1.04
	201.5	0.995	0.955	0.926	1.03	1.02	0.905	1.81	1.52	1.4	0.784	0.954	1.03
	202	0.999	0.952	0.918	1.03	1.02	0.905	1.81	1.52	1.4	0.788	0.95	1.04
	202.5	0.996	0.949	0.914	1.02	1.01	0.906	1.8	1.52	1.41	0.801	0.941	1.05
	203	0.992	0.952	0.917	1.03	1.02	0.896	1.8	1.52	1.42	0.794	0.936	1.03
	203.5	0.989	0.952	0.913	1.02	1.01	0.903	1.8	1.51	1.41	0.798	0.94	1.03
	204	0.987	0.951	0.919	1.01	1.01	0.901	1.8	1.51	1.41	0.802	0.942	1.04
	204.5	0.992	0.944	0.917	1.02	1.01	0.897	1.79	1.51	1.4	0.781	0.942	1.04
	205	0.984	0.951	0.906	1.01	1.01	0.901	1.79	1.51	1.41	0.797	0.943	1.04
	205.5	0.981	0.94	0.902	1.02	1	0.903	1.79	1.52	1.41	0.802	0.942	1.02
	206	0.981	0.939	0.905	1.02	1.01	0.891	1.78	1.51	1.4	0.809	0.939	1.03
	206.5	0.982	0.939	0.905	1.02	1.01	0.902	1.78	1.51	1.4	0.79	0.927	1.03
	207	0.98	0.942	0.905	1	0.995	0.895	1.78	1.51	1.4	0.792	0.93	1.03
	207.5	0.976	0.937	0.907	0.999	1.01	0.898	1.77	1.51	1.4	0.787	0.932	1.02
	208	0.976	0.934	0.902	1.01	1.01	0.891	1.78	1.51	1.4	0.8	0.937	1.02
	208.5	0.976	0.935	0.9	1.01	1	0.893	1.77	1.51	1.4	0.791	0.928	1.02
	209	0.974	0.934	0.906	1	1	0.896	1.77	1.51	1.4	0.788	0.927	1.02
	209.5	0.97	0.933	0.906	1.01	1	0.896	1.76	1.5	1.4	0.792	0.92	1.02
	210	0.969	0.928	0.903	1.01	1.01	0.902	1.76	1.5	1.4	0.788	0.916	1.01
	210.5	0.967	0.923	0.897	1	0.999	0.896	1.76	1.5	1.4	0.793	0.924	1.02
	211	0.963	0.927	0.899	0.992	0.998	0.896	1.76	1.5	1.4	0.79	0.928	1.01
	211.5	0.968	0.922	0.895	0.989	0.992	0.892	1.75	1.51	1.41	0.786	0.921	1.01
	212	0.967	0.923	0.9	0.993	0.99	0.89	1.76	1.5	1.39	0.79	0.927	1.02
	212.5	0.961	0.924	0.896	0.987	0.988	0.898	1.75	1.5	1.4	0.792	0.925	1.01
	213	0.954	0.923	0.89	0.988	0.985	0.886	1.75	1.5	1.4	0.793	0.925	1
	213.5	0.961	0.916	0.891	0.993	0.996	0.881	1.74	1.5	1.4	0.801	0.935	1.02
	214	0.956	0.913	0.89	0.996	0.994	0.885	1.74	1.5	1.39	0.795	0.919	1.02
	214.5	0.951	0.92	0.888	0.983	0.981	0.885	1.74	1.5	1.4	0.792	0.926	1.01
	215	0.946	0.911	0.891	0.992	0.996	0.88	1.74	1.5	1.39	0.796	0.929	0.998
	215.5	0.947	0.91	0.887	0.986	0.987	0.885	1.73	1.5	1.4	0.789	0.916	0.994
	216	0.947	0.914	0.886	0.979	0.98	0.886	1.73	1.5	1.39	0.782	0.924	1
	216.5	0.942	0.909	0.886	0.987	0.985	0.876	1.73	1.5	1.4	0.801	0.924	1.01
	217	0.945	0.911	0.881	0.993	0.989	0.874	1.73	1.49	1.4	0.789	0.92	1.01
	217.5	0.94	0.9	0.881	0.978	0.99	0.881	1.72	1.49	1.4	0.789	0.915	0.994
	218	0.942	0.896	0.878	0.989	0.987	0.873	1.72	1.49	1.4	0.787	0.914	1.01
	218.5	0.931	0.899	0.882	0.974	0.989	0.884	1.72	1.5	1.39	0.794	0.91	0.989
	219	0.936	0.905	0.88	0.981	0.986	0.881	1.71	1.49	1.39	0.79	0.923	0.994
	219.5	0.929	0.904	0.88	0.98	0.978	0.882	1.71	1.49	1.39	0.796	0.908	0.994
	220	0.932	0.896	0.886	0.977	0.98	0.887	1.71	1.49	1.39	0.793	0.917	0.999
	220.5	0.932	0.894	0.879	0.977	0.979	0.89	1.7	1.49	1.39	0.795	0.913	0.988
	221	0.929	0.899	0.878	0.972	0.969	0.882	1.7	1.49	1.4	0.791	0.921	1
	221.5	0.926	0.892	0.869	0.972	0.967	0.869	1.71	1.49	1.39	0.785	0.915	0.998
	222	0.918	0.894	0.875	0.971	0.975	0.881	1.69	1.49	1.39	0.778	0.913	0.994
	222.5	0.919	0.895	0.872	0.97	0.959	0.875	1.7	1.49	1.39	0.797	0.906	0.986
	223	0.926	0.885	0.867	0.965	0.973	0.876	1.7	1.48	1.39	0.788	0.917	0.974
	223.5	0.914	0.883	0.866	0.965	0.969	0.885	1.68	1.49	1.39	0.79	0.908	0.98
	224	0.912	0.883	0.868	0.965	0.973	0.877	1.69	1.48	1.39	0.797	0.908	0.995
	224.5	0.92	0.887	0.869	0.968	0.973	0.874	1.69	1.48	1.39	0.793	0.906	0.981
	225	0.908	0.877	0.867	0.959	0.969	0.879	1.68	1.48	1.39	0.801	0.911	0.987
	225.5	0.908	0.883	0.869	0.966	0.963	0.878	1.67	1.48	1.39	0.791	0.906	0.994
	226	0.917	0.883	0.868	0.964	0.965	0.875	1.68	1.48	1.39	0.795	0.909	0.985
	226.5	0.908	0.885	0.867	0.967	0.966	0.87	1.67	1.49	1.39	0.787	0.901	0.983
	227	0.912	0.873	0.865	0.961	0.97	0.876	1.67	1.48	1.39	0.788	0.897	0.976
	227.5	0.91	0.879	0.862	0.956	0.967	0.867	1.67	1.48	1.39	0.785	0.912	0.977
	228	0.908	0.875	0.861	0.959	0.964	0.867	1.67	1.48	1.39	0.788	0.899	0.976
	228.5	0.899	0.874	0.856	0.951	0.961	0.865	1.66	1.47	1.38	0.791	0.896	0.977
	229	0.903	0.867	0.861	0.955	0.962	0.866	1.65	1.48	1.39	0.784	0.908	0.976
	229.5	0.901	0.876	0.855	0.957	0.967	0.87	1.66	1.47	1.39	0.784	0.892	0.985
	230	0.894	0.868	0.859	0.951	0.953	0.864	1.66	1.48	1.39	0.79	0.898	0.973
	230.5	0.902	0.869	0.847	0.953	0.956	0.868	1.66	1.48	1.38	0.787	0.896	0.991
	231	0.893	0.86	0.859	0.943	0.958	0.87	1.65	1.48	1.38	0.785	0.898	0.98
	231.5	0.894	0.863	0.856	0.94	0.964	0.868	1.65	1.47	1.38	0.786	0.896	0.975
	232	0.893	0.865	0.86	0.946	0.943	0.87	1.64	1.48	1.38	0.779	0.9	0.981
	232.5	0.893	0.861	0.852	0.945	0.948	0.87	1.65	1.47	1.38	0.78	0.892	0.984
	233	0.882	0.862	0.849	0.945	0.954	0.867	1.64	1.48	1.38	0.779	0.892	0.983
	233.5	0.887	0.857	0.849	0.937	0.945	0.867	1.63	1.47	1.38	0.784	0.894	0.977
	234	0.875	0.856	0.847	0.946	0.964	0.861	1.64	1.48	1.38	0.794	0.893	0.977
	234.5	0.885	0.854	0.852	0.946	0.949	0.869	1.63	1.47	1.38	0.787	0.884	0.971
	235	0.881	0.857	0.845	0.938	0.941	0.867	1.63	1.47	1.39	0.788	0.888	0.973
	235.5	0.878	0.852	0.848	0.939	0.946	0.865	1.63	1.47	1.37	0.774	0.888	0.973
	236	0.876	0.854	0.842	0.943	0.951	0.865	1.63	1.46	1.38	0.788	0.888	0.974
	236.5	0.873	0.859	0.839	0.935	0.946	0.858	1.62	1.47	1.38	0.786	0.892	0.964
	237	0.866	0.849	0.841	0.948	0.948	0.859	1.62	1.46	1.37	0.79	0.884	0.976
	237.5	0.869	0.848	0.842	0.943	0.938	0.85	1.61	1.47	1.38	0.792	0.873	0.964
	238	0.869	0.851	0.836	0.936	0.938	0.865	1.61	1.46	1.37	0.783	0.894	0.969
	238.5	0.873	0.844	0.836	0.938	0.939	0.865	1.61	1.46	1.38	0.773	0.887	0.976
	239	0.871	0.846	0.838	0.933	0.935	0.86	1.61	1.46	1.38	0.78	0.885	0.975
	239.5	0.865	0.846	0.84	0.931	0.939	0.855	1.6	1.46	1.37	0.785	0.887	0.967
	240	0.865	0.842	0.838	0.927	0.945	0.854	1.6	1.45	1.37	0.786	0.888	0.968
	240.5	0.86	0.848	0.839	0.927	0.936	0.853	1.59	1.45	1.37	0.78	0.882	0.975
	241	0.864	0.841	0.834	0.925	0.934	0.861	1.6	1.46	1.38	0.782	0.877	0.964
	241.5	0.861	0.838	0.831	0.93	0.93	0.856	1.6	1.45	1.37	0.778	0.888	0.96
	242	0.861	0.838	0.829	0.923	0.936	0.851	1.59	1.46	1.37	0.772	0.887	0.969
	242.5	0.854	0.833	0.833	0.924	0.925	0.857	1.59	1.45	1.37	0.774	0.886	0.964
	243	0.854	0.839	0.827	0.924	0.925	0.849	1.58	1.44	1.37	0.776	0.887	0.971
	243.5	0.853	0.836	0.83	0.92	0.929	0.851	1.58	1.45	1.37	0.78	0.869	0.968
	244	0.851	0.833	0.831	0.923	0.924	0.848	1.58	1.45	1.37	0.774	0.884	0.953
	244.5	0.855	0.829	0.826	0.919	0.938	0.858	1.58	1.45	1.37	0.786	0.885	0.968
	245	0.85	0.823	0.828	0.914	0.916	0.847	1.58	1.45	1.37	0.784	0.875	0.964
	245.5	0.845	0.829	0.828	0.912	0.927	0.853	1.58	1.44	1.37	0.779	0.888	0.963
	246	0.849	0.831	0.819	0.916	0.921	0.856	1.57	1.44	1.36	0.777	0.884	0.968
	246.5	0.843	0.831	0.82	0.909	0.931	0.847	1.57	1.45	1.37	0.774	0.886	0.967
	247	0.845	0.824	0.822	0.913	0.913	0.844	1.57	1.45	1.37	0.775	0.88	0.956
	247.5	0.836	0.825	0.82	0.914	0.921	0.849	1.55	1.45	1.37	0.781	0.885	0.969
	248	0.837	0.816	0.824	0.907	0.925	0.854	1.56	1.44	1.37	0.77	0.873	0.958
	248.5	0.837	0.825	0.825	0.909	0.915	0.839	1.57	1.44	1.37	0.785	0.875	0.967
	249	0.832	0.824	0.818	0.907	0.912	0.841	1.56	1.44	1.36	0.774	0.886	0.955
	249.5	0.833	0.82	0.814	0.908	0.912	0.836	1.54	1.43	1.37	0.774	0.875	0.958
	250	0.833	0.823	0.813	0.903	0.911	0.846	1.56	1.44	1.36	0.775	0.882	0.955
	250.5	0.837	0.817	0.819	0.904	0.916	0.849	1.55	1.44	1.36	0.781	0.875	0.951
	251	0.835	0.815	0.808	0.901	0.916	0.837	1.54	1.44	1.36	0.779	0.87	0.96
	251.5	0.831	0.817	0.813	0.902	0.904	0.84	1.54	1.44	1.36	0.774	0.875	0.952
	252	0.829	0.815	0.822	0.893	0.908	0.842	1.54	1.43	1.35	0.765	0.879	0.958
	252.5	0.831	0.816	0.817	0.894	0.911	0.842	1.53	1.43	1.35	0.766	0.869	0.963
	253	0.824	0.809	0.812	0.907	0.913	0.845	1.53	1.43	1.36	0.779	0.876	0.959
	253.5	0.824	0.804	0.813	0.894	0.916	0.845	1.53	1.43	1.35	0.775	0.868	0.956
	254	0.819	0.806	0.804	0.897	0.911	0.837	1.53	1.42	1.36	0.788	0.88	0.95
	254.5	0.823	0.807	0.808	0.901	0.913	0.836	1.53	1.43	1.35	0.767	0.878	0.954
	255	0.818	0.808	0.807	0.893	0.919	0.836	1.52	1.43	1.35	0.774	0.873	0.944
	255.5	0.821	0.803	0.807	0.896	0.898	0.836	1.52	1.42	1.35	0.77	0.875	0.961
	256	0.826	0.81	0.808	0.885	0.908	0.828	1.52	1.43	1.35	0.768	0.862	0.941
	256.5	0.818	0.801	0.806	0.887	0.909	0.825	1.52	1.42	1.35	0.772	0.868	0.954
	257	0.817	0.803	0.811	0.892	0.894	0.827	1.51	1.43	1.35	0.772	0.872	0.951
	257.5	0.816	0.807	0.804	0.889	0.908	0.827	1.51	1.43	1.35	0.766	0.868	0.949
	258	0.809	0.799	0.803	0.889	0.893	0.829	1.51	1.42	1.35	0.776	0.877	0.978
	258.5	0.813	0.796	0.806	0.892	0.912	0.826	1.5	1.42	1.35	0.777	0.863	0.956
	259	0.813	0.804	0.801	0.885	0.897	0.827	1.51	1.42	1.34	0.772	0.871	0.954
	259.5	0.806	0.796	0.797	0.89	0.909	0.833	1.5	1.43	1.36	0.758	0.853	0.956
	260	0.807	0.793	0.803	0.881	0.906	0.832	1.5	1.42	1.34	0.774	0.859	0.944
	260.5	0.811	0.794	0.802	0.892	0.893	0.829	1.5	1.41	1.35	0.774	0.86	0.957
	261	0.802	0.796	0.794	0.885	0.896	0.83	1.5	1.42	1.34	0.771	0.852	0.954
	261.5	0.799	0.798	0.796	0.876	0.892	0.836	1.49	1.41	1.34	0.773	0.866	0.946
	262	0.805	0.785	0.797	0.874	0.896	0.836	1.48	1.42	1.35	0.765	0.856	0.951
	262.5	0.798	0.795	0.793	0.875	0.891	0.822	1.49	1.41	1.34	0.769	0.852	0.948
	263	0.795	0.784	0.793	0.875	0.9	0.833	1.49	1.41	1.34	0.757	0.868	0.952
	263.5	0.803	0.792	0.796	0.873	0.891	0.826	1.49	1.41	1.34	0.77	0.859	0.95
	264	0.793	0.787	0.788	0.875	0.885	0.817	1.48	1.41	1.34	0.772	0.857	0.947
	264.5	0.796	0.79	0.788	0.874	0.889	0.83	1.47	1.41	1.34	0.761	0.869	0.949
	265	0.803	0.783	0.792	0.874	0.895	0.823	1.47	1.4	1.33	0.771	0.861	0.947
	265.5	0.793	0.782	0.788	0.866	0.884	0.828	1.47	1.4	1.34	0.763	0.868	0.96
	266	0.794	0.777	0.785	0.876	0.895	0.83	1.47	1.41	1.34	0.771	0.852	0.95
	266.5	0.787	0.778	0.788	0.872	0.894	0.81	1.47	1.4	1.34	0.761	0.858	0.942
	267	0.794	0.781	0.781	0.874	0.881	0.818	1.47	1.39	1.33	0.761	0.852	0.944
	267.5	0.792	0.773	0.786	0.871	0.891	0.82	1.47	1.4	1.33	0.77	0.852	0.937
	268	0.786	0.777	0.789	0.864	0.889	0.813	1.47	1.4	1.33	0.761	0.858	0.951
	268.5	0.786	0.776	0.785	0.873	0.883	0.822	1.47	1.39	1.33	0.757	0.855	0.957
	269	0.781	0.775	0.781	0.867	0.877	0.836	1.46	1.39	1.33	0.759	0.868	0.95
	269.5	0.782	0.775	0.783	0.869	0.888	0.816	1.46	1.4	1.33	0.768	0.851	0.946
	270	0.784	0.771	0.781	0.863	0.875	0.814	1.46	1.4	1.32	0.762	0.852	0.951
	270.5	0.784	0.768	0.778	0.86	0.876	0.815	1.46	1.39	1.32	0.763	0.864	0.929
	271	0.779	0.772	0.779	0.874	0.885	0.822	1.45	1.38	1.32	0.762	0.845	0.953
	271.5	0.779	0.772	0.773	0.862	0.884	0.812	1.45	1.39	1.33	0.755	0.864	0.934
	272	0.777	0.768	0.777	0.866	0.876	0.81	1.44	1.39	1.33	0.759	0.86	0.944
	272.5	0.777	0.762	0.774	0.865	0.885	0.812	1.45	1.39	1.32	0.764	0.854	0.945
	273	0.774	0.761	0.774	0.859	0.883	0.823	1.45	1.39	1.32	0.762	0.855	0.946
	273.5	0.774	0.766	0.776	0.855	0.872	0.806	1.44	1.38	1.32	0.751	0.847	0.95
	274	0.77	0.761	0.768	0.865	0.873	0.813	1.44	1.38	1.31	0.753	0.868	0.949
	274.5	0.776	0.759	0.77	0.856	0.871	0.815	1.44	1.38	1.31	0.745	0.863	0.949
	275	0.768	0.763	0.777	0.857	0.869	0.809	1.43	1.38	1.32	0.751	0.857	0.948
	275.5	0.766	0.762	0.773	0.864	0.885	0.807	1.43	1.37	1.32	0.759	0.859	0.953
	276	0.771	0.761	0.764	0.857	0.871	0.814	1.43	1.38	1.32	0.758	0.86	0.951
	276.5	0.765	0.762	0.773	0.849	0.864	0.808	1.43	1.38	1.32	0.758	0.855	0.952
	277	0.769	0.755	0.768	0.852	0.873	0.802	1.42	1.38	1.31	0.76	0.845	0.946
	277.5	0.765	0.75	0.771	0.849	0.86	0.803	1.42	1.37	1.31	0.753	0.856	0.934
	278	0.762	0.756	0.758	0.851	0.871	0.8	1.41	1.36	1.32	0.762	0.858	0.942
	278.5	0.77	0.746	0.768	0.841	0.868	0.805	1.42	1.37	1.31	0.748	0.847	0.951
	279	0.764	0.758	0.773	0.84	0.866	0.802	1.42	1.37	1.31	0.751	0.855	0.954
	279.5	0.759	0.747	0.765	0.847	0.869	0.815	1.42	1.37	1.31	0.749	0.848	0.947
	280	0.76	0.755	0.758	0.842	0.866	0.803	1.41	1.37	1.31	0.754	0.856	0.94
	280.5	0.757	0.754	0.761	0.846	0.866	0.802	1.41	1.37	1.31	0.752	0.846	0.939
	281	0.752	0.757	0.766	0.844	0.864	0.796	1.41	1.37	1.31	0.755	0.853	0.935
	281.5	0.762	0.745	0.767	0.843	0.863	0.801	1.41	1.36	1.31	0.747	0.847	0.931
	282	0.758	0.745	0.761	0.846	0.862	0.797	1.4	1.37	1.3	0.756	0.84	0.946
	282.5	0.753	0.746	0.756	0.837	0.855	0.803	1.4	1.36	1.3	0.763	0.849	0.943
	283	0.755	0.744	0.759	0.834	0.855	0.794	1.4	1.37	1.3	0.747	0.858	0.956
	283.5	0.749	0.744	0.759	0.846	0.864	0.801	1.4	1.36	1.3	0.762	0.85	0.95
	284	0.75	0.749	0.756	0.842	0.855	0.798	1.4	1.35	1.3	0.75	0.853	0.95
	284.5	0.749	0.738	0.748	0.837	0.86	0.794	1.39	1.35	1.3	0.753	0.842	0.938
	285	0.746	0.741	0.755	0.836	0.859	0.797	1.39	1.36	1.3	0.751	0.854	0.939
	285.5	0.749	0.741	0.756	0.842	0.859	0.811	1.39	1.36	1.3	0.755	0.845	0.944
	286	0.75	0.738	0.747	0.836	0.862	0.798	1.39	1.35	1.3	0.747	0.848	0.946
	286.5	0.743	0.737	0.75	0.841	0.853	0.792	1.39	1.36	1.3	0.763	0.835	0.934
	287	0.74	0.741	0.751	0.845	0.862	0.796	1.38	1.35	1.29	0.749	0.856	0.937
	287.5	0.736	0.732	0.751	0.837	0.859	0.79	1.39	1.35	1.3	0.758	0.841	0.95
	288	0.743	0.734	0.75	0.837	0.846	0.788	1.38	1.35	1.29	0.75	0.835	0.942
	288.5	0.744	0.73	0.748	0.839	0.846	0.793	1.39	1.35	1.29	0.747	0.844	0.945
	289	0.742	0.733	0.748	0.832	0.851	0.793	1.38	1.35	1.29	0.754	0.851	0.936
	289.5	0.743	0.734	0.746	0.826	0.854	0.79	1.38	1.35	1.29	0.751	0.846	0.939
	290	0.735	0.732	0.747	0.833	0.855	0.785	1.38	1.34	1.29	0.742	0.845	0.943
	290.5	0.738	0.735	0.75	0.832	0.85	0.789	1.37	1.35	1.29	0.748	0.839	0.94
	291	0.739	0.73	0.736	0.832	0.848	0.797	1.36	1.34	1.29	0.74	0.843	0.94
	291.5	0.732	0.727	0.746	0.831	0.844	0.788	1.37	1.34	1.29	0.754	0.842	0.95
	292	0.732	0.726	0.74	0.83	0.843	0.79	1.36	1.34	1.29	0.739	0.842	0.938
	292.5	0.736	0.726	0.743	0.829	0.856	0.787	1.36	1.34	1.28	0.748	0.842	0.941
	293	0.73	0.726	0.738	0.827	0.844	0.786	1.36	1.34	1.29	0.744	0.848	0.945
	293.5	0.73	0.72	0.733	0.823	0.84	0.786	1.36	1.33	1.28	0.75	0.844	0.938
	294	0.727	0.719	0.738	0.823	0.83	0.787	1.36	1.33	1.28	0.746	0.835	0.951
	294.5	0.724	0.715	0.736	0.825	0.845	0.786	1.35	1.34	1.28	0.743	0.843	0.94
	295	0.726	0.717	0.732	0.827	0.839	0.783	1.35	1.33	1.28	0.738	0.844	0.941
	295.5	0.733	0.718	0.738	0.82	0.84	0.776	1.35	1.33	1.28	0.743	0.839	0.937
	296	0.73	0.716	0.726	0.823	0.843	0.788	1.36	1.33	1.28	0.743	0.84	0.939
	296.5	0.718	0.723	0.733	0.816	0.835	0.77	1.35	1.33	1.27	0.745	0.84	0.946
	297	0.717	0.713	0.733	0.815	0.837	0.778	1.35	1.32	1.28	0.739	0.842	0.941
	297.5	0.723	0.713	0.731	0.817	0.846	0.782	1.34	1.33	1.27	0.735	0.837	0.933
	298	0.72	0.718	0.728	0.817	0.846	0.772	1.35	1.33	1.27	0.741	0.832	0.943
	298.5	0.72	0.716	0.73	0.818	0.832	0.783	1.34	1.32	1.27	0.747	0.829	0.945
	299	0.717	0.709	0.735	0.81	0.843	0.778	1.34	1.33	1.28	0.733	0.841	0.943
	299.5	0.718	0.714	0.731	0.818	0.826	0.778	1.35	1.32	1.27	0.751	0.828	0.937
	300	0.716	0.713	0.729	0.806	0.835	0.777	1.34	1.32	1.27	0.742	0.829	0.928
	300.5	0.716	0.711	0.726	0.82	0.848	0.772	1.33	1.32	1.27	0.735	0.84	0.937
	301	0.716	0.706	0.724	0.804	0.829	0.77	1.34	1.32	1.26	0.741	0.844	0.93
	301.5	0.716	0.706	0.728	0.822	0.833	0.769	1.33	1.32	1.26	0.736	0.842	0.941
	302	0.713	0.706	0.725	0.811	0.831	0.769	1.34	1.32	1.27	0.756	0.838	0.941
	302.5	0.718	0.712	0.72	0.817	0.838	0.773	1.32	1.31	1.27	0.738	0.827	0.937
	303	0.714	0.707	0.725	0.812	0.834	0.772	1.32	1.31	1.27	0.734	0.842	0.941
	303.5	0.711	0.71	0.723	0.808	0.822	0.769	1.33	1.31	1.26	0.731	0.836	0.938
	304	0.712	0.705	0.72	0.808	0.823	0.759	1.33	1.3	1.26	0.74	0.835	0.943
	304.5	0.71	0.701	0.716	0.815	0.82	0.76	1.31	1.31	1.26	0.735	0.838	0.94
	305	0.71	0.702	0.715	0.797	0.837	0.77	1.32	1.3	1.26	0.737	0.829	0.934
	305.5	0.711	0.706	0.713	0.804	0.821	0.769	1.32	1.3	1.26	0.748	0.829	0.935
	306	0.71	0.707	0.722	0.806	0.823	0.77	1.32	1.3	1.26	0.739	0.83	0.939
	306.5	0.71	0.698	0.718	0.805	0.819	0.771	1.31	1.3	1.26	0.734	0.829	0.942
	307	0.706	0.7	0.716	0.806	0.817	0.763	1.31	1.31	1.26	0.736	0.826	0.942
	307.5	0.706	0.697	0.711	0.807	0.816	0.766	1.32	1.3	1.25	0.733	0.838	0.952
	308	0.706	0.698	0.718	0.81	0.82	0.766	1.31	1.31	1.26	0.732	0.834	0.933
	308.5	0.7	0.694	0.713	0.803	0.819	0.773	1.31	1.3	1.26	0.725	0.829	0.933
	309	0.699	0.698	0.711	0.803	0.818	0.771	1.31	1.29	1.25	0.742	0.837	0.934
	309.5	0.697	0.699	0.708	0.811	0.819	0.764	1.31	1.3	1.25	0.739	0.83	0.936
	310	0.693	0.698	0.715	0.804	0.815	0.766	1.31	1.3	1.26	0.743	0.837	0.924
	310.5	0.7	0.693	0.713	0.794	0.823	0.764	1.31	1.29	1.25	0.746	0.835	0.935
	311	0.696	0.692	0.704	0.795	0.823	0.764	1.31	1.29	1.25	0.73	0.839	0.938
	311.5	0.694	0.689	0.702	0.789	0.818	0.772	1.31	1.29	1.25	0.732	0.832	0.932
	312	0.701	0.689	0.711	0.784	0.812	0.758	1.3	1.29	1.24	0.729	0.832	0.929
	312.5	0.693	0.686	0.706	0.795	0.824	0.768	1.3	1.29	1.25	0.727	0.825	0.945
	313	0.697	0.691	0.707	0.795	0.812	0.761	1.29	1.29	1.25	0.726	0.835	0.937
	313.5	0.695	0.687	0.703	0.796	0.813	0.761	1.3	1.28	1.25	0.726	0.831	0.926
	314	0.696	0.684	0.701	0.793	0.816	0.761	1.3	1.28	1.25	0.729	0.831	0.929
	314.5	0.69	0.691	0.704	0.791	0.802	0.764	1.3	1.28	1.24	0.728	0.831	0.939
	315	0.69	0.685	0.709	0.782	0.809	0.758	1.29	1.29	1.24	0.724	0.83	0.943
	315.5	0.695	0.688	0.704	0.793	0.807	0.761	1.29	1.28	1.24	0.729	0.831	0.929
	316	0.687	0.678	0.703	0.783	0.812	0.759	1.29	1.28	1.24	0.726	0.827	0.937
	316.5	0.687	0.68	0.692	0.789	0.81	0.763	1.29	1.28	1.24	0.732	0.834	0.934
	317	0.685	0.682	0.702	0.787	0.81	0.76	1.29	1.28	1.24	0.725	0.829	0.927
	317.5	0.687	0.678	0.701	0.782	0.814	0.758	1.29	1.28	1.23	0.731	0.831	0.927
	318	0.683	0.683	0.698	0.794	0.808	0.764	1.29	1.27	1.23	0.733	0.829	0.938
	318.5	0.687	0.675	0.696	0.794	0.809	0.754	1.28	1.27	1.24	0.73	0.839	0.929
	319	0.685	0.683	0.699	0.797	0.811	0.758	1.27	1.26	1.24	0.727	0.823	0.93
	319.5	0.685	0.681	0.698	0.775	0.804	0.759	1.28	1.27	1.23	0.727	0.823	0.93
	320	0.68	0.68	0.695	0.779	0.802	0.754	1.29	1.27	1.23	0.717	0.825	0.937
	320.5	0.677	0.678	0.692	0.788	0.803	0.765	1.27	1.27	1.23	0.725	0.839	0.932
	321	0.682	0.68	0.697	0.78	0.801	0.757	1.27	1.26	1.22	0.726	0.832	0.936
	321.5	0.678	0.675	0.687	0.782	0.806	0.749	1.28	1.27	1.22	0.722	0.839	0.93
	322	0.674	0.678	0.687	0.784	0.806	0.736	1.28	1.26	1.22	0.724	0.836	0.936
	322.5	0.68	0.673	0.693	0.77	0.812	0.753	1.28	1.26	1.23	0.733	0.819	0.94
	323	0.673	0.67	0.688	0.787	0.799	0.747	1.27	1.27	1.22	0.725	0.828	0.926
	323.5	0.679	0.673	0.684	0.775	0.799	0.753	1.27	1.26	1.22	0.728	0.839	0.939
	324	0.672	0.666	0.692	0.776	0.79	0.736	1.28	1.25	1.22	0.731	0.824	0.93
	324.5	0.67	0.674	0.689	0.781	0.796	0.744	1.27	1.25	1.22	0.724	0.839	0.933
	325	0.676	0.674	0.685	0.782	0.797	0.748	1.26	1.26	1.21	0.726	0.832	0.937
	325.5	0.673	0.662	0.69	0.774	0.801	0.754	1.26	1.25	1.22	0.733	0.821	0.931
	326	0.67	0.668	0.684	0.783	0.799	0.738	1.26	1.26	1.22	0.725	0.822	0.926
	326.5	0.669	0.668	0.687	0.776	0.797	0.734	1.26	1.25	1.22	0.735	0.823	0.931
	327	0.669	0.661	0.683	0.773	0.801	0.737	1.26	1.26	1.22	0.723	0.822	0.937
	327.5	0.667	0.668	0.683	0.78	0.794	0.749	1.27	1.25	1.21	0.718	0.834	0.935
	328	0.671	0.668	0.682	0.775	0.802	0.748	1.27	1.25	1.21	0.722	0.832	0.937
	328.5	0.668	0.661	0.682	0.769	0.787	0.739	1.26	1.25	1.21	0.73	0.829	0.938
	329	0.669	0.659	0.685	0.774	0.802	0.738	1.26	1.25	1.21	0.712	0.821	0.934
	329.5	0.661	0.661	0.68	0.761	0.789	0.732	1.25	1.24	1.21	0.731	0.816	0.93
	330	0.663	0.655	0.687	0.776	0.795	0.736	1.26	1.25	1.21	0.714	0.828	0.926
	330.5	0.664	0.661	0.674	0.765	0.785	0.74	1.25	1.24	1.21	0.723	0.832	0.931
	331	0.663	0.658	0.682	0.77	0.789	0.732	1.25	1.24	1.21	0.719	0.825	0.932
	331.5	0.664	0.659	0.683	0.773	0.792	0.74	1.25	1.24	1.2	0.725	0.826	0.928
	332	0.662	0.659	0.68	0.774	0.788	0.741	1.24	1.24	1.2	0.723	0.838	0.932
	332.5	0.66	0.657	0.674	0.771	0.775	0.741	1.25	1.23	1.2	0.721	0.831	0.916
	333	0.656	0.656	0.673	0.765	0.794	0.747	1.24	1.24	1.2	0.721	0.829	0.928
	333.5	0.663	0.655	0.675	0.773	0.79	0.735	1.25	1.24	1.2	0.728	0.819	0.931
	334	0.663	0.658	0.679	0.769	0.785	0.729	1.25	1.23	1.2	0.728	0.839	0.921
	334.5	0.656	0.656	0.67	0.767	0.786	0.737	1.24	1.23	1.2	0.725	0.82	0.929
	335	0.657	0.657	0.673	0.764	0.783	0.73	1.23	1.23	1.2	0.718	0.826	0.927
	335.5	0.65	0.655	0.676	0.765	0.789	0.733	1.24	1.23	1.2	0.718	0.83	0.93
	336	0.652	0.652	0.676	0.761	0.784	0.729	1.23	1.22	1.2	0.715	0.821	0.933
	336.5	0.654	0.649	0.674	0.76	0.789	0.726	1.24	1.23	1.2	0.721	0.819	0.929
	337	0.653	0.651	0.671	0.763	0.78	0.724	1.24	1.23	1.19	0.716	0.82	0.922
	337.5	0.647	0.649	0.67	0.757	0.788	0.731	1.24	1.23	1.2	0.712	0.809	0.917
	338	0.654	0.65	0.665	0.765	0.774	0.715	1.23	1.22	1.18	0.714	0.822	0.924
	338.5	0.652	0.646	0.664	0.759	0.774	0.724	1.23	1.22	1.19	0.701	0.833	0.929
	339	0.647	0.641	0.673	0.77	0.777	0.736	1.23	1.22	1.19	0.719	0.825	0.926
	339.5	0.657	0.651	0.666	0.754	0.78	0.729	1.23	1.22	1.19	0.714	0.816	0.926
	340	0.651	0.648	0.664	0.753	0.771	0.721	1.23	1.22	1.2	0.706	0.82	0.931
	340.5	0.647	0.65	0.665	0.754	0.782	0.731	1.23	1.22	1.19	0.719	0.817	0.926
	341	0.648	0.649	0.666	0.748	0.766	0.732	1.22	1.22	1.19	0.721	0.816	0.936
	341.5	0.647	0.646	0.661	0.762	0.765	0.728	1.22	1.21	1.19	0.714	0.813	0.915
	342	0.648	0.651	0.663	0.743	0.783	0.724	1.22	1.21	1.18	0.721	0.816	0.933
	342.5	0.648	0.649	0.665	0.752	0.775	0.722	1.22	1.22	1.19	0.713	0.821	0.934
	343	0.639	0.641	0.662	0.751	0.765	0.728	1.22	1.21	1.18	0.709	0.815	0.926
	343.5	0.646	0.645	0.664	0.758	0.766	0.72	1.22	1.21	1.18	0.713	0.819	0.929
	344	0.643	0.632	0.661	0.757	0.775	0.724	1.22	1.21	1.18	0.713	0.823	0.927
	344.5	0.644	0.634	0.656	0.743	0.771	0.721	1.21	1.21	1.18	0.702	0.81	0.921
	345	0.639	0.633	0.656	0.751	0.765	0.73	1.22	1.21	1.18	0.713	0.814	0.922
	345.5	0.644	0.637	0.661	0.742	0.768	0.723	1.21	1.21	1.17	0.725	0.815	0.919
	346	0.644	0.639	0.663	0.746	0.763	0.718	1.21	1.21	1.18	0.712	0.812	0.925
	346.5	0.642	0.634	0.659	0.747	0.774	0.719	1.21	1.2	1.18	0.709	0.813	0.922
	347	0.636	0.641	0.657	0.751	0.763	0.723	1.21	1.21	1.18	0.711	0.828	0.918
	347.5	0.64	0.638	0.656	0.751	0.768	0.712	1.21	1.2	1.17	0.714	0.822	0.918
	348	0.641	0.629	0.657	0.746	0.765	0.715	1.21	1.2	1.17	0.717	0.82	0.934
	348.5	0.636	0.631	0.659	0.757	0.769	0.723	1.2	1.2	1.17	0.71	0.823	0.915
	349	0.641	0.633	0.653	0.75	0.775	0.707	1.21	1.19	1.17	0.701	0.819	0.913
	349.5	0.637	0.631	0.65	0.751	0.771	0.732	1.21	1.2	1.17	0.718	0.808	0.915
	350	0.633	0.628	0.652	0.744	0.763	0.722	1.21	1.2	1.17	0.706	0.818	0.912
	350.5	0.635	0.627	0.655	0.747	0.765	0.713	1.2	1.19	1.17	0.698	0.815	0.931
	351	0.636	0.629	0.653	0.755	0.775	0.717	1.21	1.2	1.17	0.715	0.81	0.914
	351.5	0.63	0.626	0.652	0.749	0.758	0.709	1.2	1.19	1.18	0.702	0.81	0.928
	352	0.636	0.631	0.644	0.741	0.774	0.71	1.2	1.19	1.17	0.708	0.817	0.913
	352.5	0.628	0.624	0.656	0.743	0.761	0.718	1.2	1.19	1.16	0.707	0.814	0.925
	353	0.628	0.621	0.64	0.74	0.755	0.715	1.2	1.18	1.17	0.705	0.819	0.926
	353.5	0.632	0.628	0.656	0.752	0.764	0.711	1.19	1.19	1.15	0.71	0.819	0.913
	354	0.628	0.623	0.647	0.746	0.76	0.715	1.2	1.18	1.16	0.701	0.812	0.918
	354.5	0.632	0.622	0.647	0.746	0.759	0.71	1.19	1.19	1.15	0.706	0.823	0.909
	355	0.626	0.617	0.642	0.738	0.773	0.71	1.19	1.18	1.16	0.698	0.803	0.924
	355.5	0.631	0.619	0.638	0.741	0.755	0.713	1.19	1.18	1.16	0.699	0.818	0.924
	356	0.628	0.621	0.643	0.741	0.753	0.711	1.19	1.19	1.15	0.699	0.806	0.913
	356.5	0.624	0.619	0.642	0.736	0.761	0.708	1.19	1.18	1.15	0.702	0.817	0.912
	357	0.621	0.623	0.644	0.735	0.759	0.707	1.19	1.18	1.15	0.702	0.812	0.915
	357.5	0.624	0.618	0.649	0.737	0.769	0.707	1.19	1.19	1.15	0.706	0.815	0.914
	358	0.625	0.618	0.641	0.738	0.751	0.701	1.19	1.17	1.16	0.69	0.82	0.921
	358.5	0.624	0.619	0.64	0.725	0.762	0.72	1.19	1.18	1.15	0.713	0.801	0.909
	359	0.62	0.619	0.638	0.735	0.763	0.712	1.19	1.18	1.15	0.701	0.813	0.923
	359.5	0.624	0.615	0.645	0.736	0.749	0.715	1.18	1.17	1.15	0.695	0.801	0.908
	360	0.618	0.62	0.637	0.742	0.754	0.71	1.17	1.17	1.15	0.7	0.811	0.911
	360.5	0.628	0.619	0.636	0.739	0.76	0.705	1.19	1.17	1.15	0.705	0.816	0.907
	361	0.621	0.617	0.64	0.724	0.752	0.703	1.18	1.17	1.15	0.704	0.809	0.918
	361.5	0.622	0.614	0.64	0.733	0.745	0.708	1.19	1.17	1.15	0.695	0.812	0.912
	362	0.624	0.614	0.643	0.727	0.749	0.7	1.18	1.17	1.14	0.706	0.809	0.907
	362.5	0.62	0.616	0.635	0.726	0.741	0.698	1.17	1.18	1.14	0.7	0.813	0.918
	363	0.618	0.619	0.635	0.74	0.743	0.688	1.18	1.17	1.14	0.704	0.816	0.909
	363.5	0.621	0.612	0.633	0.739	0.748	0.7	1.18	1.16	1.14	0.697	0.81	0.904
	364	0.614	0.609	0.635	0.735	0.728	0.7	1.18	1.16	1.14	0.697	0.814	0.911
	364.5	0.618	0.611	0.632	0.724	0.743	0.698	1.17	1.16	1.14	0.701	0.809	0.924
	365	0.618	0.605	0.63	0.723	0.75	0.703	1.17	1.17	1.13	0.696	0.808	0.916
	365.5	0.613	0.612	0.632	0.73	0.741	0.703	1.17	1.16	1.13	0.705	0.81	0.907
	366	0.613	0.613	0.632	0.731	0.744	0.698	1.18	1.16	1.14	0.697	0.806	0.917
	366.5	0.612	0.607	0.632	0.732	0.74	0.703	1.17	1.15	1.14	0.697	0.808	0.906
	367	0.613	0.606	0.627	0.728	0.733	0.693	1.16	1.15	1.13	0.691	0.81	0.898
	367.5	0.605	0.606	0.627	0.724	0.737	0.695	1.17	1.16	1.13	0.698	0.805	0.911
	368	0.613	0.606	0.63	0.72	0.748	0.694	1.17	1.16	1.13	0.703	0.804	0.909
	368.5	0.612	0.604	0.633	0.725	0.737	0.693	1.17	1.16	1.13	0.69	0.807	0.903
	369	0.608	0.605	0.615	0.714	0.739	0.694	1.16	1.16	1.14	0.703	0.809	0.919
	369.5	0.608	0.604	0.624	0.721	0.735	0.7	1.17	1.15	1.13	0.686	0.802	0.914
	370	0.609	0.603	0.626	0.708	0.753	0.699	1.16	1.16	1.12	0.689	0.813	0.9
	370.5	0.612	0.601	0.627	0.72	0.753	0.699	1.16	1.15	1.13	0.684	0.802	0.925
	371	0.602	0.601	0.629	0.722	0.741	0.692	1.16	1.15	1.12	0.688	0.808	0.911
	371.5	0.611	0.602	0.621	0.725	0.745	0.687	1.15	1.15	1.12	0.701	0.804	0.91
	372	0.605	0.604	0.626	0.718	0.741	0.701	1.15	1.15	1.12	0.691	0.817	0.911
	372.5	0.611	0.601	0.618	0.72	0.733	0.68	1.16	1.15	1.12	0.696	0.806	0.908
	373	0.602	0.599	0.624	0.722	0.738	0.682	1.16	1.14	1.12	0.696	0.797	0.908
	373.5	0.602	0.599	0.621	0.722	0.737	0.695	1.16	1.14	1.11	0.691	0.804	0.916
	374	0.607	0.597	0.622	0.721	0.748	0.687	1.15	1.15	1.12	0.696	0.8	0.899
	374.5	0.605	0.592	0.62	0.718	0.745	0.691	1.15	1.14	1.11	0.687	0.8	0.894
	375	0.605	0.601	0.625	0.724	0.728	0.691	1.15	1.14	1.12	0.69	0.798	0.907
	375.5	0.604	0.597	0.613	0.729	0.74	0.685	1.15	1.14	1.12	0.692	0.801	0.905
	376	0.605	0.603	0.618	0.717	0.734	0.696	1.15	1.13	1.11	0.689	0.794	0.9
	376.5	0.608	0.6	0.617	0.722	0.736	0.692	1.15	1.14	1.12	0.695	0.808	0.91
	377	0.6	0.592	0.616	0.713	0.733	0.684	1.15	1.13	1.11	0.688	0.791	0.909
	377.5	0.606	0.588	0.61	0.724	0.746	0.681	1.14	1.14	1.11	0.696	0.799	0.902
	378	0.593	0.593	0.614	0.72	0.734	0.689	1.15	1.14	1.11	0.687	0.797	0.904
	378.5	0.599	0.596	0.617	0.714	0.729	0.686	1.15	1.13	1.11	0.69	0.799	0.918
	379	0.601	0.588	0.621	0.709	0.724	0.69	1.14	1.14	1.11	0.691	0.802	0.901
	379.5	0.596	0.59	0.607	0.716	0.72	0.688	1.14	1.13	1.11	0.69	0.802	0.91
	380	0.592	0.584	0.613	0.721	0.735	0.694	1.15	1.13	1.11	0.691	0.794	0.911
	380.5	0.593	0.591	0.615	0.712	0.734	0.686	1.15	1.13	1.11	0.681	0.805	0.898
	381	0.592	0.585	0.61	0.715	0.737	0.682	1.14	1.13	1.11	0.692	0.798	0.895
	381.5	0.593	0.583	0.602	0.707	0.719	0.675	1.14	1.13	1.1	0.691	0.798	0.913
	382	0.6	0.585	0.607	0.715	0.728	0.686	1.14	1.13	1.11	0.689	0.797	0.907
	382.5	0.593	0.59	0.607	0.711	0.733	0.687	1.14	1.13	1.1	0.696	0.811	0.897
	383	0.594	0.588	0.606	0.708	0.718	0.682	1.15	1.12	1.1	0.688	0.79	0.904
	383.5	0.592	0.583	0.601	0.719	0.726	0.681	1.14	1.12	1.1	0.683	0.805	0.893
	384	0.598	0.585	0.611	0.702	0.727	0.681	1.12	1.12	1.11	0.697	0.786	0.895
[truncated: 232 more rows]

## Sheet: Figure.4e
Figure 4e
[truncated: 1,002 more rows]

## Sheet: Figure.4f
Figure 4f
[truncated: 1,002 more rows]

## Sheet: Supplementary Figure.3a
Supplementary Figure 3a
[truncated: 1,002 more rows]

## Sheet: Supplementary Figure.3b
Supplementary Figure 3b
[truncated: 1,002 more rows]

[truncated: 19 more sheets: Supplementary Figure.4a, Supplementary Figure.4b, Supplementary Figure.5a, Supplementary Figure.5b, Supplementary Figure.7a, Supplementary Figure.7b, Supplementary Figure.8a, Supplementary Figure.8b, Supplementary Figure.8c, Supplementary Figure.9a, Supplementary Figure.9b, Supplementary Figure.9c, Supplementary Figure.9d, Supplementary Figure.10a, Supplementary Figure.10b, Supplementary Figure.11a, Supplementary Figure.11b, Supplementary Figure.11c, Supplementary Figure.11d]
